# Supplementary material for: Aberrant expression of homeobox gene SIX1 in Hodgkin lymphoma
Source: Oncotarget. 2015 Oct 12;6(37):40112–26. doi: 10.18632/oncotarget.5556 (PMC4741883; doi:10.18632/oncotarget.5556)
Supplement: Supplementary file 2 [file oncotarget-06-40112-s002.xls]

## Sheet: Tabelle1
xx	Gene Symbol	HDLM-2	KM-H2	L-428	L-540	L-1236	SUP-HD1	U-HO1	L428+L540+UHO1	HDLM2+KMH2+SUPHD1	L428+L540+UHO1-HDLM2+KMH2+SUPHD1
224588_at	---	-6.6439	-5.6012	5.0264	4.8849	-2.939	-3.2543	-3.26848	2.21427	-5.16647	7.38074
224590_at	---	-7.8283	-7.5328	2.1965	1.608	-6.2653	-6.9658	-5.8167	-0.670734	-7.4423	6.77157
228347_at	SIX1	-3.5162	-2.4787	3.0845	2.3535	1.1631	-4.1431	3.03462	2.82421	-3.37933	6.20354
214218_s_at	---	-4.3511	-5.9479	3.117	2.8938	-5.7027	-7.4804	-5.32156	0.229748	-5.92647	6.15621
208893_s_at	DUSP6	-6.9658	-5.9302	2.9129	-2.0661	-2.8221	-6.8283	-2.80874	-0.65398	-6.57477	5.92079
226611_s_at	PRR6	-6.3104	-5.6295	2.6267	2.6738	1.961	1.3684	1.63394	2.31148	-3.52383	5.83531
219271_at	GALNT14	-1.4517	-5.1792	1.1582	2.6111	-1.5023	-5.3452	1.67132	1.81354	-3.99203	5.80557
227671_at	---	-4.4112	-3.7602	5.1054	4.4796	-2.1241	-3.6188	-4.98901	1.532	-3.93007	5.46206
226610_at	PRR6	-5.6153	-5.4804	2.179	2.0234	0.3586	0.8123	1.753	1.98513	-3.4278	5.41293
202936_s_at	SOX9	-5.8614	-5.6439	0.6824	-2.5666	-1.4517	-7.7027	-1.13148	-1.00523	-6.40267	5.39744
242286_at	GRIN2A	-7.2002	-4.772	-1.553	-3.5262	-2.6118	-7.2433	1.88847	-1.06358	-6.40517	5.34159
224589_at	---	-6.2002	-2.6082	3.1116	2.6721	-4.5873	-6.3808	-4.98901	0.264896	-5.06307	5.32796
210002_at	GATA6	-7.7642	-7.5328	-1.1361	-2.4933	-2.7065	-6.8614	-2.66387	-2.09776	-7.38613	5.28838
217728_at	S100A6	5.0112	-5.9839	3.9815	4.8208	-5.2543	-3.6118	2.4051	3.7358	-1.52817	5.26397
203355_s_at	PSD3	-4.7563	1.3563	2.9194	0.602	-4.2109	-7.1178	1.62409	1.71516	-3.50593	5.2211
219895_at	FLJ20716	-8.9658	-7.8954	0.5574	-3.9748	-2.1266	-7.9658	-5.8167	-3.07803	-8.27567	5.19763
225681_at	CTHRC1	-5.8448	-6.4548	3.967	-4.195	-4.0685	-2.9258	0.476769	0.0829229	-5.07513	5.15806
1553177_at	EAT2	-3.7447	-4.1584	4.4737	0.4323	1.6837	-7.5328	-4.92572	-0.00657188	-5.1453	5.13873
223595_at	AD031	-6.9302	-6.1178	-0.7671	-3.1533	-3.3133	-7.0398	-0.965065	-1.62849	-6.69593	5.06745
238835_at	---	-8.9658	-5.5873	0.7268	-2.7583	-4.6224	-8.0398	-5.49535	-2.50895	-7.53097	5.02202
209706_at	NKX3-1	-8.0398	-6.8283	0.1545	-0.033	-0.5645	-3.3248	-3.35275	-1.07708	-6.0643	4.98722
206059_at	ZNF91	-6.7959	0.6931	1.5968	-2.8303	0.7204	-8.2002	1.80436	0.190288	-4.76767	4.95795
205817_at	SIX1	-5.3929	-3.5769	0.7279	0.2317	-3.2765	-4.3335	0.582274	0.513958	-4.43443	4.94839
1554621_at	DGKE	-3.9568	-7.7027	-2.1329	1.2378	-1.7919	-7.7027	-3.81684	-1.57065	-6.45407	4.88342
208524_at	GPR15	-3.9523	-1.2454	0.3222	3.5051	3.7745	-6.2433	-0.64621	1.06036	-3.81367	4.87403
229116_at	CNKSR2	-7.3808	-7.4804	0.2016	-5.3104	-5.7486	-6.0589	-1.40926	-2.17269	-6.97337	4.80068
236337_at	LOC221711	-6.2877	-3.6118	-3.088	-0.1613	-3.9258	-7.2002	0.443551	-0.93525	-5.6999	4.76465
225710_at	---	5.1255	-6.4297	0.9942	0.2812	0.7362	-8.7027	2.97415	1.41652	-3.33563	4.75215
225603_s_at	LOC286144	-5.8954	-6.0398	0.7388	-2.3047	-0.2471	-3.772	-0.011718	-0.525873	-5.23573	4.70986
208460_at	GJA7	-6.7642	-6.8283	-0.4792	-3.2461	-3.6953	-6.0398	-1.79076	-1.83869	-6.5441	4.70541
203549_s_at	LPL	-7.3808	-5.5873	-2.2406	1.0574	-2.4707	-6.0209	-3.71032	-1.63117	-6.32967	4.69849
206104_at	ISL1	-6.1178	-5.1897	0.4693	-0.3715	-2.6915	-3.6439	-1.07538	-0.325859	-4.9838	4.65794
238029_s_at	SLC16A14	-7.9658	-7.2002	-3.0069	0.1599	-5.673	-6.7027	-5.14	-2.66233	-7.28957	4.62723
214183_s_at	TKTL1	-6.4548	-4.9479	-2.6242	-6.1792	-3.0162	-6.3808	4.88403	-1.30646	-5.92783	4.62138
209278_s_at	TFPI2	-5.299	-6.7959	4.8572	-6.6153	-3.6012	-4.3452	-0.831278	-0.863126	-5.48003	4.61691
230418_s_at	GALNTL1	-5.673	-5.7799	-2.7274	-1.7456	-2.161	-5.812	1.00289	-1.1567	-5.75497	4.59826
218613_at	PSD3	-8.0398	1.492	1.7976	0.1503	-0.9937	-4.1128	1.13559	1.02783	-3.55353	4.58136
208891_at	DUSP6	-2.3162	-3.3748	4.3174	-0.0058	-0.0428	-6.7642	-3.11187	0.39991	-4.15173	4.55164
225782_at	MSRB3	-4.8201	-7.4297	-1.9885	1.1583	-3.9434	-3.4804	-1.24552	-0.691908	-5.2434	4.55149
209686_at	S100B	-6.138	-6.6439	-5.2002	-5.0493	-5.3104	-7.5328	3.56375	-2.22858	-6.77157	4.54298
210612_s_at	SYNJ2	0.1959	-7.0783	-1.3292	-0.6171	-2.4755	-6.9658	1.71903	-0.0757576	-4.61607	4.54031
243115_at	---	-7.5328	-7.0783	-3.7217	-1.3944	-3.357	-6.4297	-2.43484	-2.51698	-7.0136	4.49662
243712_at	---	-5.7027	-6.138	-0.692	-0.9647	-0.5224	-6.3808	-3.07502	-1.57724	-6.07383	4.49659
205466_s_at	HS3ST1	-6.4051	-6.5064	0.7806	-3.5096	-2.0469	-8.2877	-5.078	-2.60233	-7.0664	4.46407
211005_at	LAT	-5.2765	-6.0023	-2.7505	-0.2643	-2.9885	-6.8954	-1.8059	-1.6069	-6.05807	4.45117
224006_at	---	-5.357	-6.5598	0.4116	-3.7103	-2.354	-5.6295	-0.902711	-1.40047	-5.84877	4.4483
227514_at	LOC162073	-6.5598	-6.5598	1.0759	1.5139	0.5842	-0.1424	-2.58343	0.00212465	-4.42067	4.42279
205830_at	CLGN	-8.0398	-3.673	0.5227	-4.2324	-3.4143	-6.2216	-0.965065	-1.55825	-5.97813	4.41988
221766_s_at	FAM46A	-7.1584	-2.3119	2.7573	1.14	-0.5543	1.9197	1.77351	1.89027	-2.51687	4.40714
213484_at	---	-5.9302	0.4565	0.0252	1.7706	-1.2515	-6.8283	-1.00818	0.262539	-4.10067	4.36321
231501_at	---	-5.7486	-7.0398	-2.3306	-0.2409	-3.0303	-7.2433	-4.41267	-2.32806	-6.67723	4.34918
204547_at	RAB40B	-5.2653	-5.6153	-1.5572	-3.2189	-1.2702	-6.9658	-0.0315989	-1.60257	-5.9488	4.34623
213624_at	SMPDL3A	-8.2877	-1.6999	-2.776	1.2513	-0.4505	-4.3277	0.215176	-0.436508	-4.77177	4.33526
221728_x_at	---	-3.4901	-2.1203	4.0235	3.7955	-1.7869	-4.2934	-4.73362	1.02846	-3.30127	4.32973
219109_at	SPAG16	-7.8283	-7.1584	0.6182	-2.6224	0.2282	0.1081	0.104162	-0.633346	-4.95953	4.32619
236444_x_at	LOC389328	-8.0398	-7.7027	-2.816	-3.5195	-4.7642	-8.1178	-4.6692	-3.66823	-7.95343	4.2852
231929_at	---	-8.0398	-7.2877	-0.8699	-1.5204	-0.7403	0.6566	0.545473	-0.614942	-4.8903	4.27536
203404_at	ARMCX2	-7.0398	-6.3335	3.2323	-7.1584	-4.4612	-7.8954	-4.73362	-2.88657	-7.08957	4.20299
243478_at	---	-8.7027	-7.2002	-4.4235	-3.1818	-5.4173	-7.0398	-2.74905	-3.45145	-7.64757	4.19612
222764_at	---	-2.8804	-5.0303	-1.0637	-0.3677	-0.5955	-7.1178	-1.03469	-0.822029	-5.0095	4.18747
229169_at	TTC18	-8.3808	-1.8283	-1	-4.436	-1.7505	-7.4804	0.163654	-1.75745	-5.8965	4.13905
203232_s_at	ATXN1	-0.9035	0.4047	2.4924	1.0276	1.4006	-7.1584	1.1881	1.56937	-2.5524	4.12177
217359_s_at	NCAM1	-6.8614	-8.7027	-2.2149	-4.3104	-2.3219	-7.2433	-3.92808	-3.48446	-7.60247	4.11801
239854_at	---	-7.0783	-3.3047	-3.3133	-0.2884	-1.6584	-7.5873	-2.06344	-1.88838	-5.9901	4.10172
201315_x_at	IFITM2	-0.944	3.0785	2.3936	5.9243	1.3807	-5.0209	1.09032	3.13607	-0.962133	4.09821
204975_at	EMP2	-7.0783	0.7921	-0.3899	-0.3711	-4.0979	-5.8448	0.907509	0.0488362	-4.04367	4.0925
205603_s_at	DIAPH2	-2.603	-6.0398	0.9254	1.2483	-2.959	-4.0445	-2.60975	-0.145349	-4.2291	4.08375
206526_at	RIBC2	-6.4804	-5.3808	-0.9862	-1.8039	-3.812	-6.7027	-3.55957	-2.11656	-6.18797	4.07141
206898_at	CDH19	-3.5462	-6.2433	-4.3511	3.3449	-3.1178	-8.9658	-5.60645	-2.20422	-6.25177	4.04755
221143_at	RPA4	-4.7799	-7.2002	-1.6322	-1.4868	-0.3019	-6.9302	-3.65887	-2.25929	-6.30343	4.04414
209191_at	TUBB6	-2.6118	-7.4804	0.3778	-5.5462	-3.3162	-5.0979	2.09561	-1.02426	-5.06337	4.0391
210830_s_at	PON2	-0.1122	-0.5688	2.1659	2.9455	-4.6511	-6.7331	-0.419743	1.56389	-2.47137	4.03525
218803_at	CHFR	-4.5064	-7.2877	0.4415	-3.2461	-0.9252	-3.2243	-0.144925	-0.983175	-5.00613	4.02296
232738_at	---	-8.0398	-7.7642	-2.6295	-4.4675	-4.6224	-7.8954	-4.54047	-3.87916	-7.8998	4.02064
228776_at	GJA7	-6.4051	-6.7959	0.2925	-6.0589	-3.2082	-3.436	1.16597	-1.53348	-5.54567	4.01219
203789_s_at	SEMA3C	-5.5598	-5.6295	-2.3793	-3.6915	-2.2626	-8.9658	-2.06344	-2.71141	-6.71837	4.00695
213556_at	LOC390940	-5.9302	-6.0209	0.5168	-2.6934	-1.7819	-2.7661	-0.60591	-0.927503	-4.90573	3.97823
228636_at	BHLHB5	-3.1584	-3.0374	1.3623	-3.3393	-2.3944	-6.9302	0.710151	-0.422283	-4.37533	3.95305
232423_at	ARSD	-6.7331	-6.5873	-2.5362	-2.3019	-2.4375	-6.1792	-2.80874	-2.54895	-6.49987	3.95092
201170_s_at	BHLHB2	4.6427	2.6848	4.4777	5.5484	3.9054	-5.6878	3.41949	4.48186	0.546567	3.9353
203354_s_at	PSD3	-5.2433	-0.0801	2.2284	0.4713	-2.7331	-4.7959	-1.01696	0.560912	-3.3731	3.93401
240685_at	---	-2.5907	-2.1559	-3.7486	3.2337	-1.5471	-7.2002	0.368001	-0.0489662	-3.98227	3.9333
221990_at	PAX8	-4.8531	-6.7331	-2.1291	-1.2842	-0.7755	-6.2002	-2.60975	-2.00768	-5.9288	3.92112
219523_s_at	ODZ3	2.9475	-6.4804	1.8431	1.62	1.3537	-5.0398	-0.283725	1.05979	-2.85757	3.91736
1566265_at	---	-6.5598	-7.7027	-2.3277	-2.8678	-5.0589	-7.4804	-4.79792	-3.33114	-7.24763	3.91649
1568619_s_at	LOC162073	-7.9658	-1.6091	1.5399	2.4991	1.1725	0.6658	-1.22503	0.937989	-2.9697	3.90769
206255_at	BLK	-7.8954	-0.8273	-2.928	1.6605	-1.4485	-5.7959	-1.55511	-0.940868	-4.83953	3.89866
216442_x_at	FN1	-4.3104	-6.2002	-1.6878	-0.0017	0.5631	-6.7959	-3.92808	-1.87253	-5.76883	3.89631
204627_s_at	ITGB3	-3.6547	-6.7642	-2.81	0.275	-2.1727	-5.7959	-2.00988	-1.51496	-5.40493	3.88997
214509_at	HIST1H3I	-6.7959	-7.4297	-3.2849	-2.2042	-1.0345	-6.0783	-3.14961	-2.87957	-6.76797	3.8884
203507_at	CD68	-7.3335	-5.6878	-1.6135	-4.0493	-3.8911	-6.3104	-2.00988	-2.55756	-6.4439	3.88634
230625_s_at	TM4SF12	-6.2216	-6.2877	-1.773	-1.0244	-5.3929	-5.299	-3.35275	-2.05005	-5.9361	3.88605
225033_at	LOC286167	0.2925	-3.8365	1.7296	0.5426	0.646	-6.6439	-0.808232	0.487989	-3.39597	3.88396
202935_s_at	SOX9	-3.227	-5.3335	1.0429	-2.6313	-0.5249	-6.7959	-2.11908	-1.23583	-5.1188	3.88297
231593_at	---	-7.7642	-7.2433	-3.2737	-3.028	-1.4812	-7.4804	-4.54047	-3.61406	-7.49597	3.88191
204956_at	MTAP	-8.1178	-6.0589	-1.596	-3.699	-6.0398	-8.2002	-5.43835	-3.57778	-7.45897	3.88118
236008_at	---	-0.3737	-6.5328	-1.2163	0.7419	-3.4771	-5.9127	-0.719563	-0.397988	-4.27307	3.87508
1554333_at	DNAJA4	-8.1178	-8.5873	-1.0505	-6.4548	-3.6767	-8.3808	-5.96394	-4.48975	-8.36197	3.87222
208334_at	NDST4	-7.2002	-3.5195	4.4571	-6.4804	4.0182	-6.7959	-3.92808	-1.98379	-5.83853	3.85474
218186_at	RAB25	-5.5064	-6.4297	-1.6529	-2.3408	-2.774	-7.0783	-3.51171	-2.5018	-6.33813	3.83633
228531_at	SAMD9	0.7177	-2.553	-0.1736	2.2046	-0.3496	-6.5064	1.13559	1.05553	-2.78057	3.8361
226909_at	KIAA1729	-4.0831	-5.8614	1.2576	-0.7018	0.6955	-0.4297	0.527469	0.36109	-3.45807	3.81916
219179_at	DACT1	-6.1178	-6.7027	-3.319	-1.2821	-3.9083	-7.2433	-4.04378	-2.88163	-6.68793	3.80631
1558668_s_at	NYD-SP20	-5.9127	-8.3808	-4.2598	-4.138	-2.0398	-7.3808	-1.90836	-3.43539	-7.22477	3.78938
201601_x_at	IFITM1	4.0555	3.6264	2.729	5.3855	4.193	-6.7331	4.17174	4.09541	0.316267	3.77915
208065_at	ST8SIA3	-7.9658	-7.2433	-2.9703	-3.816	-5.4051	-8.2877	-5.38041	-4.05557	-7.83227	3.7767
1555963_x_at	B3GNT7	-7.8954	-6.357	-3.7179	-2.399	-1.3548	-7.2877	-4.10318	-3.40669	-7.18003	3.77334
225589_at	SH3MD2	-7.2002	0.1689	0.4745	-0.5462	-2.3379	-6.4051	-2.06344	-0.711715	-4.4788	3.76709
213915_at	NKG7	-1.2927	-3.5977	-1.2509	4.9945	-4.0162	-6.2216	-3.55957	0.0613434	-3.704	3.76534
1563927_a_at	---	-8.0398	-6.2216	-3.2962	-3.1153	-5.1278	-6.7959	-3.39649	-3.26933	-7.0191	3.74977
212203_x_at	IFITM3	1.2346	2.8086	1.9358	4.5263	0.6107	-6.138	2.66116	3.04109	-0.698267	3.73935
217852_s_at	ARL10C	3.5347	2.9484	3.6128	4.7606	3.0923	-6.6153	2.70487	3.69276	-0.0440667	3.73682
216536_at	---	-7.4804	-7.2877	-3.3277	-2.6457	-4.6082	-6.7642	-4.34942	-3.44094	-7.17743	3.73649
216283_s_at	PVR	-6.8954	-6.5873	-4.9127	-1.412	-2.6349	-6.2877	-2.23722	-2.85397	-6.59013	3.73616
205173_x_at	CD58	2.7795	2.2133	4.1848	2.4196	3.5393	-8.1178	1.47707	2.69382	-1.04167	3.73549
223276_at	NID67	-2.9214	-5.3929	2.8237	1.7362	-1.093	-2.6767	-4.34942	0.0701613	-3.66367	3.73383
216165_at	---	-8.0398	-7.3335	-3.5295	-2.8614	-1.3284	-6.5598	-4.34942	-3.58011	-7.31103	3.73093
213069_at	HEG	-1.1028	-5.6295	-0.7696	-0.4197	-3.6082	-4.9568	0.68736	-0.167313	-3.89637	3.72905
1557026_at	---	-6.6439	-6.5328	-3.8911	-1.4572	-1.4909	-6.3808	-3.03904	-2.79578	-6.51917	3.72339
1554582_a_at	MGC50559	-5.4422	-7.0398	-3.8656	-2.8201	-2.7622	-7.4297	-2.06344	-2.91638	-6.63723	3.72085
204639_at	ADA	-0.5611	-6.4297	-2.939	3.1446	3.5663	-6.0023	-2.06344	-0.619281	-4.33103	3.71175
222442_s_at	ARL10C	2.1142	1.3728	2.7567	3.6947	2.0484	-7.5328	0.629457	2.36029	-1.3486	3.70889
1555040_at	MGC40170	-6.6439	-7.8283	-2.5014	-3.4328	-1.8171	-7.6439	-5.078	-3.67073	-7.37203	3.7013
208998_at	UCP2	3.5559	-3.57	1.7922	3.7666	1.93	-3.227	2.29324	2.61735	-1.08037	3.69771
230206_at	---	-0.3929	-7.2002	-1.2022	1.5701	-4.2765	-6.0979	-2.96953	-0.86721	-4.56367	3.69646
236640_at	---	-7.5873	-6.4548	-2.3703	-3.3335	-1.5395	-6.7959	-4.10318	-3.26899	-6.946	3.67701
228365_at	CPNE8	-2.5666	-8.2877	0.9476	-0.033	-1.9335	1.3179	0.576449	0.497016	-3.1788	3.67582
223253_at	EPDR1	-3.6047	-3.5735	3.277	-2.6206	2.1243	-2.5942	0.593855	0.416752	-3.25747	3.67422
218857_s_at	ASRGL1	-2.8468	-3.6475	-0.897	0.7616	0.6849	-5.0023	-0.351519	-0.162306	-3.8322	3.66989
1557840_at	EFHB /// LOC401057	-6.357	-7.7642	-2.2877	-2.6206	-0.9748	-6.0783	-4.28674	-3.06501	-6.73317	3.66815
207717_s_at	PKP2	-7.5328	-7.0398	-2.2976	-2.3659	-5.2765	-6.5328	-5.43835	-3.36728	-7.03513	3.66785
1563542_a_at	SCML4	-6.7027	-7.2877	-1.9714	-3.4804	-3.737	-6.1178	-3.65887	-3.03689	-6.70273	3.66584
222315_at	---	-6.2877	-5.5328	-2.1831	-1.4949	-3.5769	-5.1178	-2.30014	-1.99271	-5.6461	3.65339
229157_at	LOC442647	-0.093	-7.5873	-2.1316	0.7519	-0.3489	-6.0783	-1.43257	-0.937423	-4.5862	3.64878
242019_at	LASS6	-8.2002	-7.0023	-0.1386	-5.4297	-3.8699	-6.9658	-5.66052	-3.74294	-7.38943	3.64649
225689_at	FLJ14566	-5.7331	-5.8614	-1.5555	-0.673	0.0541	-2.6602	-1.09384	-1.10745	-4.75157	3.64412
1569729_a_at	ASZ1	-7.8954	-8.1178	-1.5522	-6.7642	-3.071	-8.7027	-5.49535	-4.60392	-8.23863	3.63472
239006_at	SLC26A7	-8.9658	-6.6439	-1.2577	-3.6259	-3.9523	-4.138	-3.98539	-2.95633	-6.58257	3.62624
210321_at	GZMH	-6.9658	-4.7799	-3.1766	0.2442	-1.8986	-6.5328	-4.4764	-2.4696	-6.09283	3.62323
1562624_at	LRP16	-6.138	-6.2433	-2.3379	-2.4297	-3.553	-5.7799	-2.53218	-2.43326	-6.05373	3.62047
224133_at	MGC10955	-6.138	-5.7959	-2.2557	-2.4564	-1.2056	-5.7179	-2.11908	-2.27706	-5.88393	3.60687
232267_at	GPR133	-6.7027	-0.7949	-0.0454	1.8286	-1.1877	-6.4548	-4.92572	-1.04751	-4.6508	3.60329
209277_at	TFPI2	-3.3481	-5.0303	3.139	-3.7602	-3.1153	-4.3277	-1.27682	-0.632673	-4.23537	3.60269
209485_s_at	OSBPL1A	-2.2324	-6.1178	-4.904	1.1307	0.7412	-5.5873	0.626641	-1.04889	-4.64583	3.59695
223623_at	ECRG4	-6.8283	-7.2877	-3.9748	-3.3868	-4.1792	-7.8283	-3.81684	-3.72615	-7.31477	3.58862
204115_at	GNG11	-4.2488	-5.6584	3.5409	-6.3104	-4.6153	-5.5195	-1.89212	-1.55387	-5.14223	3.58836
227758_at	RERG	-7.7642	-7.9658	-3.8868	-3.0954	-5.4422	-7.4804	-5.49535	-4.15918	-7.7368	3.57762
208983_s_at	PECAM1	-6.1584	-7.2433	-1.8604	-3.3019	2.2641	-6.4051	-3.92808	-3.03013	-6.60227	3.57214
240459_at	YT521	-6.6439	-7.3808	-2.7486	-1.7009	-2.0979	-3.1278	-1.99245	-2.14732	-5.7175	3.57018
217552_x_at	CR1	-8.7027	-8.9658	-4.7331	-4.138	-4.2877	-7.3335	-5.43835	-4.76982	-8.334	3.56418
201876_at	PON2	0.6332	0.1134	2.3964	3.483	-1.5412	-5.4422	0.112237	1.99721	-1.5652	3.56241
243425_at	NOC4	-7.2002	-6.357	-5.2216	-2.4391	-5.299	-7.1178	-2.34366	-3.33479	-6.89167	3.55688
1556775_at	---	-7.5873	-3.7879	-2.5345	-2.1871	-3.9658	-7.1178	-3.11187	-2.61116	-6.16433	3.55318
1553102_a_at	DKFZP434C171	-7.5328	-2.7839	-4.9931	-1.7524	-5.0398	-8.4804	-1.49254	-2.74601	-6.2657	3.51969
201397_at	PHGDH	-2.7122	-5.2543	2.4932	-2.1546	-0.6524	-2.3748	-0.123432	0.0717228	-3.4471	3.51882
227659_at	---	-4.7408	-6.8614	-2.5245	-2.6804	-3.1533	-7.2002	-3.07502	-2.75997	-6.26747	3.50749
205229_s_at	COCH	-7.4804	-5.6295	-3.8656	-4.2488	-2.4297	-6.673	-1.15068	-3.08836	-6.5943	3.50594
244306_at	---	-8.1178	-7.6439	-4.0493	-3.0398	-1.6878	-7.3335	-5.49535	-4.19482	-7.6984	3.50358
211102_s_at	LILRA2	-6.3335	-6.9658	-3.2737	-3.0734	-5.3335	-7.4297	-3.87188	-3.40633	-6.90967	3.50334
205917_at	---	-5.6878	-7.2002	-0.3812	-0.5064	-0.4812	-1.172	-2.66387	-1.18382	-4.68667	3.50284
243871_at	---	-8.0398	-2.3511	2.352	-2.5547	-0.8079	-3.776	-3.46503	-1.22258	-4.7223	3.49972
235267_at	---	-7.3808	-7.5873	-4.2709	-3.035	-3.2488	-8.5873	-5.76564	-4.35718	-7.8518	3.49462
210603_at	MGC10646	-7.2433	-7.2002	-1.9445	-4.2379	-1.3666	-6.2002	-3.98539	-3.38926	-6.88123	3.49197
1567682_x_at	RNU19	-5.6153	-7.9658	-2.9839	-2.4659	-2.7122	-7.4804	-5.14	-3.52993	-7.0205	3.49057
214954_at	KIAA0527	-8.5873	-8.4804	-6.0209	-3.8283	-4.0023	-8.9658	-5.71358	-5.18759	-8.67783	3.49024
238444_at	ZNF618	-7.8283	-2.77	-1.6403	-1.4461	-1.7341	-5.7959	-2.83952	-1.97531	-5.46473	3.48943
1555025_at	TMEM26	-6.5598	-7.1178	-2.7939	-3.1584	-2.6331	-8.1178	-5.38041	-3.77757	-7.26513	3.48756
235373_at	---	-7.8954	-7.3335	-8.2002	-1.0911	-0.8767	-7.6439	-3.14961	-4.14697	-7.62427	3.4773
231384_at	GRIN2A	-7.5328	-6.0589	-2.3959	-5.8614	-5.3688	-3.8997	1.18906	-2.35608	-5.83047	3.47439
212724_at	RND3	-5.8954	-6.5598	-3.4739	-5.2653	-1.7949	-7.2877	-0.599301	-3.11283	-6.58097	3.46813
1570015_at	---	-7.0023	-6.0209	-2.3718	-3.436	-4.9839	-8.2002	-5.01538	-3.60773	-7.07447	3.46674
212560_at	SORL1	-4.3393	3.3501	1.8841	-3.4998	4.945	-8.1178	2.88062	0.421641	-3.03567	3.45731
1554586_a_at	RHOBTB2	-5.5328	-6.357	-2.1456	-3.0589	-3.2653	-6.6153	-2.93595	-2.71348	-6.16837	3.45488
1555316_a_at	KCNH7	-2.939	-5.8783	2.0063	-3.0613	-2.7466	-7.5873	-4.98901	-2.01467	-5.4682	3.45353
243974_at	---	-8.0398	-7.8954	-3.3599	-3.8997	-3.4998	-7.0023	-5.32156	-4.19372	-7.64583	3.45211
203548_s_at	LPL	-8.1178	-4.3335	-5.7799	1.3631	-4.6224	-7.3335	-5.01538	-3.14406	-6.59493	3.45087
207651_at	GPR171	-6.2877	-7.0398	-5.5735	-1.5934	-5.2653	-5.9302	-1.74628	-2.97106	-6.41923	3.44817
217744_s_at	PERP	2.9116	-6.8283	4.5236	3.7815	3.0083	4.1636	2.28344	3.52951	0.0823	3.44721
220415_at	TNNI3K	-7.5328	-7.5328	-3.2793	-3.5195	-6.357	-6.673	-4.60478	-3.80119	-7.2462	3.44501
1560390_s_at	MGC39821	-7.2433	-7.2002	-3.9885	-2.6403	-4.1178	-7.1178	-4.60478	-3.74453	-7.1871	3.44257
234089_at	PRKCE	-6.1178	-6.7331	-4.9479	-2.5513	-3.7217	-6.4297	-1.46825	-2.98915	-6.42687	3.43772
223714_at	ZNF256	-8.0398	-5.6153	-3.1584	-3.8283	-4.0493	-8.9658	-5.32156	-4.10275	-7.5403	3.43755
225368_at	HIPK2	4.0952	-5.9839	3.294	4.6257	4.0545	3.1498	3.65347	3.85772	0.420367	3.43736
207313_x_at	KIR3DL2	-6.7959	-4.6439	-2.4235	-2.0221	-0.9596	-6.0783	-2.77859	-2.40806	-5.83937	3.4313
1558947_at	---	-6.0979	-7.6439	-3.357	-2.4933	-5.0398	-7.4804	-5.078	-3.64277	-7.07407	3.4313
208657_s_at	38604	-4.3452	-3.0637	-1.1386	-2.0035	-4.7027	-6.5598	-0.55387	-1.23199	-4.65623	3.42424
1554098_at	SPIN3	-3.0046	-8.3808	-2.3763	-4.3808	-1.3474	-8.2002	-2.55758	-3.10489	-6.52853	3.42364
213618_at	CENTD1	-6.6153	0.6696	0.9268	0.6955	-0.2653	-3.4643	-0.763216	0.286361	-3.13667	3.42303
241660_at	---	-7.7027	-8.4804	-6.8954	-2.3423	-3.8039	-7.1178	-3.81684	-4.35151	-7.76697	3.41545
228780_at	POU3F3	-3.0517	-6.2002	0.5472	-6.9302	-0.8191	-7.0023	0.368001	-2.005	-5.41807	3.41307
202932_at	YES1	-3.9794	-6.357	1.056	-0.4796	-0.1517	-0.5709	-1.24552	-0.223042	-3.63577	3.41273
243917_at	CLIC5	-6.4051	-6.2002	-1.299	-4.5942	-5.0023	-6.3335	-2.80874	-2.90065	-6.31293	3.41229
208429_x_at	HNF4A	-5.3688	-7.3808	-1.9412	-2.3555	-2.4949	-5.2433	-3.46503	-2.58724	-5.99763	3.41039
210473_s_at	GPR125	-6.8614	-4.5873	0.3008	-8.2002	-1.0758	-7.2877	-0.60591	-2.8351	-6.24547	3.41036
216214_at	---	-8.2877	-6.0398	-3.6439	-3.2765	-4.8201	-7.6439	-4.8246	-3.915	-7.3238	3.4088
217901_at	DSG2	-5.0685	-5.1178	-1.7207	-6.7959	-2.3659	-6.1584	2.36342	-2.05106	-5.44823	3.39717
1562695_at	FOXN4	-6.7027	-6.7642	-2.4438	-4.8283	-1.5253	-6.4297	-2.45857	-3.24356	-6.6322	3.38864
236404_at	LOC360030	-3.6915	-2.2163	-1.4852	-1.4509	-0.9748	-7.3335	-0.140121	-1.02541	-4.41377	3.38836
1559674_at	ZNF333	-2.939	-6.7331	-1.9083	-1.2454	-1.2962	-6.4548	-2.80874	-1.98748	-5.37563	3.38815
212682_s_at	BC002942	-4.673	-3.0685	-0.5051	-0.5191	-1.9203	-4.0116	-0.573165	-0.532455	-3.9177	3.38524
240661_at	LOC284475	-6.1584	-6.8954	-2.9794	-3.1507	-1.2122	-5.2216	-2.00988	-2.71333	-6.0918	3.37847
206994_at	CST4	-4.7486	-5.6295	-2.436	-2.2284	0.388	-5.7959	-1.37499	-2.01313	-5.39133	3.3782
221755_at	EHBP1L1	-0.9051	-4.1178	-0.6034	0.5174	-1.1004	-6.2433	-1.05715	-0.38105	-3.7554	3.37435
216027_at	DJ971N18.2	-8.2002	-7.3335	-2.5096	-3.2515	-3.3808	-5.357	-5.01538	-3.59216	-6.96357	3.37141
235205_at	LOC346887	-5.138	-2.7198	0.4873	-1.8171	-0.996	-5.299	-1.71737	-1.01572	-4.3856	3.36988
236828_at	SIX1	-3.8039	-7.7642	-3.2189	-2.9258	-2.0746	-6.357	-1.67506	-2.60659	-5.97503	3.36845
203854_at	IF	3.8485	-3.3452	3.9491	3.2916	-1.4532	-2.6547	0.707489	2.6494	-0.717133	3.36653
1554127_s_at	MSRB3	-6.5873	-6.3335	-2.7255	0.1076	-1.8059	-3.0233	-3.22788	-1.94859	-5.3147	3.36611
1554445_at	ZNF85	-7.7027	-5.6153	-7.1178	-1.6493	-0.3026	-7.7642	-2.21685	-3.66132	-7.0274	3.36608
205881_at	ZNF74	-1.959	-6.1584	-1.1335	-1.309	-2.673	-6.6153	-2.19676	-1.54642	-4.9109	3.36448
240434_at	---	-0.9546	-4.0831	2.0938	0.2654	0.0482	-2.482	0.211422	0.856874	-2.50657	3.36344
209710_at	GATA2	-6.6439	-6.5873	-1.8794	-2.0505	-0.7969	-2.5345	-1.76095	-1.89695	-5.25523	3.35828
1566182_at	---	-4.7642	-6.8614	-2.6367	-2.0058	-0.8594	-5.4675	-2.4115	-2.35133	-5.6977	3.34637
234292_s_at	ZNF167	-6.3104	-4.8954	-2.6367	-2.0174	-3.7217	-6.4548	-2.96953	-2.54121	-5.88687	3.34566
231257_at	TCERG1L	-7.3808	-5.1078	-3	-1.889	-4.8283	-6.7642	-4.34942	-3.07947	-6.4176	3.33813
230773_at	---	-7.0783	-5.2002	-3.0209	-2.4251	-1.0649	-7.2002	-4.04378	-3.16326	-6.4929	3.32964
1554334_a_at	DNAJA4	-2.812	-5.8783	0.6315	-2.6224	-0.9613	-7.8283	-4.54047	-2.17712	-5.5062	3.32908
224212_s_at	PCDHA9 /// PCDHAC2 /// PCDHAC1 /// PCDHA13 /// PCDHA12 /// PCDHA11 /// PCDHA10 /// PCDHA8 /// PCDHA7 /// PCDHA6 /// PCDHA5 /// PCDHA4 /// PCDHA3 /// PCDHA2 /// PCDHA1	-7.8283	-7.6439	-3.6915	-4.7799	-3.662	-7.1178	-4.16353	-4.21164	-7.53	3.31836
230417_at	GALNTL1	-5.4051	-6.0209	-3.1128	-2.7236	-0.2321	-5.5735	-1.21489	-2.35043	-5.6665	3.31607
220423_at	PLA2G2D	-6.1792	-3.8406	-5.138	1.9138	-4.2002	-6.6153	-3.46503	-2.22974	-5.54503	3.31529
244283_x_at	---	-8.9658	-6.8283	-4.6367	-4.5462	-2.917	-8.8283	-5.49535	-4.89275	-8.20747	3.31472
228716_at	LOC401059	-7.8954	-4.4933	-0.6295	-3.2216	-3.2136	-6.7642	-5.38041	-3.07717	-6.3843	3.30713
202008_s_at	NID	-5.2543	-5.1897	-2.2557	-1.85	-1.1253	-6.7642	-3.18827	-2.43132	-5.73607	3.30474
210495_x_at	FN1	-5.1482	-4.2056	-1.4066	0.0635	0.2833	-5.1584	-3.26848	-1.53719	-4.8374	3.30021
244623_at	---	-3.4143	0.4088	1.1337	-0.7346	-4.2163	-7.6439	-1.15068	-0.250526	-3.5498	3.29927
202933_s_at	YES1	-4.6657	-3.2709	1.5055	0.3036	0.6267	-0.5092	-0.357083	0.484006	-2.81527	3.29927
1561431_at	---	-6.9302	-8.1178	-3.7919	-3.7799	-5.8448	-7.9658	-5.55139	-4.3744	-7.67127	3.29687
229103_at	WNT3	-4.9658	-4.7642	-1.7476	0.048	-4.8039	-3.7447	-1.89212	-1.19724	-4.49157	3.29433
238058_at	LOC150381	-2.968	-3.0758	1.9008	2.4382	1.2949	2.1006	1.58618	1.97506	-1.3144	3.28946
217022_s_at	IGHA2 /// MGC27165	-4.8283	-6.5328	-4.7331	-1.6593	0.3687	-7.2433	-2.34366	-2.91202	-6.20147	3.28945
1564291_at	CDH8	-6.2216	-6.3335	-2.0433	-2.0734	-3.1844	-3.7879	-2.36592	-2.16087	-5.44767	3.28679
244805_at	COBL	-7.0783	-6.7959	-3.7602	-3.1203	-5.7642	-7.5328	-4.6692	-3.8499	-7.13567	3.28577
242718_at	---	-5.7486	-7.2002	-2.6135	-3.9931	-2.161	-6.9658	-3.46503	-3.35721	-6.6382	3.28099
1569780_at	---	-6.8954	-5.6584	-2.5496	-2.9817	-1.1903	-7.6439	-4.8246	-3.45197	-6.73257	3.2806
205314_x_at	---	-6.5873	-6.0209	-3.0613	-4.0685	-2.1597	-7.1584	-2.80874	-3.31285	-6.58887	3.27602
238870_at	KCNK9	-5.299	-3.7681	0.1814	-6.0979	-2.4097	-5.7027	0.966606	-1.64996	-4.92327	3.2733
230343_at	---	-6.3808	-6.357	-3.6403	-2.5014	-4.5666	-6.2216	-3.00389	-3.04853	-6.3198	3.27127
238362_at	PVT1	-7.7027	-5.7959	-3.071	-3.7642	-2.1546	-6.2216	-3.07502	-3.30341	-6.5734	3.26999
214207_s_at	---	-5.0979	-6.9658	-1.89	-2.402	-0.8049	-5.3452	-3.31009	-2.53403	-5.80297	3.26894
204678_s_at	KCNK1	-5.357	-6.1792	-3.1507	1.0375	-4.9479	-0.813	-0.431434	-0.848211	-4.1164	3.26819
225955_at	METRNL	-0.889	-3.7141	0.3396	2.1215	1.847	-3.4675	-0.733968	0.575711	-2.6902	3.26591
244362_at	---	-6.3808	-6.9302	-1.3198	-1.1727	-0.7437	-2.0529	-3.07502	-1.85584	-5.1213	3.26546
226622_at	MUC20	-6.1584	-7.2002	-3.6367	-3.2406	-5.0979	-5.673	-2.36592	-3.08107	-6.34387	3.26279
1557744_at	TRPC4AP	-7.5328	-3.4297	-2.1989	-2.603	-0.6615	-5.5195	-1.89212	-2.23134	-5.494	3.26266
1562642_at	---	-5.8783	-7.4804	-3.3335	-2.9613	-2.0093	-8.0398	-5.32156	-3.87212	-7.13283	3.26071
205720_at	POMC	-6.2002	-5.8283	-1.1871	0.0574	-4.1329	-2.3467	-3.46503	-1.53158	-4.79173	3.26016
1566903_at	LRP8	-6.357	-5.7642	-5.2543	-0.8842	-3.402	-4.9479	-1.15068	-2.42973	-5.6897	3.25997
231438_x_at	---	-6.673	-4.0069	-0.6394	-4.195	-2.3437	-3.7602	0.167534	-1.55562	-4.81337	3.25774
1563065_at	---	-7.4297	-7.4297	-3.3899	-5.6439	-4.9658	-7.1178	-3.18827	-4.07402	-7.32573	3.25171
235269_at	LOC113828	-6.5328	-6.8954	-2.2765	-4.3629	-1.3906	-5.8614	-2.9031	-3.18083	-6.42987	3.24903
214470_at	KLRB1	-3.9523	-6.6153	-3.9346	0.3094	-1.8804	-6.9658	-4.16353	-2.59624	-5.84447	3.24822
203913_s_at	HPGD	-8.7027	-3.9658	-4.8699	0.3279	-6.4804	-7.3808	-5.76564	-3.43588	-6.6831	3.24722
206118_at	STAT4	-4.9479	-0.7093	2.9408	0.1185	-1.5378	-4.2379	-3.22788	-0.0561934	-3.29837	3.24217
1556889_s_at	---	-7.5873	-7.9658	-4.3335	-4.4235	-2.6242	-8.5873	-5.66052	-4.80584	-8.0468	3.24096
1552755_at	C9orf66	-5.7179	-7.3335	-0.9856	-1.2591	-4.8201	-3.737	-4.8246	-2.35643	-5.59613	3.2397
213547_at	TIP120B	-6.3104	-6.8283	-2.1354	-3.6403	-0.5868	-1.6758	0.679229	-1.69882	-4.93817	3.23934
207522_s_at	ATP2A3	-3.2934	-6.0783	-2.5345	-1.1272	-4.812	-6.2653	-2.25789	-1.9732	-5.21233	3.23914
218272_at	FLJ20699	-0.3205	-6.0979	-0.5446	0.0401	-2.8573	-5.7027	-1.90836	-0.804288	-4.04037	3.23608
243723_at	---	-8.0398	-5.7027	-2.9885	-3.0256	-1.6502	-7.1178	-5.14	-3.71803	-6.95343	3.2354
211222_s_at	HAP1	-5.1584	-4.4297	-1.9192	-1.8232	-2.4771	-5.7799	-1.94141	-1.8946	-5.12267	3.22806
216416_at	---	-5.8283	-7.2002	-2.8911	-2.7563	-1.5228	-6.2216	-3.92808	-3.19183	-6.4167	3.22487
244673_at	---	-6.8283	-5.5598	-2.8448	-2.4532	-3.7255	-6.2433	-3.65887	-2.98562	-6.21047	3.22484
1555883_s_at	SPIN3	-6.8283	-7.1584	-1.5606	-5.3808	0.127	-3.7217	-1.09384	-2.67841	-5.9028	3.22439
214641_at	COL4A3	-7.2877	-7.2002	-6.7959	-1.5855	-1.8211	-6.8614	-3.31009	-3.89716	-7.11643	3.21927
229579_s_at	DISP2	-4.7486	-6.4804	-3.0256	-2.4127	-0.4147	-6.9658	-3.11187	-2.85006	-6.06493	3.21488
1568905_at	---	-7.2877	-7.4297	-3.0374	-4.8531	-4.174	-6.8614	-4.04378	-3.97809	-7.19293	3.21484
241016_at	CUL3	-8.7027	-5.5735	-3.7839	-2.6859	-1.9828	-7.7027	-5.86677	-4.11219	-7.3263	3.21411
241142_at	---	-8.5873	-6.4548	-4.2488	-3.5429	-4.6953	-7.8283	-5.43835	-4.41002	-7.62347	3.21345
238203_at	---	-6.4548	-8.1178	-3.227	-3.6331	-2.9862	-7.5873	-5.66052	-4.17354	-7.38663	3.21309
204073_s_at	C11orf9	-4.3104	-6.5873	-2.9908	-2.2877	-3.772	-6.8283	-2.80874	-2.69575	-5.90867	3.21292
1555907_at	CENTG1	-4.9568	-5.3929	-0.2543	-5.0116	-3.8201	-6.8954	-2.34366	-2.53652	-5.74837	3.21185
214469_at	HIST1H2AE	-2.5146	-6.2216	-2.3899	-0.2564	-1.685	-2.8201	0.722073	-0.641409	-3.8521	3.21069
206741_at	LOC51066	-5.9479	-6.4804	-3.0303	-3.3778	-2.9568	-6.4804	-2.87097	-3.09302	-6.3029	3.20988
208790_s_at	PTRF	-7.2433	-5.5735	-3.4548	-2.6331	-2.0517	-7.0023	-4.10318	-3.39703	-6.60637	3.20934
204518_s_at	PPIC	-7.1584	-5.5873	-0.6748	-5.0023	-4.4612	-6.9658	-4.41267	-3.36326	-6.5705	3.20724
217597_x_at	RAB40B	-6.0979	-5.4804	-3.2297	-3.5804	-0.0643	-5.3104	-0.464081	-2.42473	-5.62957	3.20484
236616_at	---	-2.6475	-3.6767	-1.976	0.5059	-2.0856	-7.7642	-3.00389	-1.49133	-4.69613	3.2048
232639_at	LOC90288	-7.0023	-7.3335	-3.0493	-6.0783	-4.0541	-6.7642	-2.36592	-3.83117	-7.03333	3.20216
231077_at	LOC257177	-5.8283	-4.4675	-3.3868	0.726	-5.0398	-6.7959	-4.8246	-2.49513	-5.69723	3.2021
228502_at	---	-6.9302	-7.2877	-2.8932	-4.7642	-2.1016	-5.9127	-2.87097	-3.50946	-6.7102	3.20074
208408_at	---	-6.0589	-5.1078	-2.191	-2.0685	-2.0529	-5.7642	-3.07502	-2.44484	-5.64363	3.19879
217732_s_at	ITM2B	3.5954	-6.7331	1.8536	3.6455	2.7958	1.9619	2.91103	2.80338	-0.391933	3.19531
211219_s_at	LHX2	-6.6439	-6.4804	-3.0023	-6.1584	-3.4204	-6.1584	-0.537985	-3.23289	-6.42757	3.19467
208465_at	GRM2	-6.6439	-4.673	-3	-2.4035	-2.5479	-5.3929	-1.73175	-2.37842	-5.56993	3.19152
226905_at	MGC45871	-0.5462	0.0218	2.1194	4.5633	-1.3636	1.7756	4.13932	3.60734	0.417067	3.19027
216676_x_at	KIR3DL3	-6.7959	-6.6439	-3.9083	-3.2821	-4.5328	-6.4297	-3.11187	-3.43409	-6.62317	3.18908
208158_s_at	OSBPL1A	-2.8594	-3.5769	-2.0398	1.6897	0.694	-2.3452	1.13063	0.260176	-2.92717	3.18734
226430_at	LOC253981	-7.8283	-0.256	-3.0541	0.037	-2.5328	-7.2433	-2.74905	-1.92205	-5.1092	3.18715
222820_at	TNRC6C	-1.6153	-7.8954	-0.0613	-0.1578	-1.9919	-1.3445	-1.08458	-0.434559	-3.6184	3.18384
237348_at	---	-6.8283	-6.1178	-3.7103	-3.0517	-1.7331	-6.0023	-2.63656	-3.13285	-6.31613	3.18328
1568687_s_at	LOC158381	-7.7642	-7.8283	-6.1584	-3.2082	-1.9828	-7.8954	-4.60478	-4.65713	-7.8293	3.17217
244417_at	---	-5.6295	-6.4548	-1.1172	-2.7312	-3.161	-4.2379	-2.96953	-2.27264	-5.44073	3.16809
205838_at	GYPA	-7.0783	-8.2877	-2.3452	-4.9214	-2.1431	-5.4422	-4.04378	-3.77013	-6.93607	3.16594
238166_s_at	LOC339263	-1.7769	-7.4804	-1.4228	-1.2779	-1.2821	-6.1178	-3.18827	-1.96299	-5.12503	3.16204
222698_s_at	IMPACT	-7.8954	-4.1584	-4.9127	-1.6322	0.8996	-3.8826	0.0919634	-2.15098	-5.31213	3.16115
222345_at	---	-6.357	-5.4297	-2.8489	-2.8448	-1.8344	-6.0209	-2.63656	-2.77675	-5.93587	3.15911
219607_s_at	MS4A4A	-6.4548	-5.2543	-4.7179	1.1641	-3.399	-7.0783	-5.76564	-3.10648	-6.26247	3.15599
216764_at	---	-7.8283	-6.7027	-4.1636	-3.904	-2.1936	-7.8283	-4.8246	-4.2974	-7.4531	3.1557
207879_at	---	-6.0783	-8.0398	-2.9954	-2.9258	-3.1636	-6.6439	-5.38041	-3.7672	-6.92067	3.15346
211029_x_at	FGF18	-6.8614	-2.6878	-3.5907	-1.5778	-4.9748	-7.1584	-2.08175	-2.41675	-5.5692	3.15245
1569501_at	HSF1	-6.6153	-5.0116	-1.486	-2.8699	-0.934	-4.1584	-1.97524	-2.11038	-5.26177	3.15139
215443_at	TSHR	-7.7027	-7.5873	-3.1431	-2.6118	-3.904	-4.6511	-4.73362	-3.49617	-6.64703	3.15086
235485_at	---	-5.6153	-5.7959	-2.9214	-2.1507	-1.195	-6.673	-3.55957	-2.87722	-6.02807	3.15084
206834_at	HBD	-6.7959	-4.357	-0.9035	-2.0174	-1.596	-3.8699	-2.66387	-1.86159	-5.0076	3.14601
214609_at	PHOX2A	-6.0209	-4.8365	-2.1354	-2.6259	-1.6038	-5.5735	-2.23722	-2.33284	-5.47697	3.14413
237805_at	---	-7.0398	-7.4804	-4.1792	-3.4297	-4.6367	-7.7642	-5.26184	-4.29025	-7.42813	3.13789
1564772_at	---	-8.8283	-6.6439	-2.8448	-3.9613	-6.1178	-6.5598	-5.8167	-4.2076	-7.344	3.1364
223315_at	NTN4	-8.3808	-7.0398	-5.5735	-3.2163	-2.1688	-8.0398	-5.26184	-4.68388	-7.82013	3.13625
233899_x_at	ZBTB10	-7.9658	1.1316	-0.8578	-3.5598	-1.7939	-8.2002	-1.21489	-1.8775	-5.01147	3.13397
206985_at	HSD17B3	-4.9748	-5.7331	-2.5632	-2.6785	-2.7217	-7.1584	-3.22788	-2.82319	-5.95543	3.13224
204389_at	MAOA	-5.4173	-3.3868	-0.2066	0.5444	3.0274	0.4636	0.704821	0.34754	-2.78017	3.12771
212940_at	COL6A1	-5.0493	-6.1584	-3.2136	-3.035	-1.928	-5.812	-1.39775	-2.54878	-5.67323	3.12445
206415_at	TLL1	-7.7642	-5.812	-3.257	-2.8303	-4.904	-7.2002	-5.32156	-3.80295	-6.92547	3.12251
203695_s_at	DFNA5	-5.0398	-2.2934	-3.6118	3.8298	-3.2765	-5.6878	-3.87188	-1.21796	-4.34033	3.12237
1562737_at	---	-7.2002	-8.2877	-4.0398	-3.9613	-2.0991	-7.6439	-5.76564	-4.58891	-7.7106	3.12169
1563887_at	FLJ25037	-7.0023	-6.8283	-2.2849	-3.6047	-5.2109	-5.7642	-4.34942	-3.41301	-6.5316	3.11859
209978_s_at	LPA /// PLG	-6.5328	-4.2002	-4.904	0.7294	-4.7027	-5.7331	-2.93595	-2.37018	-5.4887	3.11852
217534_at	---	-2.77	-6.4804	-1.0631	-2.0221	-1.096	-6.2653	-3.07502	-2.05341	-5.1719	3.11849
235251_at	---	-2.8741	-5.8783	-2.3525	-2.3585	0.1025	-6.4804	-1.17013	-1.96038	-5.0776	3.11722
225034_at	LOC286167	-0.3651	-5.3219	0.6696	-0.6584	-0.5821	-6.8283	-3.18827	-1.05902	-4.17177	3.11274
236326_at	HDAC7A	-8.2877	-4.035	-3.4112	-2.6224	-2.8262	-7.9658	-4.92572	-3.65311	-6.76283	3.10973
204924_at	TLR2	-3.5129	-5.0116	-0.7302	-2.7583	-3.7141	-5.0685	-0.785549	-1.42468	-4.531	3.10632
1554784_at	CNTN1	-7.0023	-5.5598	-3.174	-2.7859	-2.399	-7.9658	-5.26184	-3.74058	-6.84263	3.10205
210654_at	TNFRSF10D	-6.1178	-7.6439	-4.4112	-2.0795	-2.4469	-6.0783	-4.04378	-3.51149	-6.61333	3.10184
210842_at	NRP2	-6.8614	-7.2002	-2.5064	-3.1766	-4.7408	-4.6878	-3.76298	-3.14866	-6.2498	3.10114
219841_at	AICDA	-5.673	-1.7919	3.4482	-4.772	-4.6082	-7.7642	-4.60478	-1.97619	-5.07637	3.10017
203397_s_at	GALNT3	-1.5986	-5.9127	-3.0589	2.888	-4.5666	-5.6153	-3.65887	-1.27659	-4.37553	3.09894
206424_at	CYP26A1	-4.9302	-5.7642	1.0876	-6.4548	-0.7578	-5.4173	-1.45626	-2.27449	-5.37057	3.09608
1565820_x_at	---	-8.2002	-5.9839	-3.0493	-2.9105	-5.3104	-6.8283	-5.76564	-3.90848	-7.00413	3.09565
1561207_at	---	-2.917	-6.7642	-2.7179	-1.9737	-1.221	-7.0023	-2.7201	-2.47057	-5.56117	3.0906
243402_at	MGC35023	-6.7331	-5.6295	-3.1871	-2.2243	-2.6171	-5.5873	-3.26848	-2.89329	-5.9833	3.09001
201189_s_at	ITPR3	1.1658	-4.2488	1.2269	2.0714	-0.5146	-5.6012	-2.7201	0.192734	-2.89473	3.08747
242186_x_at	LPHN3	-8.2002	-6.3104	-4.6082	-3.138	-4.3629	-8.0398	-5.55139	-4.43253	-7.5168	3.08427
203973_s_at	CEBPD	-3.2243	-7.0023	-2.9931	-1.2169	-4.1078	-5.9839	-2.74905	-2.31968	-5.4035	3.08382
230047_at	FLJ32810	-6.4548	-5.2765	-0.5964	-4.5129	-7.5328	-4.4933	-1.86809	-2.3258	-5.4082	3.0824
234049_at	---	-7.2433	-7.0023	-2.872	-6.3335	-5.7959	-7.2433	-3.03904	-4.08151	-7.16297	3.08145
232793_at	IGSF4	-6.6439	-4.6082	-2.257	-2.6224	-1.4104	-3.357	-0.488297	-1.78923	-4.8697	3.08047
210039_s_at	PRKCQ	-5.5328	-0.8546	-1.1047	-0.6466	-3.1923	-7.6439	-3.03904	-1.59678	-4.6771	3.08032
239756_at	MAD1L1	-5.5873	-2.8954	-2.1584	-1.3607	-3.2406	-5.8448	-1.56795	-1.69568	-4.77583	3.08015
214539_at	SERPINB10	-4.9748	-4.2653	1.0428	-2.5096	-3.0374	-6.4804	-5.01538	-2.16073	-5.24017	3.07944
1563332_at	---	-4.1329	-7.8954	-3.4204	-2.7084	-7.0783	-8.8283	-5.49535	-3.87472	-6.9522	3.07748
203632_s_at	GPRC5B	-6.7027	-1.6126	-2.1546	-2.662	-3.357	-5.3808	0.3442	-1.4908	-4.56537	3.07457
242192_at	---	-6.7959	-5.6439	-4.7331	-2.2723	-3.699	-6.4804	-2.69171	-3.23237	-6.30673	3.07436
244570_at	---	-3.4707	-4.939	-1.2955	-1.8211	-1.3891	-6.8954	-2.96953	-2.02871	-5.1017	3.07299
1556102_x_at	LOC286434	-5.7642	-2.7661	-0.6457	-1.2912	-0.067	-3.812	-1.18986	-1.04225	-4.1141	3.07185
244050_at	LOC401494	3.1527	-6.2433	1.1791	2.3534	-1.1857	-1.314	1.26527	1.59926	-1.4682	3.06746
233180_at	RNF152	-6.2216	-8.2002	-2.0565	-5.0783	-4.9302	-6.2002	-4.28674	-3.80718	-6.874	3.06682
215177_s_at	ITGA6	-7.0398	-6.2216	-1.5387	-5.4422	-5.1584	-7.5873	-4.6692	-3.88337	-6.94957	3.0662
211719_x_at	FN1	-3.6475	-3.6403	-1.4407	-0.4564	0.7509	-7.1178	-3.31009	-1.73573	-4.80187	3.06614
219863_at	HERC5	3.281	-5.6295	0.0957	3.1881	0.0802	-2.6529	0.907509	1.3971	-1.66713	3.06424
237696_at	---	-5.2653	-6.4804	-2.9658	-3.2216	-1.6322	-7.3335	-3.71032	-3.29924	-6.35973	3.06049
208096_s_at	COL21A1	-8.2877	-3.6367	-3.2709	0.6912	-2.7505	-4.1228	-4.28674	-2.28881	-5.34907	3.06025
217415_at	---	-4.1078	-5.3452	-2.0807	-2.1128	-1.2934	-7.0023	-3.11187	-2.43512	-5.4851	3.04998
205970_at	MT3	-4.8954	-6.673	-2.1469	-3.3688	-1.0116	-5.4173	-2.32173	-2.61248	-5.6619	3.04942
230218_at	---	-4.5804	-5.357	-1.0899	-0.9351	-4.3219	-4.0445	-2.80874	-1.61125	-4.66063	3.04939
215565_at	---	-5.1078	-7.2433	-5.8614	-2.851	-2.0758	-7.7027	-2.19676	-3.63639	-6.6846	3.04821
239162_at	---	-4.7563	-6.138	1.0078	-3.8039	-1.6385	-3.1278	-2.08175	-1.62595	-4.67403	3.04808
215703_at	CFTR	-7.3808	-2.6878	-3.0209	-1.6739	-3.5564	-6.4051	-2.63656	-2.44379	-5.49123	3.04745
221959_at	MGC39325	-5.3688	-6.7331	-5.6012	-1.1047	-1.8858	-7.2002	-3.46503	-3.39031	-6.43403	3.04372
224973_at	FAM46A	-7.0398	-2.6822	0.8549	-1.5162	-2.0917	-0.0274	0.042111	-0.206396	-3.2498	3.0434
244334_at	TRAM1L1	-3.7642	-4.4422	-1.2136	-2.3335	-1.6082	-5.8448	-1.37499	-1.6407	-4.68373	3.04304
225951_s_at	---	-5.2216	2.7726	2.8115	3.3877	2.3358	3.1172	3.59488	3.26469	0.222733	3.04196
230419_at	---	-6.0398	-6.0589	-1.6153	-3.9703	-1.61	-5.6153	-3.00389	-2.86316	-5.90467	3.0415
241656_at	---	-6.6439	-7.8954	-2.596	-3.4643	-3.8699	-5.8954	-5.26184	-3.77405	-6.81157	3.03752
1561906_at	---	-5.8614	-8.2877	-2.8324	-2.3733	-3.6584	-4.6439	-4.4764	-3.22737	-6.26433	3.03697
207385_at	TFDP3	-3.5129	-6.5873	-2.7544	-1.949	-5.5328	-6.6439	-2.93595	-2.54645	-5.58137	3.03492
216243_s_at	IL1RN	-5.8614	-4.9839	-6.5328	2.5144	-1.8815	-6.0398	-3.76298	-2.59379	-5.62837	3.03457
1555550_at	LGICZ	-7.2877	-5.7179	-3.9523	-2.2189	-4.1844	-4.6804	-2.4115	-2.8609	-5.89533	3.03443
1555365_x_at	SOX6	-8.9658	-7.9658	-5.2002	-2.8201	-3.2351	-5.7959	-5.60645	-4.54225	-7.57583	3.03358
203279_at	EDEM1	2.9888	0.4385	0.999	2.8418	1.2379	-6.8614	1.81986	1.88689	-1.1447	3.03159
242548_x_at	Lrp2bp	-3.5598	-6.8283	-1.5395	-1.4414	-2.1662	-5.0783	-3.39649	-2.1258	-5.15547	3.02967
244836_at	PLAGL1	-5.673	-5.9839	-2.0244	-2.6712	-2.8911	-5.3929	-3.26848	-2.65469	-5.68327	3.02857
234865_at	---	-8.5873	-6.8954	-2.6859	-5.138	-3.2877	-6.8614	-5.43835	-4.42075	-7.44803	3.02728
241943_at	---	-3.5129	-4.9931	-2.1897	-2.3733	-2.1304	-7.0398	-1.90836	-2.15712	-5.18193	3.02481
211422_at	TRPM3	-5.7959	-8.0398	-3.1354	-2.6242	-2.0374	-5.3452	-4.34942	-3.36967	-6.39363	3.02396
208426_x_at	KIR2DL4	-7.4297	-4.7642	-2.8975	0.1996	-4.9931	-3.1178	-3.55957	-2.08582	-5.1039	3.01808
216152_at	---	-5.0589	-6.2433	-2.7427	-1.3982	-0.8427	-4.5262	-2.63656	-2.25915	-5.27613	3.01698
230303_at	SYNPR	-6.6153	-6.9302	-3.2905	-2.6712	-2.81	-6.4548	-4.98901	-3.65024	-6.66677	3.01653
221704_s_at	FLJ12750	-1.1805	-6.2653	-2.6118	-0.508	-5.2109	-5.9658	-1.24552	-1.45511	-4.47053	3.01543
228359_at	STS-1	-7.1584	-5.5328	-2.6657	-2.0116	-2.8019	-5.4422	-4.41267	-3.02999	-6.04447	3.01448
232669_at	HIF3A	-7.7642	-5.7179	-2.5362	-2.9236	-4.3688	-5.2433	-4.22474	-3.22818	-6.2418	3.01362
205268_s_at	ADD2	-5.3929	1.7364	0.0819	1.8691	-1.2647	-4.9839	-1.55511	0.131965	-2.88013	3.0121
1554623_x_at	DGKE	-5.4804	-6.2216	-5.3808	1.1961	-2.2433	-5.5598	-4.04378	-2.74283	-5.75393	3.01111
220952_s_at	PLEKHA5	3.2453	-3.7217	2.0065	1.4676	2.0652	-2.9324	2.14663	1.87358	-1.13627	3.00984
1565804_at	LOC360030	-4.436	-1.9192	-1.3176	-1.949	-1.5804	-7.4297	-1.50484	-1.59048	-4.59497	3.00449
1558299_at	PTPNS1	-5.6439	-6.1792	-5.6012	-2.5632	-1.4804	-6.1178	-0.763216	-2.97587	-5.9803	3.00443
241738_at	---	-5.7959	-7.5873	-2.4375	-4.4868	-2.1041	-7.1584	-4.60478	-3.84303	-6.8472	3.00417
232329_at	RANBP10	-7.9658	-4.0589	-2.4454	-3.5162	-2.3585	-6.7642	-3.81684	-3.25948	-6.26297	3.00349
1557056_at	LOC133491	-5.3808	-5.5735	-4.1584	-2.6349	-0.5628	-8.1178	-3.26848	-3.35393	-6.35737	3.00344
225908_at	LOC285148	3.5369	-2.812	-0.6735	3.8693	1.0822	-6.3335	0.194407	1.13007	-1.86953	2.9996
1555659_a_at	TREML1	-5.6012	-5.5462	-2.9501	-3.0589	-4.1844	-6.8614	-3.00389	-3.0043	-6.00293	2.99864
228400_at	---	-6.7959	-6.7959	-2.223	-3.5362	-3	-5.9839	-4.8246	-3.52793	-6.52523	2.9973
219855_at	NUDT11	-4.8283	-5.7331	0.7163	-3.4204	-3	-5.4173	-4.28674	-2.33028	-5.32623	2.99595
1554014_at	CHD2	-6.8614	-1.5995	-0.9121	0.6719	-2.2042	-1.244	-0.482205	-0.240802	-3.23497	2.99417
216370_s_at	TKTL1	-5.0303	-2.088	-4.6153	-2.6529	-1.6153	-5.9479	3.17543	-1.36426	-4.3554	2.99114
239741_at	LOC283658	-6.673	-8.2877	-5.6012	-7.1584	-1.8594	-8.9658	-2.19676	-4.98545	-7.9755	2.99005
215992_s_at	RAPGEF2	-6.4804	-1.7389	-2.4884	-1.0795	-1.4635	-7.8283	-3.51171	-2.35987	-5.3492	2.98933
205402_x_at	PRSS2	-3.9794	-5.673	-0.9198	-2.3437	-4.3511	-6.2877	-3.71032	-2.32461	-5.31337	2.98876
222539_at	---	-5.6439	-6.0398	-3.1533	-3.299	-3.5804	-6.2653	-2.53218	-2.99483	-5.983	2.98817
223704_s_at	DMRT2	-3.2082	-6.8954	-0.0914	1.3855	-0.7202	-3.0046	-5.43835	-1.38142	-4.3694	2.98798
219527_at	FLJ20605	-3.7141	-2.9658	1.1758	-4.7331	1.23	-6.1178	-0.289033	-1.28211	-4.2659	2.98379
208135_at	TCF2	-5.1792	-6.6153	-2.1241	-4.4051	-4.9748	-6.7959	-3.11187	-3.21369	-6.1968	2.98311
223587_s_at	AMN	-5.3219	-6.2002	-3.0954	-3.4143	-4.553	-7.1178	-3.18827	-3.23266	-6.2133	2.98064
1568408_x_at	MGC27165	-1.0174	-4.2934	-0.4635	-0.4085	-0.6957	-4.138	0.364625	-0.169125	-3.1496	2.98048
1552338_at	GSC	-7.0783	-7.4297	-4.9568	-3.9839	-5.1078	-6.9302	-3.55957	-4.16676	-7.14607	2.97931
220689_at	---	-6.9658	-6.8954	-5.6878	-3.7839	-1.5855	-6.7642	-2.21685	-3.89618	-6.87513	2.97895
217087_at	---	-5.4422	-7.2877	-3.2189	-4.772	-4.4485	-5.2324	-1.03469	-3.00853	-5.98743	2.9789
1552502_s_at	RHBDL2	-5.8783	-4.5262	-2.5228	-3.0517	-2.8181	-7.7642	-3.65887	-3.07779	-6.05623	2.97844
1561230_at	TTN	-6.7331	-8.5873	-5.673	-3.5942	-4.9568	-8.4804	-5.60645	-4.95788	-7.9336	2.97572
237670_at	LOC284801	-6.8283	-8.4804	-3.9885	-3.6439	-3.2626	-6.5064	-5.26184	-4.29808	-7.2717	2.97362
210791_s_at	RICS	-5.0116	-3.5598	-1.9534	-1.499	-1	-5.2433	-1.44436	-1.63225	-4.6049	2.97265
235841_at	---	-8.3808	-5.2216	-3.8741	-1.8242	-3.8283	-6.5598	-5.55139	-3.7499	-6.72073	2.97084
234303_s_at	GPR85	-6.0979	-6.4548	-2.3674	-3.2877	-4.0783	-6.1178	-4.10318	-3.25276	-6.2235	2.97074
233811_at	RIN2	-6.1178	-7.0023	-2.939	-2.7899	-4.6224	-5.2765	-3.76298	-3.16396	-6.1322	2.96824
203231_s_at	ATXN1	-2.851	-0.7874	0.7693	0.3847	-0.1143	-6.2653	-2.15739	-0.334465	-3.30123	2.96677
1552819_at	C21orf86	-7.2877	-4.5942	-3.161	-3.8448	-1.9647	-7.3335	-3.31009	-3.43863	-6.40513	2.9665
230469_at	PLEKHK1	-5.8614	-7.7027	-2.7661	-4.4675	-5.357	-7.7642	-5.2013	-4.14497	-7.10943	2.96447
228503_at	---	-5.7331	-3.3335	-2.3379	-3.7524	-0.673	-7.2877	-1.37499	-2.48843	-5.45143	2.963
1560542_at	MCM3APAS	-7.8283	-7.5328	-3.4235	-3.8406	-2.2324	-5.9302	-5.14	-4.1347	-7.0971	2.9624
208276_at	---	-7.8954	-4.2598	-3.5496	-2.1291	-1.1584	-6.2653	-3.87188	-3.18353	-6.14017	2.95664
1553139_s_at	PLXNA3	-5.9302	-7.4297	-1.6162	-3.2461	-2.9479	-4.6584	-4.28674	-3.04968	-6.0061	2.95642
205549_at	PCP4	-5.3219	-4.0398	3.6701	-5.2877	-2.8975	-4.7027	-3.58264	-1.73341	-4.68813	2.95472
208358_s_at	UGT8	-6.8954	-7.1178	-1.5245	-5.0589	-4.1178	-6.0979	-4.6692	-3.75087	-6.7037	2.95283
232374_s_at	---	-6.673	-6.6439	-2.5683	-2.1418	-2.5496	-2.4235	-2.17694	-2.29568	-5.2468	2.95112
243029_at	KREMEN1	-6.138	-4.7959	-2.9931	-2.3162	-2.8847	-5.9479	-2.7201	-2.67647	-5.62727	2.9508
217088_s_at	NCR1	-6.4051	-6.5328	-5.8783	-2.0722	-2.9105	-6.7027	-2.83952	-3.59667	-6.54687	2.95019
214921_at	KCNMA1	-5.8283	-7.1178	-2.2681	-4.9214	-1.4715	-7.0783	-3.98539	-3.72496	-6.6748	2.94984
227232_at	EVL	-4.6224	-3.662	-2.8242	-0.1153	-3.3219	-4.9839	-1.48034	-1.47328	-4.42277	2.94949
239921_at	LOC285929	-8.5873	-6.5598	-5.8954	-3.3423	-2.6349	-8.7027	-5.76564	-5.00111	-7.94993	2.94882
223986_x_at	DMRT2	-5.812	-5.2324	-1.0776	0.8498	-0.2657	-2.8262	-4.79792	-1.67524	-4.62353	2.94829
242283_at	MGC27277	-6.8954	-6.357	-3.5942	-2.2488	-2.1688	-6.9302	-5.49535	-3.77945	-6.72753	2.94808
1562215_at	---	-7.4297	-7.9658	-4.1688	-3.5632	-4.2709	-6.673	-5.49535	-4.40912	-7.35617	2.94705
207792_at	OPRD1	-5.7959	-4.5328	-1.9839	-3.4297	-3.4868	-6.8283	-2.9031	-2.77223	-5.719	2.94677
244705_at	---	-2.81	-3.9748	0.2707	-2.0139	-2.6915	-3.9658	-0.169188	-0.637463	-3.58353	2.94607
229427_at	---	-6.8283	-6.4051	-1.2515	-2.2709	-5.299	-2.5146	-3.39649	-2.3063	-5.24933	2.94304
1559370_at	---	-6.4548	-8.2877	-5.4933	-3.195	-2.4005	-8.3808	-5.60645	-4.76492	-7.70777	2.94285
214433_s_at	SELENBP1	-7.2433	-2.041	-3.57	-3.0613	-1.5675	-4.9931	1.16984	-1.82049	-4.75913	2.93865
1570153_at	FLJ20449	-6.673	-6.8614	-6.0979	-1.4181	-1.8804	-8.1178	-5.32156	-4.27919	-7.2174	2.93821
224301_x_at	H2AFJ	-0.5233	0.7483	2.7149	1.1316	1.976	-3.3481	1.83762	1.89471	-1.04103	2.93574
207202_s_at	NR1I2	-6.1792	-6.6153	-2.8741	-6.673	-3.0327	-7.3335	-1.77578	-3.77429	-6.70933	2.93504
1556406_at	LOC255025	-5.4051	-7.5328	-3.737	-3.7027	-4.5735	-7.2877	-3.98539	-3.80836	-6.74187	2.9335
219389_at	FLJ10052	-5.0493	-4.9302	-4.8365	-3.5362	-0.5986	-6.1178	1.07284	-2.43329	-5.36577	2.93248
228964_at	PRDM1	0.4527	-0.5748	0.558	4.1082	0.7379	-1.1636	2.83225	2.49948	-0.428567	2.92805
1558777_at	MKL2	-5.5195	-6.138	-3.3162	-2.6439	-1.5353	-7.2433	-4.16353	-3.37454	-6.30027	2.92572
223628_at	DKFZp434N035	-6.5064	-4.7486	-5.3219	-0.6556	-2.4328	-5.7331	-2.23722	-2.73824	-5.6627	2.92446
228988_at	ZNF6	-2.7009	-7.4297	-4.1329	-3.7255	-0.3302	-6.0209	0.479893	-2.4595	-5.38383	2.92433
1570032_at	AP3B2	-5.5195	-5.7331	-2.3162	-2.8783	-4.2056	-7.5328	-4.8246	-3.3397	-6.2618	2.9221
243637_at	FANCC	-6.4051	-5.6878	-3.2877	-3.6804	-2.8448	-6.8283	-3.18827	-3.38546	-6.30707	2.92161
1554126_at	MSRB3	-3.2433	-2.0625	-0.6999	1.0391	-0.3835	-4.0637	-0.943979	-0.201593	-3.12317	2.92157
215049_x_at	CD163	-6.8614	-5.2216	-2.9456	-2.1597	-4.2488	-5.1792	-3.39649	-2.83393	-5.75407	2.92014
1565738_at	SCTR	-5.9658	-7.4297	-2.7979	-5.1482	-2.928	-6.9658	-3.65887	-3.86832	-6.7871	2.91878
1560295_at	CYP19A1	-7.0783	-5.7179	-2.8997	-3.4739	-3.5262	-5.7959	-3.46503	-3.27954	-6.19737	2.91782
215745_at	---	-6.7959	-5.1792	-2.9862	-2.6457	-2.1844	-6.2216	-3.81684	-3.14958	-6.06557	2.91599
233798_at	LOC375449	-3.6767	-8.2877	-3.5064	-2.6584	-4.4297	-8.2002	-5.26184	-3.80888	-6.72153	2.91265
1556297_a_at	EPSTI1	-6.6153	-6.9658	-3.0856	-2.8997	-5.2765	-5.9658	-4.8246	-3.6033	-6.51563	2.91233
1552872_at	CXYorf2	-6.4051	-4.3277	-3.1053	-1.3548	-3.0374	-5.0685	-2.60975	-2.35662	-5.2671	2.91048
1564718_at	ZHX2	-7.2002	-8.2002	-3.5429	-5.0493	-5.5598	-7.2433	-5.32156	-4.63792	-7.5479	2.90998
233493_at	OR2A4	-7.2877	-4.9748	-3.1507	-2.319	-4.2163	-6.2216	-4.28674	-3.25215	-6.16137	2.90922
231589_at	LOC347512	-2.6529	-7.1584	-0.1482	-4.6367	-5.2216	-6.3104	-2.60975	-2.46488	-5.3739	2.90902
237234_at	---	-5.5328	-6.1584	-3.3778	-2.6259	-4.0116	-5.7027	-2.66387	-2.88919	-5.79797	2.90878
210547_x_at	ICA1	-5.5328	-2.6767	-2.4066	-0.5752	-2.1016	-6.1584	-2.66387	-1.88189	-4.7893	2.90741
1558371_a_at	---	-6.5064	-2.0589	-2.816	-0.9384	-4.6295	-5.1078	-1.19982	-1.65141	-4.5577	2.90629
244845_at	FOXP1	-8.1178	-6.2433	-6.1584	-3.5735	-2.9885	-7.4804	-3.39649	-4.37613	-7.2805	2.90437
1556737_at	FLJ31222	-7.5873	-2.0565	-2.0505	-2.2122	-2.3555	-5.673	-2.34366	-2.20212	-5.1056	2.90348
241500_at	---	-2.6693	-2.4375	-0.2216	-2.6403	-5.5735	-6.5873	-0.12818	-0.996693	-3.89803	2.90134
230220_at	---	-6.8283	-7.5328	-2.5873	-2.2365	-2.1291	-4.772	-5.60645	-3.47675	-6.3777	2.90095
1560621_at	---	-7.4297	-6.1178	-2.596	-2.6349	-2.7681	-3.4965	-3.11187	-2.78092	-5.68133	2.90041
242742_at	MYO9B	-4.3393	-4.4112	-2.2934	-2.138	-2.2626	-5.5064	-1.13148	-1.85429	-4.7523	2.89801
213978_at	LOC92154	-5.8614	-6.3335	-2.7027	-4.0162	-3.0374	-5.5598	-2.34366	-3.02085	-5.91823	2.89738
1564165_at	PRKRIP1	-3.2488	-5.6295	-1.4643	-1.4525	-3.9083	-5.2877	-2.55758	-1.82479	-4.722	2.89721
241706_at	CPNE8	-7.1178	-6.138	0.8458	-0.0804	-0.5816	1.3447	-3.98539	-1.07333	-3.97037	2.89704
230126_s_at	---	-2.0104	-5.9302	-1.7505	-2.0493	-0.5649	-6.8283	-2.27886	-2.02622	-4.92297	2.89675
207886_s_at	CALCR	-7.8954	-4.6878	-3.4707	-3.5907	-5.2653	-7.9658	-4.79792	-3.95311	-6.84967	2.89656
1565876_x_at	NUP153	-7.8954	-8.0398	-6.4297	-3.1482	-5.9479	-6.8614	-4.54047	-4.70612	-7.59887	2.89274
240257_at	SYNJ2	-2.1304	-6.9302	-3.8954	-2.319	-1.8932	-6.6153	-0.785549	-2.33332	-5.2253	2.89198
232006_at	---	-6.2433	-6.1178	-3.1103	-2.9931	-3.9885	-5.812	-3.39649	-3.16663	-6.0577	2.89107
206801_at	NPPB	-5.7486	-6.2433	-4.195	-2.2176	-0.5666	-6.0209	-2.93595	-3.11618	-6.00427	2.88808
1554770_x_at	FLJ32130	-3.7839	-3.138	-2.0868	-1.422	-1.6003	-8.2877	-3.03904	-2.18261	-5.06987	2.88725
214591_at	KLHL4	-5.8783	-6.7331	-1.0481	-2.8826	-2.0589	-2.3688	-2.38853	-2.10641	-4.9934	2.88699
230745_s_at	---	-5.3808	-5.2765	-1.9247	-2.1494	-2.6349	-4.5064	-2.43484	-2.16965	-5.05457	2.88492
209674_at	CRY1	2.1969	-4.174	-2.9817	2.0423	-0.6273	-6.5064	1.10759	0.056062	-2.82783	2.8839
218087_s_at	SORBS1	-7.4804	-6.7642	-3.1871	-1.9412	-2.1494	-0.0142	-0.482205	-1.87017	-4.75293	2.88277
206659_at	FLJ14082	-7.1584	-3.6953	-0.5899	-1.1209	-0.3426	-1.1526	-1.64753	-1.11944	-4.0021	2.88266
225599_s_at	LOC286144	-4.8614	-2.9771	0.9228	-2.3644	-0.4616	-3.1584	-0.910871	-0.784157	-3.66563	2.88148
225259_at	RAB6B	-6.6439	-5.5064	0.9052	-4.4804	0.0446	-2.114	-2.04537	-1.87352	-4.75477	2.88124
211598_x_at	VIPR2 /// LOC441305	-5.7486	-5.3104	-1.9896	-2.161	0.1794	-4.9214	-3.18827	-2.44629	-5.3268	2.88051
237736_at	---	-5.8614	-4.904	-2.9368	-2.1989	-2.772	-4.4675	-1.45626	-2.19732	-5.07763	2.88031
241743_at	---	-6.0209	-6.0589	-5.1688	-2.4297	-4.812	-6.7642	-2.60975	-3.40275	-6.28133	2.87858
217037_at	---	-7.2877	-6.8954	-3.553	-3.3104	-7.1584	-6.8614	-5.55139	-4.13826	-7.01483	2.87657
1553527_at	---	-6.4297	-2.959	-2.8489	-2.422	-0.4259	-7.2877	-2.77859	-2.68316	-5.5588	2.87564
207002_s_at	PLAGL1	-1.3659	-7.0398	-5.9479	1.3061	-1.8922	-4.9658	-0.104592	-1.58213	-4.45717	2.87504
1553269_at	FLJ90036	-7.7642	-2.8826	-0.6082	-2.6385	-2.5162	-3.2515	-2.02751	-1.75807	-4.63277	2.8747
224786_at	SCOC	3.5612	-4.5262	3.1988	3.5017	1.8268	1.0122	1.96738	2.88929	0.0157333	2.87356
1566721_at	C9orf13	-6.2002	-5.7642	-2.6082	-3.8283	-3.138	-5.4933	-2.4115	-2.94933	-5.81923	2.8699
1555416_a_at	ALOX15B	-6.8954	-5.0023	-3.1507	-3.7141	-5.1178	-7.3335	-3.76298	-3.54259	-6.4104	2.86781
1563088_a_at	LOC284837	-5.9839	-3.2934	-1.2509	-5.7642	-0.0789	-5.3688	0.971053	-2.01468	-4.88203	2.86735
213707_s_at	DLX5	-6.7959	-6.8954	-3.6511	-3.8997	-5.5064	-6.0209	-3.55957	-3.70346	-6.57073	2.86728
231392_at	LOC89944	-5.9658	-7.7027	-2.3555	-5.3335	-3.939	-6.3808	-3.76298	-3.81733	-6.6831	2.86577
230501_at	---	-7.5873	-7.3808	-2.6511	-6.5328	-4.0685	-7.4804	-4.6692	-4.6177	-7.48283	2.86513
242136_x_at	MGC70870	-5.1792	0.5798	2.8501	-2.2338	-5.7486	0.0017	3.37729	1.3312	-1.53257	2.86376
211064_at	LOC115648	-6.2653	-3.354	-3.1559	-2.4868	-2.2461	-7.7642	-3.14961	-2.93077	-5.7945	2.86373
235950_at	LOC146542	-7.1178	-7.2002	-5.673	-3.3423	-5.4548	-7.7642	-4.4764	-4.49723	-7.36073	2.8635
243204_at	---	-7.5328	-5.8954	-3.4143	-4.2433	-6.7027	-8.2002	-5.38041	-4.346	-7.20947	2.86346
1561511_at	---	-7.7642	-5.2433	-3.8039	-2.4933	-2.5278	-6.8954	-5.01538	-3.77086	-6.6343	2.86344
208997_s_at	UCP2	2.6793	-4.6295	0.2705	2.609	0.9101	-4.812	-1.05715	0.60745	-2.25407	2.86152
240545_at	LOC286382	-7.4804	-6.9658	-2.2709	-5.9302	-4.2765	-6.3808	-4.04378	-4.08163	-6.94233	2.86071
233184_at	EPHA6	-6.0209	-6.2002	-2.5907	-2.8741	-3.8039	-6.9658	-5.14	-3.53493	-6.39563	2.8607
216433_s_at	PRDM2	-5.8614	-6.6439	-3.138	-4.088	-1.0577	-6.7642	-3.46503	-3.56368	-6.42317	2.85949
238245_at	ENPP7	-5.0023	-6.1792	-2.1779	-4.0493	-0.3437	-6.2002	-2.58343	-2.93688	-5.7939	2.85702
230877_at	IGHD	-6.4297	-6.3808	-2.5735	-4.9127	-2.6403	-6.4297	-3.18827	-3.55816	-6.4134	2.85524
235976_at	SLITRK6	-8.9658	-4.1028	-3.2002	-3.1431	-1.6915	-7.8954	-6.05727	-4.13352	-6.988	2.85448
210080_x_at	ELA3A	-4.5462	-7.0398	-2.81	-3.0445	-1.7217	-5.7027	-2.87097	-2.90849	-5.7629	2.85441
204411_at	KIF21B	-6.6439	-5.0685	-5.6153	0.1014	-3.1482	-5.3335	-2.96953	-2.82781	-5.68197	2.85416
231859_at	C14orf132	-6.4804	-6.1584	-2.6584	-5.7799	-1.2653	-7.5873	-3.22788	-3.88873	-6.74203	2.85331
244353_s_at	---	-5.8448	-5.2216	-1.771	-2.8531	-4.7331	-4.9568	-2.83952	-2.48787	-5.34107	2.85319
242018_at	SOS1	-2.9885	-6.8614	-2.2962	-3.0256	-4.6878	-8.3808	-4.34942	-3.22374	-6.0769	2.85316
212473_s_at	MICAL2	3.3286	-4.5598	1.1423	2.0667	-2.0256	-2.2447	1.87073	1.69324	-1.15863	2.85188
1553584_at	CXorf36	-5.3219	-5.8783	-2.3033	-3.2082	-5.0116	-5.299	-2.43484	-2.64878	-5.49973	2.85095
214961_at	KIAA0774	-3.9748	-7.5328	-3.1482	-2.3162	-3.3076	-6.3808	-3.87188	-3.11209	-5.9628	2.85071
215525_at	FLJ12610	-6.8283	-2.2793	-2.4771	-1.9748	-0.5977	-6.7331	-2.83952	-2.43047	-5.28023	2.84976
236892_s_at	LOC404266	-4.5804	-6.8954	-2.5113	-2.7103	-1.9602	-7.8954	-5.60645	-3.60935	-6.45707	2.84772
203980_at	FABP4	-6.8614	-6.2216	-3.5429	-3.035	-2.6934	-5.9658	-3.92808	-3.50199	-6.3496	2.84761
234279_at	FLJ41287	-2.4596	-6.7331	-1.9105	-0.299	-6.0979	-6.357	-4.79792	-2.33581	-5.18323	2.84743
229190_at	---	-3.9839	-2.0795	-2.3104	-1.4731	-1.4477	-7.7642	-1.50484	-1.76278	-4.6092	2.84642
1558636_s_at	ADAMTS5	-8.5873	-6.4297	-4.7879	-3.9748	-4.1844	-8.2002	-5.91584	-4.89285	-7.73907	2.84622
210164_at	GZMB	-2.227	-4.812	-2.9302	5.8359	-1.9346	-3.1976	-4.60478	-0.566359	-3.4122	2.84584
241186_at	---	-6.1178	-7.8954	-2.7447	-3.5598	-1.7046	-6.4804	-5.66052	-3.98834	-6.8312	2.84286
41220_at	38604	0.4951	2.6472	3.0231	3.0488	-2.7979	-2.8531	2.74584	2.93925	0.0964	2.84285
1565740_at	---	-7.8283	-7.2433	-4.1128	-3.5262	-4.1178	-5.7642	-4.6692	-4.10273	-6.94527	2.84253
234664_at	LOC284701	-5.8448	-6.0783	-4.2598	-1.5666	-3.1128	-5.4675	-3.03904	-2.95515	-5.79687	2.84172
232072_at	ASAHL	-5.5598	-5.7331	-1.3937	-2.0954	-1.852	-3.3019	-2.58343	-2.02418	-4.86493	2.84076
1563115_at	---	-7.7642	-5.8283	-3.1871	-3.3659	-4.0589	-6.5598	-5.078	-3.877	-6.71743	2.84043
1566666_at	---	-7.3335	-8.1178	-7.0783	-2.8406	-4.3868	-8.1178	-5.14	-5.01963	-7.85637	2.83673
210246_s_at	ABCC8	-4.8614	-6.9658	-3.436	-4.399	-3.816	-6.673	-2.15739	-3.3308	-6.16673	2.83594
240323_at	---	-7.1584	-7.2002	-3.2877	-5.812	-4.1897	-5.9127	-2.66387	-3.92119	-6.7571	2.83591
224024_at	KIAA1181	-6.6153	-5.6439	-3.553	-2.8783	-1.9896	-8.1178	-5.43835	-3.95655	-6.79233	2.83578
1560288_at	---	-7.7642	-7.5328	-4.4804	-4.4933	-2.774	-7.8954	-5.71358	-4.89576	-7.7308	2.83504
227838_at	---	-4.9568	-5.7799	-5.4933	-4.812	-3.5162	-5.4548	2.61325	-2.56402	-5.39717	2.83315
231580_at	---	-7.1178	-6.2433	-2.1316	-3.2934	-1.7207	-4.904	-4.34942	-3.25814	-6.08837	2.83023
206230_at	LHX1	-3.3929	-6.2002	-1.6859	-2.4755	-1.6277	-5.8283	-2.77859	-2.31333	-5.14047	2.82714
213668_s_at	SOX4	-1.7909	-5.6878	-1.3459	-6.2216	-4.0493	-7.2877	1.27968	-2.09594	-4.92213	2.82619
205430_at	BMP5	-7.5328	-7.8954	-2.603	-6.673	-5.9127	-7.7642	-5.43835	-4.90478	-7.7308	2.82602
1557296_at	LOC440101	-7.2433	-6.8283	-3.8741	-2.9368	-1.2605	-4.5666	-3.35275	-3.38788	-6.21273	2.82485
232062_at	ADCY1	-6.3104	-5.0589	-5.1584	-0.0773	-3.2905	-5.1482	-2.80874	-2.68148	-5.50583	2.82435
237340_at	SLC26A8	-6.7331	-6.0023	-3.8242	-3.7447	-3.1976	-7.6439	-4.34942	-3.97277	-6.7931	2.82033
231910_at	---	-5.8783	-6.8614	-2.9258	-3.3629	-3.0162	-5.4051	-3.39649	-3.2284	-6.04827	2.81987
1559145_at	LOC386597	-5.3929	-5.3688	-2.5786	-3.6188	-3.5262	-7.7642	-3.87188	-3.35643	-6.1753	2.81887
208449_s_at	FGF8	-7.3335	-6.5873	-4.4173	-5.3929	-4.6224	-6.8283	-2.48269	-4.09763	-6.91637	2.81874
233100_at	KIAA1706	-7.1178	-7.2433	-2.1494	-5.5328	-1.5039	-4.8448	-3.07502	-3.58574	-6.40197	2.81623
202481_at	DHRS3	-5.4933	-5.8448	-2.2109	-4.2653	-3.8656	-5.9479	-2.36592	-2.94737	-5.762	2.81463
239591_at	---	-4.5395	-3.772	-0.9013	-0.2321	-0.0125	-3.1662	-1.90836	-1.01392	-3.8259	2.81198
1560686_at	ITGAD	-5.1178	-5.5328	-1.8583	-2.0979	-3.4675	-5.3929	-3.65887	-2.53836	-5.34783	2.80948
1568936_a_at	---	-7.5328	-7.3335	-3.3104	-2.0967	-2.737	-4.6295	-5.66052	-3.68921	-6.4986	2.80939
1560315_at	GLCCI1	-6.3104	-5.8448	-3.2243	-1.9613	-4.5666	-5.673	-4.22474	-3.13678	-5.94273	2.80595
217418_x_at	MS4A1	-6.7959	-5.2324	-3.9523	-3.5907	-2.4933	-7.2002	-3.26848	-3.60383	-6.4095	2.80567
203581_at	RAB4A	1.5829	-7.3808	0.0337	0.983	-0.4255	-1.1291	0.4705	0.495733	-2.309	2.80473
1554618_at	HRBL	-4.3452	-5.9658	-2.9018	-2.2905	-1.7236	-7.0023	-3.71032	-2.96754	-5.7711	2.80356
213196_at	ZNF629	-1.9714	-5.9658	0.4218	-4.4675	-2.8242	-6.1792	-1.66123	-1.90231	-4.70547	2.80316
229215_at	ASCL2	-5.9302	-5.9479	-4.3104	-2.7217	-4.1897	-5.2765	-1.71737	-2.91649	-5.7182	2.80171
204669_s_at	RNF24	-2.2324	-4.2163	-1.5228	-1.4104	-2.0291	-5.3452	-0.45809	-1.13043	-3.9313	2.80087
220887_at	C14orf162	-5.7179	-6.8614	-2.2681	-1.8089	-3.8699	-3.2515	-3.35275	-2.47658	-5.27693	2.80035
238262_at	SPDY1	-5.8448	-7.9658	-3.0116	-3.0856	-1.7769	-5.4173	-4.73362	-3.61027	-6.4093	2.79903
239572_at	---	-4.2056	-5.5462	-0.5649	-2.6547	0.4149	-1.4158	0.446748	-0.924284	-3.72253	2.79825
1553176_at	EAT2	-3.5228	-4.4933	3.376	-0.0416	0.6617	-2.0565	-5.01538	-0.560325	-3.35753	2.79721
232836_at	---	-5.1688	-5.1178	-3.0758	-1.8314	-4.7179	-6.2002	-3.18827	-2.69849	-5.4956	2.79711
1555168_a_at	CALN1	-7.6439	-2.0505	-1.8678	-2.7447	-2.319	-4.1329	-0.846849	-1.81978	-4.6091	2.78932
206454_s_at	RHO	-7.1178	-5.2543	-2.6841	-4.3868	-3.7879	-6.2002	-3.14961	-3.40684	-6.19077	2.78393
232556_at	---	-7.5328	-6.2877	-4.0637	-4.088	-4.3808	-7.4804	-4.79792	-4.31654	-7.1003	2.78376
1563933_a_at	FLJ40773	0.3559	-7.4297	-0.5662	-5.4173	-2.4517	-6.9302	0.330421	-1.88436	-4.668	2.78364
1561863_a_at	---	-7.4297	-5.6584	-3.3219	-4.4485	-2.4501	-7.7642	-4.73362	-4.16801	-6.95077	2.78276
206209_s_at	CA4	-6.3104	-3.9613	-3.0589	-1.9148	-5.1792	-6.357	-3.31009	-2.76126	-5.5429	2.78164
218677_at	S100A14	-4.8954	-4.8954	-1.5387	-2.6349	-1.4949	-5.4422	-2.7201	-2.2979	-5.07767	2.77977
228562_at	ZBTB10	-8.1178	1.5619	-0.2109	-3.8868	-0.499	-5.812	0.0630926	-1.34487	-4.12263	2.77776
225245_x_at	H2AFJ	-1.0541	0.5365	3.0734	0.9951	2.3528	-1.9467	1.7975	1.95533	-0.821433	2.77677
237315_at	---	-6.2433	-2.2203	-2.6224	-1.9919	-1.8221	-5.7959	-1.31963	-1.97798	-4.75317	2.77519
1555420_a_at	KLF7	-0.9335	-7.8954	-1.1035	2.9772	-1.9479	-1.0868	-3.46503	-0.530443	-3.30523	2.77479
1570347_at	MLX	-4.1636	-4.4422	-1.5675	-2.2919	-2.8386	-5.6584	-2.08175	-1.98038	-4.75473	2.77435
236898_at	---	-2.4804	-6.7959	-3.7408	-1.1792	-3.6841	-5.5462	-1.58091	-2.16697	-4.94083	2.77386
1556012_at	FLJ38753	-5.5064	-5.3688	-2.9658	-2.6457	-5.9302	-6.0209	-2.96953	-2.86034	-5.63203	2.77169
233670_at	---	-8.0398	-7.1178	-6.4297	-3.436	-1.8573	-7.2433	-4.22474	-4.69681	-7.46697	2.77015
204372_s_at	KHSRP	-6.1584	2.7283	2.1578	2.0535	2.0475	1.5478	2.21666	2.14265	-0.627433	2.77009
1561076_at	LOC400920	-7.2433	-7.5873	-3.0493	-4.357	-1.9794	-6.4297	-5.55139	-4.31923	-7.08677	2.76754
201578_at	PODXL	-2.4204	-3.2136	0.9816	-3.299	0.9252	-6.0979	-1.11254	-1.14331	-3.91063	2.76732
213496_at	LPPR4	-7.2433	-8.2877	-6.138	-3.1431	-3.2877	-7.0398	-4.98901	-4.7567	-7.5236	2.7669
1561948_at	FLJ13448	-5.8783	-6.5873	-2.4691	-3.6439	-3.8997	-5.7642	-3.81684	-3.30995	-6.0766	2.76665
237981_at	CMYA5	-7.0023	-3.357	-2.161	-1.8975	-3.9434	-7.2002	-5.2013	-3.0866	-5.85317	2.76657
236785_at	---	-6.7959	-7.3335	-5.8783	-2.3868	-5.7027	-7.0398	-4.60478	-4.28996	-7.0564	2.76644
1557181_s_at	LOC399947	-5.9127	-7.4297	-3.3393	-3.2709	-4.9214	-6.6439	-5.078	-3.89607	-6.6621	2.76603
210794_s_at	MEG3 /// LOC440199	-6.4297	-6.2216	-2.1278	-6.0589	-4.5873	-5.9479	-2.11908	-3.43526	-6.19973	2.76447
205405_at	SEMA5A	-5.2765	-5.2877	-1.5253	-5.0116	-4.5666	-6.7959	-2.53218	-3.02303	-5.7867	2.76367
228475_at	---	-6.3104	-5.5328	-2.0868	-3.8699	-3.1253	-5.4051	-3.00389	-2.98686	-5.74943	2.76257
1560940_at	---	-4.1278	-7.8283	-3.088	-1.8252	-6.0589	-5.7799	-4.54047	-3.15122	-5.912	2.76078
1563484_at	---	-5.3452	-4.3688	-2.3423	-2.6295	-1.8943	-7.0023	-3.46503	-2.81228	-5.5721	2.75982
219525_at	FLJ10847	-5.0589	-5.7959	-2.5564	-5.3219	1.7028	-5.9479	-0.64621	-2.8415	-5.6009	2.7594
204836_at	GLDC	0.1017	-5.8614	3.6635	0.9287	1.8515	4.36	2.27896	2.29039	-0.466567	2.75695
1552531_a_at	NALP11	-6.3808	-0.3711	-0.7042	-4.8201	-2.1507	-8.1178	-1.07538	-2.19989	-4.95657	2.75667
220749_at	C10orf68 /// CCDC7	-6.0589	-7.3335	-5.2543	-2.4204	-2.6971	-5.4548	-2.9031	-3.52593	-6.2824	2.75647
228564_at	LOC375295	-3.3899	-5.9127	0.0144	-4.7563	-1.4588	-5.0493	-1.34152	-2.02781	-4.78397	2.75616
211030_s_at	SLC6A6	-6.5328	-4.3929	-2.3823	-2.5262	-4.7799	-4.9658	-2.7201	-2.54287	-5.29717	2.7543
223895_s_at	EPN3	-6.7027	-6.0783	-3.0565	-3.3393	-1.4747	-6.4804	-4.60478	-3.66686	-6.42047	2.75361
219796_s_at	MUCDHL	-5.5195	-6.5873	-3.2962	-4.5395	-3.7839	-6.8283	-2.83952	-3.55841	-6.3117	2.75329
1553228_at	FLJ38159	-6.3808	-7.4297	-4.0069	-4.6878	-6.2433	-7.4297	-4.28674	-4.32715	-7.08007	2.75292
1563287_at	---	-5.3335	-6.4297	-4.2433	-2.4189	-3.1004	-7.3808	-4.22474	-3.62898	-6.38133	2.75235
219984_s_at	HRASLS	-4.1636	-5.673	-4.1078	-0.9132	-6.1178	-8.7027	-5.26184	-3.42761	-6.17977	2.75215
244493_at	---	-8.8283	-7.1584	-6.357	-3.5735	-7.3808	-7.9658	-5.76564	-5.23205	-7.98417	2.75212
1552851_at	ZSCAN4	-7.8954	-7.7642	-4.6953	-3.9479	-2.2379	-6.6153	-5.38041	-4.67454	-7.42497	2.75043
221429_x_at	TEX13A	-5.6012	-7.4297	-2.7999	-4.0398	-2.8954	-6.2216	-4.16353	-3.66774	-6.4175	2.74976
1566158_at	---	-7.8954	-5.7027	-2.7408	-3.1662	-4.2109	-5.5462	-4.98901	-3.632	-6.38143	2.74943
229496_at	---	-4.7255	-4.7799	-2.5429	-1.0215	-1.8417	-4.2653	-1.95823	-1.84088	-4.59023	2.74936
225600_at	LOC286144	-6.6439	-3.6584	1.3136	-4.8283	-0.041	-2.2149	-0.755848	-1.42352	-4.1724	2.74888
1555217_at	FLJ11011	-7.0398	-5.9302	-2.6638	-2.9568	-2.0613	-6.3335	-5.43835	-3.68632	-6.4345	2.74818
242084_at	LOC339316	-5.299	-5.9839	-3.7103	-2.8468	-1.1228	-7.0783	-3.55957	-3.37222	-6.1204	2.74818
211725_s_at	BID	0.7471	-5.8283	-1.6394	0.7093	1.3299	-3.6584	0.433918	-0.165394	-2.9132	2.74781
240786_at	NOTCH4	-6.8614	-6.1792	-4.9931	-3.6439	-3.6953	-6.138	-2.30014	-3.64571	-6.39287	2.74715
1557836_at	ELMOD2	-5.7179	-6.4297	-4.4173	-1.9942	-5.2216	-6.3104	-3.81684	-3.40945	-6.15267	2.74322
204342_at	SLC25A24	2.6519	-6.8283	3.1837	1.8526	-4.1228	0.0477	-0.935631	1.36689	-1.37623	2.74312
228489_at	LOC116441	-5.9839	-5.6153	-2.4066	-2.4884	-3.1482	-4.9214	-3.39649	-2.76383	-5.50687	2.74304
234899_at	LOC286436	-7.3335	-7.2002	-4.7408	-5.0023	-3.1228	-7.2002	-3.76298	-4.50203	-7.24463	2.74261
239422_at	GPC2	-6.673	-4.4612	-2.3659	-4.1078	-1.8954	-6.0979	-2.53218	-3.00196	-5.74403	2.74207
243548_x_at	---	-4.174	-7.5328	-3.553	-2.7544	-2.0505	-8.5873	-5.76564	-4.02435	-6.7647	2.74035
205792_at	WISP2	-6.3808	-6.5873	-5.4675	-2.5718	-2.4707	-6.5598	-3.26848	-3.76926	-6.5093	2.74004
237778_at	DIAPH2	-2.9726	-3.0469	-1.2076	-1.5154	-5.8283	-7.5873	-2.66387	-1.79562	-4.5356	2.73998
1556066_at	JMJD3	-5.0493	-4.5735	-1.8479	-3.0374	-2.8678	-5.6012	-2.11908	-2.33479	-5.07467	2.73987
238866_at	LOC374920	-4.4804	-4.9302	-2.9977	-2.5262	-1.5726	-6.2002	-1.86809	-2.464	-5.2036	2.7396
220778_x_at	SEMA6B	-6.0209	-2.814	-1.6832	-2.5598	-0.0392	-6.1792	-2.55758	-2.26686	-5.0047	2.73784
206443_at	RORB	-6.0783	-2.8201	-0.2716	-1.517	-5.0398	-4.6153	-3.51171	-1.76677	-4.50457	2.7378
1557889_at	LOC143458	-7.3335	-1.8847	-2.1053	-1.2577	-5.2543	-6.1178	-3.76298	-2.37533	-5.112	2.73667
237233_at	---	-7.8954	-6.9302	-4.3868	-3.3929	-7.8954	-7.0783	-5.91584	-4.56518	-7.3013	2.73612
205152_at	SLC6A1	-8.4804	-5.7027	-5.2877	-2.8573	-3.1431	-7.8283	-5.66052	-4.60184	-7.33713	2.73529
223319_at	GPHN	0.805	-7.1178	1.0573	0.5523	1.3656	0.0215	0.304225	0.637942	-2.0971	2.73504
233011_at	ANXA1	-1.6915	-5.2002	-2.3234	-2.1584	-3.7959	-7.5328	-1.74628	-2.07603	-4.80817	2.73214
204415_at	G1P3	0.9258	-1.9236	-0.1016	0.4695	-0.6304	-6.7642	0.0630926	0.143664	-2.58733	2.731
237881_at	IGF1R	-5.9302	-2.939	-4.0162	-0.9635	-2.9258	-4.5735	-0.273168	-1.75096	-4.4809	2.72994
242296_x_at	---	-8.9658	-7.4297	-6.5064	-3.4173	-2.7009	-7.5328	-5.8167	-5.2468	-7.9761	2.7293
242382_at	---	-3.0233	-6.2877	-1.7819	-2.4691	-1.6906	-6.2002	-3.07502	-2.44201	-5.1704	2.72839
243594_x_at	---	-3.9658	-4.3748	-2.3585	-1.9269	-0.5942	-6.0209	-1.89212	-2.05917	-4.78717	2.72799
239318_at	FLJ21103	-4.9658	-6.5873	-3.5262	-2.3808	-1.3104	-5.7642	-3.22788	-3.04496	-5.77243	2.72747
229249_at	---	-3.6511	-2.8954	-0.9534	-1.9236	-1.4204	-5.3808	-0.870526	-1.24918	-3.97577	2.72659
243911_at	TTLL3	-5.7959	-6.5328	-1.8489	-2.8283	-0.8463	-2.6421	-2.11908	-2.26543	-4.99027	2.72484
231116_at	---	-5.5064	-2.7959	-2.035	-1.4572	-1.4212	-5.4804	-2.11908	-1.87043	-4.59423	2.72381
208934_s_at	LGALS8	2.0475	-5.6439	-2.9501	2.9039	1.8792	-7.4297	-2.80874	-0.951646	-3.67537	2.72372
244581_at	---	-7.3335	-3.6804	-5.1897	-1.773	-3.6012	-7.8283	-3.71032	-3.55767	-6.28073	2.72306
203851_at	IGFBP6	-5.2216	-3.0613	-2.2447	-0.3037	0.1578	-4.2821	-1.85229	-1.4669	-4.18833	2.72144
205257_s_at	AMPH	-5.5735	-5.7799	2.8102	-4.0256	-0.5951	-2.0104	-3.98539	-1.7336	-4.4546	2.721
243206_at	DDX5	-6.5873	-5.7959	-2.4691	-2.81	-2.3644	-4.0541	-3.00389	-2.761	-5.4791	2.7181
244630_at	PDPK1	-6.7959	-5.6295	-2.458	-3.3808	-4.1228	-3.7999	-2.23722	-2.69201	-5.40843	2.71643
219417_s_at	FLJ20014	-5.0116	-5.2765	-0.7904	-1.662	-3.2002	-0.9094	-0.599301	-1.01723	-3.7325	2.71527
242830_at	---	-5.6439	-7.2877	-5.7799	-2.9434	-1.5916	-7.6439	-3.71032	-4.14454	-6.8585	2.71396
224530_s_at	KCNIP4	-7.1584	-6.7027	-4.7799	-5.0023	-5.9479	-6.7959	-2.73449	-4.17223	-6.88567	2.71344
204388_s_at	MAOA	-2.2793	-3.9839	-0.052	1.2669	3.304	0.9816	1.64233	0.952411	-1.76053	2.71294
1558619_at	MGC16037	-5.3104	-6.0209	-4.5064	-1.6758	-3.9258	-4.7799	-1.79076	-2.65765	-5.3704	2.71275
230715_at	KIAA1729	-6.7331	-5.3929	-1.939	-3.0637	-1.3321	-3.6767	-2.66387	-2.55552	-5.26757	2.71204
1561998_at	---	-7.2002	-7.0398	-3.4965	-3.772	-3.8039	-5.9839	-4.8246	-4.03103	-6.7413	2.71027
228377_at	KLHL14	-3.0831	-3.1662	1.0457	3.3304	-1.1785	3.655	1.15135	1.84248	-0.864767	2.70725
219038_at	ZCWCC2	-3.0303	1.4756	0.9669	0.0524	-0.4913	-5.8783	-0.334956	0.228115	-2.47767	2.70578
1563221_at	SPINK5L1	-6.7331	-6.8283	-3.8614	-2.2042	-3.8954	-5.8783	-5.26184	-3.77581	-6.4799	2.70409
206987_x_at	FGF18	-3.917	-7.0398	-5.3452	-0.6556	-5.4173	-5.1278	-1.97524	-2.65868	-5.36153	2.70285
203238_s_at	NOTCH3	-5.2433	-6.3104	-3.7293	-2.195	-1.9379	-4.8448	-2.36592	-2.76341	-5.46617	2.70276
205336_at	PVALB	-5.7331	-6.7959	-3.9258	-2.2447	-3.402	-6.0979	-4.34942	-3.50664	-6.20897	2.70233
1555682_at	OTUB2	-5.1792	-5.8783	-1.3688	-4.0589	-3.6224	-5.4804	-3.00389	-2.81053	-5.51263	2.7021
1559083_x_at	LOC284600	-6.0398	-6.2216	-2.3599	-3.1253	-0.2574	-3.5873	-2.25789	-2.58103	-5.2829	2.70187
208045_at	SPAR	-6.2433	-5.8783	-3.174	-2.8847	-2.0991	-7.2433	-5.2013	-3.75333	-6.45497	2.70163
230577_at	---	-4.5804	-6.6153	0.437	-4.4548	-7.0398	-6.2433	-5.32156	-3.11312	-5.813	2.69988
1557014_a_at	C9orf122	-7.0398	-7.8283	-4.8039	-0.5705	-7.0783	-4.2109	-5.60645	-3.66028	-6.35967	2.69938
212442_s_at	LASS6	-6.4548	-2.5925	1.5366	-2.0198	-2.6385	-3.8201	-4.28674	-1.58998	-4.28913	2.69915
240480_at	TINAG	-8.2002	-7.4804	-7.2877	-3.6188	-7.1178	-8.7027	-5.38041	-5.42897	-8.12777	2.6988
226876_at	MGC45871	-0.3252	0.7721	2.0932	5.0728	-0.4224	1.6586	3.03462	3.40021	0.701833	2.69837
234801_s_at	ACAS2L	-5.673	-4.8201	-4.088	-1.0286	-2.0613	-4.5395	-1.8212	-2.3126	-5.01087	2.69827
221373_x_at	PSPN	-4.8201	-4.2709	-1.6611	-1.9714	-0.7355	-4.3393	-1.70313	-1.77854	-4.47677	2.69822
206999_at	IL12RB2	-3.8997	-4.088	-3.4548	1.8327	-1.4812	-6.9302	-5.2013	-2.27447	-4.97263	2.69817
1562163_at	NUSAP1	-3.035	-7.2002	-2.1178	-1.8396	-3.1103	-6.357	-4.54047	-2.83262	-5.53073	2.69811
1557646_at	---	-5.357	-8.5873	-2.5838	-2.9954	-5.5462	-5.4422	-5.71358	-3.76426	-6.46217	2.69791
239434_at	---	-5.6012	-5.3688	-1.6758	-3.4297	-2.3004	-4.2379	-2.00988	-2.37179	-5.0693	2.69751
219140_s_at	RBP4	-4.9748	-5.8783	-1.9203	-1.5752	-4.553	-3.4204	-2.69171	-2.0624	-4.75783	2.69543
218437_s_at	LZTFL1	-6.0589	-6.1584	-2.227	-2.2109	-4.904	-0.8799	-0.573165	-1.67036	-4.36573	2.69538
205278_at	GAD1	-0.4344	-2.851	0.6192	2.1242	0.1078	-2.4143	-0.357083	0.795439	-1.8999	2.69534
214577_at	MAP1B	-6.7331	-6.9658	-6.2433	-0.1959	-1.3292	-5.5598	-4.73362	-3.72427	-6.41957	2.69529
231581_at	---	-4.8365	-7.9658	-2.9839	-3.6547	-3.3248	-7.2433	-5.32156	-3.98672	-6.68187	2.69515
1562066_at	LOC286144	-5.5735	-8.0398	-3.3748	-4.4739	-4.4868	-7.1178	-4.79792	-4.21554	-6.91037	2.69483
1553024_at	G30	-7.5328	-4.3047	-3.319	-2.8262	-5.9658	-7.8283	-5.43835	-3.86118	-6.55527	2.69408
240982_at	CARS	-3.6012	-3.9258	-1.6574	-1.9467	-1.4104	-6.9658	-2.80874	-2.13761	-4.83093	2.69332
227417_at	FLJ20605	-3.3104	-3.7959	0.9993	-3.4297	0.0563	-4.1128	-0.712414	-1.0476	-3.7397	2.6921
1556685_at	---	-5.9479	-7.2877	-3.0469	-4.8614	-4.4612	-6.0589	-3.31009	-3.73946	-6.4315	2.69204
235366_at	ZNF10	-2.7466	-7.3335	-1.4796	-2.9412	-0.9885	-3.458	-1.04363	-1.82148	-4.5127	2.69122
216367_at	---	-7.5873	-5.8614	-5.0979	-3.3481	-2.7331	-7.4804	-4.41267	-4.28622	-6.97637	2.69014
234811_at	BM039	-5.4675	-7.2433	-2.9658	-2.4066	-2.9412	-4.4422	-3.71032	-3.02757	-5.71767	2.69009
238120_at	RPH3AL	-5.0493	-5.2765	-2.1714	-2.1753	-3.4998	-4.2056	-2.11908	-2.15526	-4.8438	2.68854
240470_at	---	-5.4051	-7.1584	-3.939	-2.5179	-3.5064	-6.0023	-4.04378	-3.50023	-6.1886	2.68837
228811_at	PLA2G5	-7.2002	-3.9083	-3.8868	-2.7899	-2.0362	-5.5735	-1.94141	-2.8727	-5.56067	2.68796
222784_at	---	-3.9434	-5.0398	-1.8552	-1.4933	-3.0116	-4.5804	-2.15739	-1.8353	-4.5212	2.6859
1565669_at	---	-4.2877	-3.7999	-0.9225	-2.0565	-3.1178	-5.3335	-2.38853	-1.78918	-4.4737	2.68452
236385_at	---	-7.7642	-2.8635	-2.7859	-2.6878	-2.7217	-7.0023	-4.10318	-3.19229	-5.87667	2.68437
241234_at	LOC389025	-4.9931	-4.7408	-1.2122	-2.8997	-3.4391	-4.2821	-1.85229	-1.98806	-4.672	2.68394
240686_x_at	TFRC	-4.7408	-6.2216	-2.6171	-1.9313	-1.1122	-3.6259	-1.99245	-2.18028	-4.86277	2.68248
207488_at	---	-5.4173	-5.5873	-3.3019	-2.6565	-2.6224	-5.7486	-2.74905	-2.90248	-5.5844	2.68192
240481_at	T3JAM	-6.0023	-2.2515	-0.2845	-0.5233	-0.4691	-5.2653	-4.6692	-1.82567	-4.50637	2.6807
231232_at	---	-7.1584	-6.9302	-4.3511	-3.7879	-4.0783	-5.673	-3.58264	-3.90721	-6.5872	2.67999
214540_at	HIST1H2BO	-6.8614	-4.2109	-4.9479	0.2973	-0.9445	-6.1584	-4.54047	-3.06369	-5.74357	2.67988
236306_at	---	-3.8242	-6.9302	-2.9931	-2.0589	-5.2324	-5.6012	-3.26848	-2.77349	-5.45187	2.67837
223932_at	MGC12935	-5.5873	-5.2002	-4.3393	-3.7839	-3.6259	-6.4804	-1.11254	-3.07858	-5.75597	2.67739
218863_s_at	TNS	-7.7642	-5.812	-4.3929	-2.816	-2.223	-5.4804	-3.81684	-3.67525	-6.3522	2.67695
215517_at	PYGO1	-6.9658	-2.2891	-2.5429	-2.9434	-3.0565	-6.5598	-2.30014	-2.59548	-5.27157	2.67609
1553125_x_at	C19orf14	-4.6511	-6.4051	-2.5212	-2.9635	-0.4683	-5.7642	-3.31009	-2.9316	-5.6068	2.6752
203879_at	PIK3CD	3.5328	3.6445	3.032	2.6729	2.0496	-5.299	4.19759	3.30083	0.6261	2.67473
205453_at	HOXB2	-4.8868	-5.4051	-2.4659	0.5428	-1.5726	-3.3076	-3.65887	-1.86066	-4.53317	2.67251
221234_s_at	BACH2	-6.0023	-7.5328	0.5083	-0.7979	-1.6693	0.2425	-4.98901	-1.75954	-4.43087	2.67133
1553126_a_at	SLC39A12	-6.9302	-8.2002	-3.7563	-5.1178	-4.6295	-7.0783	-5.32156	-4.73189	-7.4029	2.67101
223695_s_at	ARSD	-6.0979	-6.138	-5.9302	-2.0023	-2.8656	-6.673	-2.96953	-3.63401	-6.30297	2.66896
230743_at	LOC404266	-5.5328	-6.7959	-2.8468	-2.9817	-0.7884	-4.7331	-3.22788	-3.01879	-5.68727	2.66847
230294_at	---	-5.4173	-1.9051	-1.57	-0.8583	-0.5568	-4.4739	-1.36375	-1.26402	-3.9321	2.66808
207602_at	HAT	-6.357	-2.2176	-2.959	-2.119	-0.6188	-6.8283	-2.32173	-2.46658	-5.1343	2.66772
237555_at	FLJ12118	-6.1792	-4.8531	-2.1316	-1.2779	-2.0698	-2.1266	-1.74628	-1.71859	-4.3863	2.66771
228052_x_at	---	-4.673	-5.4422	-2.5735	-2.2069	-2.0104	-5.2765	-2.60975	-2.46338	-5.13057	2.66718
210518_at	CDH8	-2.8635	-2.6529	-0.3577	-2.1392	-0.9579	-6.3335	-1.35259	-1.28316	-3.94997	2.6668
1570385_at	---	-6.6153	-5.6584	-2.6385	-4.0831	-1.6981	-6.673	-4.22474	-3.64878	-6.31557	2.66679
230495_at	LOC150568	-5.357	-6.0979	-3.2793	-3.5031	-5.0493	-8.1178	-4.79792	-3.86011	-6.52423	2.66413
219554_at	RHCG	-6.673	-5.299	-4.399	-2.2681	-3.4297	-5.0303	-2.34366	-3.00359	-5.66743	2.66385
237785_at	---	-6.0589	-5.299	-2.5228	-4.3868	-3.5262	-5.9302	-2.38853	-3.09938	-5.7627	2.66332
1553403_at	RLN3	-5.7486	-6.9658	-3.3277	-4.8531	-5.1178	-6.9658	-3.51171	-3.8975	-6.56007	2.66256
239619_at	ZNF395	-1.266	-2.9501	-0.5675	-0.4348	-1.6295	-6.7642	-1.99245	-0.998251	-3.6601	2.66185
1558421_a_at	LOC400258	-6.8614	-6.2877	-6.1178	-2.6565	-4.3277	-6.4804	-2.87097	-3.88176	-6.54317	2.66141
216636_at	---	-5.8448	-6.673	-2.5113	-4.6295	-1.3525	-7.5328	-4.92572	-4.02217	-6.68353	2.66136
1552865_a_at	FLJ36004	-4.1844	-6.6153	-1.5429	-4.0256	-1.0244	-5.5598	-2.80874	-2.79241	-5.45317	2.66075
217325_at	KRT3	-7.2433	-5.2653	-3.3423	-3.7217	-0.3306	-5.3452	-2.80874	-3.29091	-5.95127	2.66035
211744_s_at	CD58	2.0247	1.3412	3.5253	1.5093	2.8714	-6.0398	0.272148	1.76892	-0.8913	2.66022
228044_at	C13orf21	-7.8954	-6.2002	-5.9839	-2.959	-1.2667	-6.9302	-4.10318	-4.34869	-7.0086	2.65991
203649_s_at	PLA2G2A	-5.1897	-5.6439	-4.4051	-1.7236	-0.812	-6.0209	-2.74905	-2.95925	-5.61817	2.65892
236934_at	IGF1R	-5.0209	-3.2737	-1.634	-1.3372	-2.3162	-4.5598	-1.90836	-1.62652	-4.2848	2.65828
202517_at	CRMP1	-2.4998	-4.8954	-2.6748	-2.5429	-3.0493	-5.0303	0.755971	-1.48724	-4.14183	2.65459
227631_at	ABI2	-5.6584	-7.0023	-1.9214	-5.7799	-1.7651	-6.9302	-3.92808	-3.87646	-6.5303	2.65384
218637_at	IMPACT	-6.4051	-3.4612	-6.6153	-2.2042	-0.5903	-6.1792	0.732588	-2.69564	-5.3485	2.65286
235557_at	LOC150763	-3.772	-4.6224	-5.357	1.8732	-5.1482	-6.357	-3.31009	-2.26463	-4.91713	2.6525
218986_s_at	FLJ20035	0.1635	-4.0209	0.1865	0.1113	-1.0529	-7.3808	-3.58264	-1.09495	-3.74607	2.65112
212624_s_at	CHN1	-4.0303	1.8896	0.485	2.0277	-1.5873	-5.3452	-2.04537	0.155778	-2.4953	2.65108
210538_s_at	BIRC3	4.2223	3.2278	3.8526	3.558	4.9066	-5.1792	2.81225	3.40762	0.756967	2.65065
232234_at	SLA2	-4.8783	-6.8283	-5.4422	-2.4643	-2.3306	-6.8954	-2.74905	-3.55185	-6.20067	2.64882
221054_s_at	TCL6	-5.9302	-6.5328	-2.6897	-3.3868	-3.4739	-6.0979	-4.54047	-3.53899	-6.18697	2.64798
238877_at	EYA4	-6.0398	-7.0023	-1.0374	-5.3808	-4.8448	-6.1178	-4.79792	-3.73871	-6.38663	2.64793
203634_s_at	CPT1A	-4.1078	-7.7642	-3.3959	-0.9506	-0.7894	-3.9931	-3.58264	-2.64305	-5.28837	2.64532
240972_at	---	-7.2002	-4.9839	-2.8221	-2.8427	-2.0613	-6.9658	-5.55139	-3.73873	-6.3833	2.64457
205944_s_at	CLTCL1	-5.3219	-3.8531	-2.1507	-1.6466	-1.5055	-4.673	-2.11908	-1.97213	-4.616	2.64387
223689_at	IMP-1	-4.0831	-2.4643	-0.3485	-0.2334	-3.812	-5.2324	-3.26848	-1.28346	-3.9266	2.64314
203865_s_at	ADARB1	-6.9658	-0.8997	-0.7874	-0.8863	-1.6602	-4.1482	-2.4115	-1.36173	-4.00457	2.64283
228284_at	TLE1	-5.6153	-7.4804	0.4062	-3.7839	-1.3644	0.5666	-1.22503	-1.53424	-4.17637	2.64212
233474_at	LOC284240	-5.4548	-6.5328	-3.4643	-4.3452	-3.5328	-6.6153	-2.87097	-3.56016	-6.20097	2.64081
203645_s_at	CD163	-6.3335	-5.4804	-2.8201	-3.1278	-4.357	-6.0979	-4.04378	-3.33056	-5.9706	2.64004
210459_at	PSMD4	-6.673	-6.4548	-6.673	-3.1533	-2.1546	-6.5598	-1.94141	-3.92257	-6.56253	2.63996
206614_at	GDF5	-5.7799	-4.1584	-1.8479	-2.3929	-0.5446	-4.7959	-2.58343	-2.27474	-4.9114	2.63666
243577_at	---	-6.2653	-3.5804	-4.1584	-3.2379	-4.4933	-7.9658	-2.50722	-3.30117	-5.93717	2.63599
203431_s_at	RICS	-2.8975	-2.5262	-1.3891	-1.968	-1.4804	-5.5328	0.307745	-1.01645	-3.65217	2.63572
211053_at	KCNG1	-5.4675	-5.3808	-3.0565	-3.3599	-5.0685	-6.7027	-3.22788	-3.21476	-5.85033	2.63557
241594_at	---	-7.1178	-4.2056	-2.4755	-3.2598	-2.872	-7.2433	-4.92572	-3.55367	-6.1889	2.63523
217574_at	CDH8	-5.812	-2.7274	2.406	-4.4485	-2.4081	-1.9726	-0.566705	-0.869735	-3.504	2.63427
1553641_a_at	TSGA13	-6.7331	-7.0398	-2.4391	-2.2919	-1.077	-2.4204	-3.55957	-2.76352	-5.39777	2.63424
1568743_at	---	-6.5598	-4.812	-5.7642	-1.6925	-3.5129	-6.2653	-2.27886	-3.24519	-5.87903	2.63385
1558122_s_at	---	-5.9127	-6.9302	-3.5162	-3.8911	-3.3393	-7.4804	-5.01538	-4.14089	-6.77443	2.63354
1556742_at	MGC22265	-5.5064	-4.6584	-5.1278	-0.9891	-3.6915	-6.3104	-2.45857	-2.85849	-5.49173	2.63324
238513_at	PRRG4	-2.8201	1.4606	-0.6043	1.5763	-2.4691	-7.2002	-1.63396	-0.220652	-2.85323	2.63258
1558170_at	---	-8.2877	-8.1178	-7.3335	-3.2136	-4.2379	-7.6439	-5.60645	-5.38452	-8.01647	2.63195
244776_at	---	-7.3335	-7.1584	-3.6367	-4.1792	-2.6259	-5.5064	-4.28674	-4.03421	-6.6661	2.63189
206077_at	KEL	-5.8614	-6.6153	-2.596	-2.77	-4.0023	-4.8283	-4.04378	-3.13659	-5.76833	2.63174
241509_at	PLEKHA5	0.5446	-6.8954	-1.1197	-1.5692	-0.3155	-7.0398	-2.80874	-1.83255	-4.46353	2.63099
230278_at	TM7SF1	-6.5873	-6.4804	-8.1178	-2.482	-2.5598	-7.4804	-2.06344	-4.22108	-6.84937	2.62829
1560498_at	---	-7.2002	-6.4051	-5.7959	-3.6878	-4.6153	-7.1584	-3.39649	-4.2934	-6.92123	2.62784
242869_at	---	-8.0398	-5.2543	-5.5873	-2.4517	-2.3033	-7.0398	-4.41267	-4.15056	-6.77797	2.62741
226253_at	MGC20806	-5.0783	-5.299	-1.1022	-3.8656	-1.1514	-3.7681	-1.29807	-2.08862	-4.71513	2.62651
234382_x_at	---	-8.2877	-4.7563	-1.6584	-2.7524	-0.735	-3.4707	-4.22474	-2.87851	-5.5049	2.62639
237135_at	---	-6.2216	-5.9479	-3.1559	-5.0116	-5.5873	-8.0398	-4.16353	-4.11034	-6.73643	2.62609
214890_s_at	DKFZP564J102	-5.8283	-4.6295	-1.5951	-6.0979	-4.3393	-6.8283	-1.71737	-3.13679	-5.76203	2.62524
207036_x_at	GRIN2D	-5.2877	-5.0979	-2.4173	-2.6367	-1.5212	-7.5328	-4.98901	-3.34767	-5.9728	2.62513
205765_at	CYP3A5	-7.3335	-6.4051	-4.4548	-3.4081	-3.4485	-6.7331	-4.73362	-4.19884	-6.8239	2.62506
218815_s_at	FLJ10199	-2.5096	-5.7331	-2.8531	-2.1418	-3.5838	-7.1584	-2.53218	-2.50903	-5.1337	2.62467
235127_at	PMP2	-8.2002	-7.0023	-6.2433	-3.5769	-4.1844	-8.0398	-5.55139	-5.12386	-7.74743	2.62357
1563110_at	---	-8.1178	-7.8954	-5.5328	-3.3248	-4.1636	-6.4804	-5.76564	-4.87441	-7.49787	2.62345
219360_s_at	TRPM4	-5.8283	-5.7331	-1.7046	-4.6657	-2.959	-5.8283	-3.14961	-3.1733	-5.79657	2.62326
238366_at	---	-4.4485	-4.7179	-2.0198	-2.3205	-3.8614	-5.4548	-2.4115	-2.2506	-4.87373	2.62313
235797_x_at	---	-6.0589	-6.8614	-2.6047	-5.2002	-1.8815	-5.4173	-2.66387	-3.48959	-6.11253	2.62294
214404_x_at	SPDEF	-4.7408	-2.8932	-1.9051	-1.6822	-2.7009	-5.2543	-1.43257	-1.67329	-4.2961	2.62281
205718_at	ITGB7	-0.0917	-4.3868	-4.0069	2.7986	-0.923	-5.2543	-0.656463	-0.621588	-3.24427	2.62268
215932_at	---	-5.2002	-7.5873	-2.5212	-5.2877	-2.7583	-7.4297	-4.54047	-4.11646	-6.73907	2.62261
230943_at	SOX17	-2.7544	-4.5328	-2.8406	-0.1795	-2.242	-7.6439	-4.04378	-2.35463	-4.97703	2.62241
1566502_at	---	-4.6804	-5.6439	-1.5795	-2.2189	-2.735	-3.1766	-1.83666	-1.87835	-4.5003	2.62195
236991_at	---	-2.3884	-6.3335	-1.6012	-3.1533	-4.5395	-6.3808	-2.48269	-2.4124	-5.03423	2.62184
210082_at	ABCA4	-5.8283	-4.8783	-2.1165	-4.3748	-3.5228	-6.6153	-2.96953	-3.15361	-5.77397	2.62036
217069_at	---	-4.7103	-5.9127	-3.939	-1.5412	-3.4204	-5.6878	-2.96953	-2.81658	-5.43693	2.62036
244375_at	EVL	-3.1004	-3.9658	-1.9771	-0.7231	-1.3929	-7.0023	-3.51171	-2.07064	-4.6895	2.61886
239250_at	ZNF542	-6.3335	-6.4297	-2.9862	-7.1178	-5.0685	-6.1792	-0.982158	-3.69539	-6.31413	2.61875
243258_at	---	-3.6915	-5.299	-0.6762	-1.9456	-0.1354	-2.8826	-1.39775	-1.33985	-3.9577	2.61785
217055_x_at	---	-6.0589	-4.357	-2.0422	-4.9302	-1.4532	-5.8283	-1.42087	-2.79776	-5.41473	2.61698
237620_at	C19orf19	-6.1178	-4.6584	-2.0613	-2.4628	-2.2042	-3.699	-2.10029	-2.20813	-4.82507	2.61694
223931_s_at	CHFR	-5.1278	-4.5804	-0.7515	-5.0398	-1.5743	-4.3277	-0.396641	-2.06265	-4.67863	2.61599
204614_at	SERPINB2	-3.6259	-3.6693	-0.9035	-2.1533	0.583	-8.2002	-4.60478	-2.55386	-5.16513	2.61127
231522_at	C20orf144	-5.812	-7.8954	-3.7486	-2.4771	-2.1431	-5.1482	-4.79792	-3.67454	-6.2852	2.61066
235922_at	TPM4	-7.2002	-7.4297	-4.7642	-4.7255	-1.7075	-6.5064	-3.81684	-4.43551	-7.04543	2.60992
207774_at	APG10L	-5.5873	-3.2962	-1.6171	-2.1304	-1.0433	-5.4422	-2.74905	-2.16552	-4.77523	2.60972
240761_at	---	-5.5873	-6.2877	-4.436	-1.9335	-3.7919	-4.7799	-2.45857	-2.94269	-5.55163	2.60894
216643_at	---	-4.4051	-6.5064	-3.0831	-2.7274	-2.5096	-6.8283	-4.10318	-3.30456	-5.91327	2.60871
238132_at	WBSCR16	-6.8954	-7.3808	-5.0116	-2.928	-1.5488	-5.5328	-4.04378	-3.99446	-6.603	2.60854
221371_at	TNFSF18	-5.5873	-6.0209	-2.5977	-2.6638	-1.3313	-5.8283	-4.34942	-3.20364	-5.81217	2.60853
208488_s_at	CR1	-2.9839	-6.0979	-2.5907	-1.7779	-2.851	-6.0783	-2.96953	-2.44604	-5.05337	2.60732
1554797_at	---	-3.2543	-6.8283	-2.6767	-2.8635	-4.9479	-8.4804	-5.2013	-3.5805	-6.18767	2.60717
231511_at	---	-7.7642	-6.1584	-2.6971	-6.8954	-1.6259	-7.0023	-3.51171	-4.36807	-6.97497	2.6069
1553917_at	PIP5K3	-5.2002	-4.9127	-1.8089	-0.1443	-0.9845	-2.4344	-2.77859	-1.57726	-4.18243	2.60517
212488_at	COL5A1	-6.357	-5.299	-2.4204	-2.1857	-2.6349	-3.3748	-2.60975	-2.40528	-5.01027	2.60498
221630_s_at	DDX4	-7.3335	-5.9839	-6.2216	-2.1291	-4.3335	-7.6439	-4.79792	-4.38287	-6.9871	2.60423
1554764_a_at	MGC39681	-8.3808	-6.7331	-6.1178	-4.436	-4.0541	-8.9658	-5.71358	-5.42246	-8.02657	2.60411
225288_at	COL27A1	-6.7027	-4.0541	-3.8201	-3.6547	-2.4112	-5.9479	-1.42087	-2.96522	-5.56823	2.60301
203563_at	AFAP	-7.1584	-7.6439	-3.6915	-2.3718	-3.0565	-3.5429	-4.4764	-3.51323	-6.11507	2.60183
1565802_at	DKFZP434A0131	-6.0023	-5.2877	-3.2406	-3.0093	-5.0493	-6.1178	-3.35275	-3.20088	-5.8026	2.60172
236764_at	IGFBP7	-6.7331	-5.2653	-2.8594	-2.2149	-1.0058	-4.7486	-3.87188	-2.98206	-5.58233	2.60027
239588_s_at	FLJ20315	-7.0783	-2.1507	-1.9828	-1.3047	-3.8699	-5.1688	-3.31009	-2.1992	-4.79927	2.60007
220623_s_at	TSGA10	-3.0565	-7.0023	-3.6082	-2.1443	-1.1348	-6.5328	-3.03904	-2.93051	-5.53053	2.60002
230626_at	TM4SF12	-5.5873	-3.4548	-1.9192	-1.9523	-1.4892	-6.138	-3.51171	-2.46107	-5.06003	2.59896
237621_at	---	-4.812	-5.4297	-2.3914	-2.436	-2.3868	-5.4933	-3.11187	-2.64642	-5.245	2.59858
1569002_x_at	BMP1	-5.5462	-5.5462	-4.1897	-3.0327	-3.5977	-6.138	-2.21685	-3.14642	-5.74347	2.59705
1563054_at	---	-7.2433	-6.0979	-4.4051	-3.1278	-2.5855	-7.5873	-5.60645	-4.37978	-6.97617	2.59638
204523_at	ZNF140	-6.8954	0.572	-0.327	-4.3393	0.5243	-5.5598	0.572064	-1.36475	-3.96107	2.59632
237329_at	LOC389100	-6.7331	-5.673	-3.6439	-4.2379	-1.4251	-8.7027	-5.43835	-4.44005	-7.03627	2.59622
227742_at	CLIC6	-3.2109	-6.2002	-3.9703	-6.0979	-4.436	-7.0398	1.40495	-2.88775	-5.48363	2.59588
219255_x_at	IL17RB	-5.7799	-5.6439	-3.673	-6.4548	-2.5632	-6.4297	0.0547365	-3.35769	-5.95117	2.59348
204172_at	CPOX	1.1699	1.7469	4.5201	4.3911	3.641	0.293	2.07407	3.66176	1.06993	2.59182
241250_at	---	-7.7027	-5.1278	-6.2653	-1.8252	-2.2779	-6.2216	-3.18827	-3.75959	-6.3507	2.59111
209199_s_at	MEF2C	1.7794	-0.7212	3.1062	2.9059	2.6115	0.3355	3.14943	3.05384	0.464567	2.58928
1570352_at	ATM	-6.1792	-6.7959	-4.3162	-2.6277	-3.1354	-7.2877	-5.55139	-4.1651	-6.75427	2.58917
221358_at	GPR8	-7.6439	-6.0398	-4.1482	-3.6878	-5.2877	-6.138	-4.22474	-4.02025	-6.60723	2.58699
234442_at	---	-4.4675	-5.1278	-3.2515	-2.5977	-1.3555	-7.2002	-3.18827	-3.01249	-5.5985	2.58601
231805_at	GPR10	-7.3335	-3.6878	-3.5262	-3.5096	-2.1443	-7.6439	-3.87188	-3.63589	-6.22173	2.58584
208892_s_at	DUSP6	-2.3614	-3.2962	3.2872	-0.7934	-0.4344	-3.4204	-3.81684	-0.441015	-3.026	2.58499
220646_s_at	KLRF1	-8.0398	-3.2877	-1.499	0.5919	-1.9965	-2.257	-4.92572	-1.94427	-4.52817	2.58389
229170_s_at	TTC18	-2.5564	-0.9737	-1.138	-2.7009	-2.0905	-6.3808	1.67881	-0.720029	-3.30363	2.5836
242415_at	---	-6.8283	-5.2002	-3.7331	-3.0303	-4.8614	-6.5873	-4.10318	-3.62219	-6.20527	2.58307
219691_at	SAMD9	0.1946	-3.5031	-1.0333	1.3834	-0.5262	-5.2877	-1.19982	-0.28324	-2.8654	2.58216
1570561_at	---	-8.9658	-7.8283	-3.8448	-3.699	-2.9908	-4.2598	-5.76564	-4.43648	-7.01797	2.58149
202571_s_at	DLGAP4	-2.3423	-5.3335	-2.4066	-1.5014	0.519	-6.0398	-2.06344	-1.99048	-4.57187	2.58139
1555953_at	COL18A1	-5.0493	-2.8201	-1.522	-2.9523	-2.5429	-6.5064	-2.15739	-2.21056	-4.79193	2.58137
1558437_at	---	-4.9931	-6.5873	-1.5162	-6.2216	-4.4235	-6.2433	-2.34366	-3.36049	-5.94123	2.58075
230990_at	---	-5.9839	-6.1584	-2.8911	-3.7879	-1.2036	-4.8365	-2.55758	-3.07886	-5.6596	2.58074
231347_at	---	-5.4933	-6.8614	-4.8201	-2.7065	-4.3162	-6.2653	-3.35275	-3.62645	-6.20667	2.58022
1566951_at	---	-3.3393	-6.4051	-2.9885	-2.2324	-1.9546	-7.2002	-3.98539	-3.06876	-5.6482	2.57944
1555564_a_at	IF	4.3905	-3.662	4.345	3.3291	-0.5274	-1.6869	-0.894597	2.25983	-0.319467	2.5793
206616_s_at	ADAM22	-5.673	-8.2002	-3.3219	-3.4868	-2.5615	-5.2765	-4.60478	-3.80449	-6.38323	2.57874
1566232_at	---	-2.4836	-5.3452	-2.3959	-1.8858	-2.4391	-6.4051	-2.21685	-2.16618	-4.74463	2.57845
205595_at	DSG3	-6.0979	-5.7642	-2.9546	-3.7141	-1.813	-6.2002	-3.65887	-3.44252	-6.02077	2.57824
1568846_at	---	-7.4297	-7.3335	-3.5362	-5.2877	-6.0209	-6.3335	-4.54047	-4.45479	-7.03223	2.57744
1570078_a_at	DOCK5	-4.8699	-6.7331	-6.2653	-1.4212	-4.1844	-5.8783	-2.06344	-3.24998	-5.8271	2.57712
229308_at	---	-6.3808	-5.0783	-3.0162	-3.3838	-6.4051	-8.3808	-5.71358	-4.03786	-6.6133	2.57544
242215_at	---	-7.2002	-7.2002	-5.7486	-2.8868	-3.9613	-5.3104	-3.35275	-3.99605	-6.57027	2.57422
244183_x_at	PCDHB3	-7.0023	-8.1178	-3.9523	-4.3047	-3.8741	-6.673	-5.8167	-4.69123	-7.26437	2.57313
1562934_at	---	-6.8614	-5.138	-2.716	-3.3629	-2.3467	-5.6153	-3.81684	-3.29858	-5.87157	2.57299
216799_at	CORO2B	-5.8614	-5.8448	-2.7505	-1.9737	-4.2821	-3.5362	-2.80874	-2.51098	-5.0808	2.56982
220365_at	ALLC	-2.6385	-4.4612	-2.1228	-2.4204	-1.1976	-2.4501	2.69617	-0.615676	-3.18327	2.56759
214940_s_at	C17orf31	-4.3511	-4.3162	1.4844	-6.0783	-2.3808	-4.8283	-1.19982	-1.93124	-4.49853	2.56729
1558954_at	---	-5.0783	-4.6367	-1.5387	-4.0162	-2.119	-4.6295	-1.09384	-2.21625	-4.7815	2.56525
1561401_at	LOC285627	-7.8954	-7.1178	-3.7642	-5.2433	-4.0637	-5.7331	-4.04378	-4.35043	-6.91543	2.56501
221530_s_at	BHLHB3	-4.7799	-7.7027	0.5174	-5.357	-0.293	-5.6012	-5.55139	-3.46366	-6.02793	2.56427
216268_s_at	JAG1	-8.9658	-7.7642	-0.4723	-6.7959	0.357	2.1206	0.351041	-2.30572	-4.8698	2.56408
240414_at	---	-8.9658	-3.5129	-3.0233	-3.5907	-3.5496	-7.0783	-5.26184	-3.95861	-6.519	2.56039
216323_x_at	---	3.133	-1.4166	4.523	3.5024	1.3597	-1.2304	0.138175	2.72119	0.162	2.55919
1562044_at	---	-2.917	-6.2002	-1.9456	-1.8171	-2.5014	-5.673	-3.35275	-2.37182	-4.93007	2.55825
1561446_at	---	-3.9931	-6.7027	-3.7524	-2.776	-4.1533	-6.9658	-3.46503	-3.33114	-5.8872	2.55606
225330_at	MGC18216	-4.0637	1.0099	0.0098	2.1112	0.5124	-1.4933	0.998542	1.03985	-1.5157	2.55555
220004_at	DDX43	-3.6547	-0.527	-1.3474	-3.2002	0.8141	-8.1178	-0.0859942	-1.54453	-4.09983	2.5553
1557774_at	---	-5.9479	-5.7642	-2.6511	-5.0116	-2.0469	-6.0979	-2.48269	-3.3818	-5.93667	2.55487
1555882_at	SPIN3	-8.1178	-5.6878	-2.9062	-8.1178	-0.5484	-6.7027	-1.8212	-4.28173	-6.8361	2.55437
208210_at	MAS1	-6.7959	-4.3808	-2.6693	-3.2821	-3.5769	-5.5873	-3.14961	-3.03367	-5.588	2.55433
211480_s_at	SLCO1A2	-7.1178	-6.7959	-3.1766	-4.195	-2.6065	-6.3808	-5.26184	-4.21115	-6.76483	2.55369
1558404_at	---	-7.7642	-3.8489	-3.4933	-3.1078	-2.5649	-8.2002	-5.55139	-4.05083	-6.60443	2.5536
228146_at	LOC339263	-1.3793	-5.4173	-0.3397	-1.3321	-1.8836	-3.5462	-1.01696	-0.896255	-3.4476	2.55135
228653_at	---	-5.2433	-5.0589	1.585	-5.3335	-3.1871	-6.4804	-5.38041	-3.04297	-5.5942	2.55123
234499_at	---	-4.0637	-6.3104	-2.7065	-2.7331	-1.2927	-5.2765	-2.55758	-2.66573	-5.21687	2.55114
242079_at	RGS12	-6.8614	-0.6588	-2.4391	-2.152	-1.9954	-6.6153	-1.89212	-2.16107	-4.71183	2.55076
243862_at	RASEF	-7.6439	-7.0023	-2.2029	-3.3929	-2.2203	-3.6767	-5.078	-3.55793	-6.10763	2.5497
220965_s_at	RSHL1	-6.2877	-3.9658	-1.872	-3.7141	-0.5658	-5.138	-2.15739	-2.58116	-5.1305	2.54934
233615_at	CGA	-3.8489	-6.8283	-3.357	-2.6403	-5.1584	-7.7642	-4.79792	-3.59841	-6.14713	2.54873
1562665_at	LAMA4	-8.1178	-3.3335	-3.816	-3.5462	-5.0493	-8.3808	-4.8246	-4.06227	-6.6107	2.54843
238814_at	SLC35C2	-5.0303	-5.299	-2.2737	-1.9456	-0.8191	-3.772	-2.23722	-2.15217	-4.70043	2.54826
1554374_at	---	-7.1178	-5.7027	-3.0541	-3.5162	-4.772	-5.2109	-3.81684	-3.46238	-6.01047	2.54809
228117_at	LOC91689	-5.8954	-7.1178	-6.2877	-2.0565	-2.7198	-5.5064	-2.53218	-3.62546	-6.1732	2.54774
235835_at	---	-7.1178	-5.5195	-5.4675	-2.9236	-4.6153	-7.3808	-3.98539	-4.1255	-6.6727	2.5472
201161_s_at	CSDA	-4.9479	3.3385	-6.3104	4.9363	2.7057	-6.2002	1.20331	-0.0569316	-2.6032	2.54627
219024_at	PLEKHA1	-0.2324	-6.9658	-0.1059	-2.4675	1.4471	-5.357	-2.34366	-1.63902	-4.18507	2.54605
219257_s_at	SPHK1	-3.2849	-2.6878	-0.8288	-0.0125	-2.399	-2.2612	0.244862	-0.198813	-2.74463	2.54582
229373_at	---	-6.4297	-6.138	-5.1897	-2.6403	-5.3808	-5.4548	-2.55758	-3.46253	-6.0075	2.54497
230283_at	NEURL2	-4.4422	-6.3104	-2.8783	-3.7681	-0.9518	-6.138	-2.60975	-3.08538	-5.6302	2.54482
1564022_at	FLJ32110	-4.7959	-8.1178	-4.9748	-2.9931	-3.6767	-7.7027	-5.01538	-4.32776	-6.87213	2.54437
237092_at	---	-6.0398	-5.4675	-4.4297	-3.0186	-1.6804	-6.2653	-2.69171	-3.38	-5.9242	2.5442
244556_at	LCP2	-7.0398	-5.4933	-4.8448	-1.3853	-3.4998	-5.4297	-4.10318	-3.44443	-5.9876	2.54317
1564482_at	ATP5O	-6.4051	-5.1482	-5.1792	-2.1153	-6.0979	-5.8283	-2.45857	-3.25102	-5.79387	2.54284
225842_at	---	-0.8024	-0.0565	0.7812	1.3067	-2.1354	-5.2324	-0.55387	0.511343	-2.03043	2.54178
1561942_x_at	---	-1.0899	-4.8531	-1.527	-2.7681	-2.4982	-6.1792	-0.203858	-1.49965	-4.04073	2.54108
224213_at	---	-8.4804	-7.0783	-4.399	-4.2379	-4.0069	-6.0209	-5.32156	-4.65282	-7.1932	2.54038
228276_at	---	-5.5462	-5.5195	-3.816	-2.7274	-1.939	-5.0398	-1.94141	-2.82827	-5.3685	2.54023
1560154_a_at	HPCAL1	-6.357	-7.4297	-5.9658	-3.2406	-4.9302	-7.2002	-4.16353	-4.45664	-6.99563	2.53899
208464_at	GRIA4	-5.3929	-6.9302	-4.227	-3.1688	-1.4643	-6.7331	-4.04378	-3.81319	-6.35207	2.53887
240440_at	NPL	-5.4675	-7.6439	-3.2297	-3.4612	-1.3899	-3.6767	-2.48269	-3.05786	-5.59603	2.53817
226582_at	LOC400043	-3.4391	-7.1178	2.8618	-4.9127	2.1826	0.7826	-0.113981	-0.721627	-3.2581	2.53647
226372_at	CHST11	-2.9771	-0.3625	-1.0831	1.5157	-0.0825	-7.7642	-3.92808	-1.16516	-3.70127	2.53611
1560727_at	MGC48595	-7.0023	-3.5838	-1.77	-2.4469	-3.1559	-6.5598	-5.32156	-3.17949	-5.7153	2.53581
230530_at	---	-5.2002	-6.5598	-2.3147	-2.0481	-0.5977	-2.1844	-1.97524	-2.11268	-4.64813	2.53545
228176_at	EDG3	-3.6047	-3.2406	0.7357	-1.9942	-3.5873	-3.8406	-1.8212	-1.02657	-3.56197	2.5354
1556567_at	NAP1L4	-2.9105	-3.7799	-3.4454	-0.4414	-3.3511	-4.4804	0.318255	-1.18951	-3.7236	2.53409
219026_s_at	RASAL2	-5.4051	-7.5873	-6.0589	-2.093	-6.357	-7.4297	-4.6692	-4.2737	-6.80737	2.53367
1555612_s_at	G6PC	-6.2002	-6.1584	-3.5262	-4.1278	-2.9931	-7.2433	-4.34942	-4.00114	-6.53397	2.53283
207873_x_at	SEZ6L	-5.2002	-5.4173	-3.1078	-1.3868	-1.5881	-3.9568	-2.48269	-2.32576	-4.8581	2.53234
208203_x_at	KIR2DS5	-4.9658	-4.5942	-3.699	-1.2069	-2.8975	-5.2216	-2.27886	-2.39492	-4.9272	2.53228
239254_at	FLJ20753	-6.3808	-4.9658	-2.1844	-2.6971	-3.2709	-4.0637	-2.93595	-2.60582	-5.13677	2.53095
242045_at	---	-6.357	-7.4297	-3.5228	0.1918	-2.2243	-2.3335	-5.2013	-2.8441	-5.3734	2.5293
234231_at	LOC197350	-7.8283	-5.9127	-3.0856	-3.0186	-2.4313	-3.4143	-3.46503	-3.18974	-5.71843	2.52869
205164_at	GCAT	-4.7027	-5.5598	-0.8049	-0.078	-3.1004	0.8589	-0.935631	-0.606177	-3.13453	2.52836
234634_at	---	-4.2216	-5.0685	-2.8594	-2.7312	-3.772	-7.6439	-3.76298	-3.11786	-5.64467	2.52681
234079_at	RGNEF	-4.812	-6.4051	-2.812	-2.7486	-2.4204	-5.2765	-3.35275	-2.97112	-5.49787	2.52675
225097_at	HIPK2	3.0729	-4.7027	2.3767	4.0642	3.3014	2.3366	1.84612	2.76234	0.2356	2.52674
1559686_a_at	---	-6.8954	-6.5598	-2.1028	-6.5064	-5.7799	-7.0783	-4.34942	-4.31954	-6.8445	2.52496
210472_at	MT1G	-5.2216	-5.9658	-2.7544	-3.5395	-1.3585	-6.9658	-4.28674	-3.52688	-6.05107	2.52419
229600_s_at	---	-4.8614	-7.0398	-4.9931	-3.2653	-3.4051	-7.1178	-3.18827	-3.81556	-6.33967	2.52411
234392_at	---	-5.5735	-5.2216	-3.2351	-2.3119	-6.357	-6.7331	-4.41267	-3.31989	-5.84273	2.52284
1560881_a_at	C21orf22	-5.4675	-6.8614	-3.319	-2.5162	-2.422	-4.8365	-3.76298	-3.19939	-5.7218	2.52241
1552757_s_at	C9orf66	-6.4548	-7.2433	-2.6971	-7.0398	-5.4173	-7.8283	-4.22474	-4.65388	-7.17547	2.52159
215592_at	---	-2.6367	-5.5064	-0.6529	-0.3086	-1.5589	-1.9127	-1.52975	-0.830417	-3.35193	2.52152
216005_at	TNC	-6.7027	-2.7198	-1.5641	-3.5262	-2.2835	-7.6439	-4.41267	-3.16766	-5.6888	2.52114
211492_s_at	ADRA1A	-6.4297	-6.8283	-3.0807	-3.5977	-2.0868	-5.2653	-4.28674	-3.65505	-6.17443	2.51939
204114_at	NID2	-6.9658	-4.1078	1.0826	-3.3219	2.9078	-3.2002	-4.4764	-2.23857	-4.75793	2.51937
204493_at	BID	-0.3902	-6.8954	-4.0445	-1.5769	-0.6887	-7.1178	-1.22503	-2.28214	-4.80113	2.51899
215008_at	TLL2	-7.9658	-6.3335	-6.0979	-6.7331	-3.035	-5.3219	0.766243	-4.02159	-6.5404	2.51881
236493_at	CXorf42	-1.486	-6.5064	-1.1759	-1.7046	-2.0685	-5.2216	-2.77859	-1.88636	-4.40467	2.5183
234683_at	KRTAP4-15	-5.3808	-5.8283	-5.1792	-2.1494	-1.2358	-6.6439	-2.96953	-3.43271	-5.951	2.51829
240927_at	---	-5.0023	-7.3335	-3.9479	-2.9954	-1.1215	-7.7642	-5.60645	-4.18325	-6.7	2.51675
207351_s_at	SH2D2A	0.6885	-1.1041	-0.7122	2.9626	2.0752	-5.9302	-1.04812	0.400759	-2.11527	2.51603
244034_at	ZCCHC2	-2.1649	-5.7799	-3.0422	-2.0649	-3.8826	-6.5598	-1.85229	-2.3198	-4.83487	2.51507
1556666_a_at	TTC6	-7.7642	-7.9658	-7.1584	-3.4612	-3.9302	-8.0398	-5.60645	-5.40868	-7.92327	2.51458
1567540_at	SPAG10	-4.4112	-6.2002	-2.5479	-2.422	-1.3183	-5.0493	-3.14961	-2.7065	-5.22023	2.51373
207433_at	IL10	-6.0023	-5.5873	-2.3321	-2.8911	-2.299	-5.5873	-4.41267	-3.21196	-5.72563	2.51368
234329_at	CLIC5	-6.8954	-5.8783	-3.2515	-3.1278	-2.7563	-6.2216	-5.078	-3.8191	-6.33177	2.51267
1557277_a_at	---	-7.6439	-5.3688	-3.2488	-2.2243	-0.4001	-5.138	-5.14	-3.5377	-6.05023	2.51253
233667_at	GPC6	-6.9658	-6.6439	-4.5666	-3.4739	-3.5228	-6.7642	-4.79792	-4.27947	-6.7913	2.51183
1561523_at	NYD-SP28	-6.2433	-4.904	-2.2042	-2.735	-2.354	-5.3688	-4.04378	-2.99433	-5.50537	2.51104
236717_at	LOC165186	-6.6153	-5.2433	-3.0374	-0.6259	-4.1897	-3.4391	-4.10318	-2.58883	-5.09923	2.51041
238415_at	UBE4B	-7.0398	-5.4675	-3.6657	-3.3306	-2.7065	-6.4297	-4.41267	-3.80299	-6.31233	2.50934
1566854_at	---	-5.6012	-5.4297	-4.5395	-2.4097	-1.8375	-5.812	-2.36592	-3.10504	-5.6143	2.50926
1555412_at	FBXL21	-8.1178	-8.2877	-8.5873	-3.1203	-7.7642	-8.3808	-5.55139	-5.753	-8.2621	2.5091
205079_s_at	MPDZ	-7.0398	-3.812	-2.3555	-0.0698	-1.9546	-2.8573	-3.76298	-2.06276	-4.5697	2.50694
244558_at	---	-7.5873	-3.2962	-2.1128	-3.8242	-4.4675	-7.2433	-4.6692	-3.5354	-6.04227	2.50687
1561422_at	---	-6.7642	-6.4804	-2.0327	-3.9794	-3.9479	-4.5735	-4.28674	-3.43295	-5.93937	2.50642
238390_at	LYPDC1	-6.0023	-6.5064	-3.772	-4.0398	-2.3868	-7.6439	-4.8246	-4.21213	-6.71753	2.5054
1554022_at	CCDC13	-8.0398	-5.9479	-6.2877	-2.3525	-6.4297	-6.4548	-4.28674	-4.30898	-6.81417	2.50519
217012_at	---	-7.3808	-2.9083	-2.7819	-3.6367	-3.1253	-8.1178	-4.4764	-3.63167	-6.13563	2.50397
201462_at	SCRN1	-4.2653	-3.5362	-5.6295	-2.1456	-3.8997	-6.5598	0.922511	-2.2842	-4.7871	2.5029
220936_s_at	H2AFJ	-5.8448	-1.8868	-0.6215	-6.3808	-1.6925	-8.2002	-1.42087	-2.80772	-5.3106	2.50288
232437_at	FLJ20542	-2.2976	-5.7486	-2.4659	-2.1963	-2.8868	-6.0979	-1.97524	-2.21248	-4.7147	2.50222
233749_at	LOC442456	-5.6153	-5.5735	-2.3292	-5.5598	-3.7839	-6.7642	-2.55758	-3.48219	-5.98433	2.50214
234945_at	FAM54A	-3.5564	-7.8954	-2.9817	-2.0856	-2.0991	-6.673	-5.55139	-3.53956	-6.0416	2.50204
212077_at	CALD1	-6.7331	0.7696	1.7312	-3.1714	-6.0209	-6.7959	-3.81684	-1.75235	-4.25313	2.50079
1569542_at	GPR125	-4.0541	-5.138	-2.0517	-6.0209	-6.7027	-8.9658	-2.58343	-3.55201	-6.05263	2.50062
226504_at	LOC150368	-5.4804	-5.8614	-4.357	-2.8079	-1.1115	-5.8783	-2.55758	-3.24083	-5.74003	2.49921
242430_at	DKFZP434C171	-6.4051	-5.5328	-4.8954	-1.8804	-5.0783	-6.5598	-4.22474	-3.66685	-6.1659	2.49905
1560144_at	---	-6.8954	-6.8283	-2.9635	-2.1779	-4.1792	-4.5195	-5.60645	-3.58262	-6.08107	2.49845
1565875_at	NUP153	-8.3808	-7.8283	-2.9613	-5.4804	-3.4204	-3.8283	-4.10318	-4.18163	-6.67913	2.49751
1557636_a_at	LOC136288	-7.8954	-5.8448	-3.8039	-4.6953	-4.6584	-8.1178	-5.86677	-4.78866	-7.286	2.49734
221191_at	DKFZP434A0131	-4.812	-3.4517	-1.9368	-1.0286	-0.5224	-3.4235	-1.23524	-1.40021	-3.89573	2.49552
209421_at	MSH2	2.4575	2.7837	3.529	1.7744	3.3724	-5.5328	1.8914	2.39827	-0.0972	2.49547
229156_s_at	---	0.1156	-7.4804	-5.0493	1.1301	-0.7597	-5.5328	-1.49254	-1.80391	-4.2992	2.49529
233725_at	---	-4.3868	-5.9658	-2.3614	-2.2406	-0.6795	-6.0209	-4.28674	-2.96291	-5.45783	2.49492
230519_at	FLJ30707	-6.7642	-5.7179	-4.4422	-1.4852	-0.4193	-3.4868	-2.55758	-2.82833	-5.32297	2.49464
236079_at	DKFZp667E0512	-3.1792	-5.3219	-1.8709	-2.109	-1.0315	-2.9479	0.0122145	-1.32256	-3.81633	2.49377
1558537_x_at	FLJ14959	-6.7642	-6.3104	-2.8019	-5.3688	-5.2109	-7.1178	-4.54047	-4.23706	-6.7308	2.49374
231984_at	MTAP	-7.0398	-4.2934	0.1094	-6.2433	-4.9931	-7.2002	-4.92572	-3.68654	-6.1778	2.49126
210913_at	CDH20	-6.138	-7.0398	-2.5064	-5.4173	-2.699	-6.3808	-4.16353	-4.02908	-6.51953	2.49046
230036_at	C7orf6	0.4782	-5.4675	-0.1504	0.0541	-0.0475	-2.7179	-0.140121	-0.078807	-2.56907	2.49026
213640_s_at	LOX	-7.9658	-5.8954	-5.1178	-4.3104	-2.7046	-7.2002	-4.16353	-4.53058	-7.02047	2.48989
1562316_at	CDC91L1	-7.1178	-6.8614	-3.1688	-2.2284	-1.7245	-2.8699	-3.98539	-3.12753	-5.61637	2.48884
225079_at	EMP2	-6.5598	0.8152	-0.6707	-1.8541	-2.2002	-3.3748	0.8699	-0.551633	-3.0398	2.48817
206599_at	SLC16A5	-6.8283	-5.6153	-5.2543	-4.1431	-3.4707	-6.1792	-1.76095	-3.71945	-6.2076	2.48815
1562501_at	LOC255177	-6.8283	-7.6439	-3.458	-6.1584	-5.2002	-7.5328	-4.92572	-4.84737	-7.335	2.48763
1558673_s_at	ZNF77	-6.1178	-5.673	-1.8252	-0.9045	-1.2912	-1.9839	-3.58264	-2.10411	-4.59157	2.48745
1558225_at	---	-7.5328	-7.0023	-6.2002	-3.035	-2.2016	-7.7642	-5.60645	-4.94722	-7.4331	2.48588
221282_x_at	RUNX2	-5.0589	-3.737	-1.0923	-0.2392	-1.0967	-2.4723	-2.48269	-1.2714	-3.75607	2.48467
202953_at	C1QB	-6.6153	-4.5804	-2.9748	-4.6584	-5.4933	-7.2433	-3.35275	-3.66198	-6.14633	2.48435
1561245_at	---	-7.0783	-2.8283	-2.2863	-2.7065	-3.8868	-6.0979	-3.55957	-2.85079	-5.33483	2.48404
244215_at	BTD	-4.3277	-6.3335	-3.662	-2.8614	-2.4723	-6.8954	-3.58264	-3.36868	-5.8522	2.48352
1552751_a_at	CIB3	-5.088	-4.4485	-2.4005	-4.2543	-1.6118	-6.7642	-2.19676	-2.95052	-5.43357	2.48305
222971_at	NDUFA2	-5.1178	-5.2877	-2.5295	-2.3868	-4.0023	-5.5195	-3.55957	-2.82529	-5.30833	2.48304
230926_s_at	KIAA1229	-3.9083	-7.1178	-2.8181	-4.6584	-4.227	-7.4804	-3.58264	-3.68638	-6.16883	2.48245
230896_at	---	-7.0783	1.2114	1.9076	-7.8954	-3.5907	-5.3688	2.19781	-1.26333	-3.74523	2.4819
1570359_at	DDX3Y	-3.8954	-7.1178	-2.6767	-3.3629	-2.6712	-8.2877	-5.8167	-3.9521	-6.43363	2.48153
210565_at	---	-5.9658	-6.1178	-2.5479	-4.5262	-1.114	-4.4804	-2.04537	-3.03982	-5.52133	2.48151
1570021_at	---	-5.8283	-3.0374	-1.8562	-2.5479	-2.6934	-7.9658	-4.98901	-3.13104	-5.6105	2.47946
1567058_at	---	-5.6012	-5.8614	-4.1897	-2.9568	-4.8699	-7.5328	-4.41267	-3.85306	-6.3318	2.47874
214704_at	KIAA1049	-5.9658	-4.8868	-3.7141	-3.0422	-4.8531	-6.1792	-2.83952	-3.19861	-5.67727	2.47866
226086_at	SYT13	-7.8954	-4.9127	-2.4438	-2.8283	-2.114	-3.7681	-3.87188	-3.04799	-5.5254	2.47741
1562211_a_at	ZNF491	-6.6153	-6.5598	-5.4675	-2.9817	-4.5129	-5.2543	-2.55758	-3.66893	-6.14313	2.47421
207109_at	POU2F3	-6.5064	-6.0783	-6.7331	-0.7065	-0.2301	-7.5328	-5.26184	-4.23381	-6.70583	2.47202
1556846_at	---	-5.9479	-5.9479	-3.0186	-4.8783	-3.1203	-6.2877	-2.87097	-3.58929	-6.06117	2.47188
1555400_at	---	-8.3808	-6.7959	-3.6953	-3.6547	-2.1989	-4.7255	-5.14	-4.16333	-6.63407	2.47073
1561364_at	---	-8.5873	-3.195	-3.3868	-3.2515	-1.6878	-7.5873	-5.32156	-3.98662	-6.45653	2.46991
223796_at	CNTNAP3 /// LOC389734	-6.5873	-4.772	-4.2765	-1.3284	-1.5312	-6.7331	-5.078	-3.56097	-6.0308	2.46983
1554704_at	ATP8B3	-0.7681	-2.2351	0.1464	0.9655	-0.7202	-3.7879	-0.494415	0.205828	-2.2637	2.46953
216939_s_at	HTR4 /// SH3TC2	-6.8954	-3.5666	-2.028	-3.0209	-4.1844	-6.1584	-4.16353	-3.07081	-5.54013	2.46932
1561965_at	SNRPB2	-6.1792	-5.3688	-3.1178	-3.1533	-4.7103	-3.673	-1.54237	-2.60449	-5.07367	2.46918
1566433_at	C14orf175	-5.088	-6.673	-5.9839	-2.5873	-1.9851	-7.1178	-2.9031	-3.82477	-6.29293	2.46817
240137_at	TDRD6	-6.5598	-7.9658	-6.3335	-3.5064	-5.4051	-8.0398	-5.32156	-5.05382	-7.5218	2.46798
220226_at	TRPM8	-6.357	-5.4173	-2.2584	-2.3899	-3.8079	-2.9977	-2.7201	-2.45613	-4.924	2.46787
208201_at	DUX4 /// DUX2	-5.6012	-6.1178	-2.3585	-4.6153	-4.939	-5.5598	-2.9031	-3.2923	-5.7596	2.4673
1553486_a_at	FLJ39647	-6.7959	-6.7331	-3.9083	-4.5395	-2.109	-6.7959	-4.4764	-4.30807	-6.77497	2.4669
241486_at	LOC441347	-4.5195	-4.4485	-2.3335	-2.3437	-0.9765	-4.9127	-1.8059	-2.16103	-4.6269	2.46587
1560770_at	PABPC1	-7.4804	-5.2324	-2.1066	-3.093	-5.5328	-3.6439	-3.76298	-2.98753	-5.45223	2.46471
231382_at	FGF18	-2.9954	-3.9794	-3.3868	-0.3711	-3.4266	-5.357	-1.17996	-1.64595	-4.1106	2.46465
230433_at	LOC400764	-2.6584	-6.2216	-3.2934	-1.9148	-2.0589	-7.3808	-3.65887	-2.95569	-5.42027	2.46458
1565774_at	---	-7.0783	-4.8954	-3.7179	-2.5804	-3.699	-6.7959	-5.078	-3.7921	-6.25653	2.46443
240539_at	---	-5.3688	-7.5328	-4.5873	-6.2216	-2.1115	-5.0493	0.24853	-3.52012	-5.98363	2.46351
228449_at	---	-5.4804	-4.9479	-2.3674	-6.0209	-4.1533	-7.2002	-1.85229	-3.41353	-5.87617	2.46264
243106_at	---	-8.2877	-6.5598	-3.8997	-7.2433	-6.2877	-8.2877	-4.60478	-5.24926	-7.71173	2.46247
206604_at	OVOL1	-5.2216	-2.242	-2.7198	-2.1766	-4.357	-7.4297	-2.60975	-2.50205	-4.96443	2.46238
229971_at	GPR114	-6.1178	-5.299	-4.6878	-1.5146	-3.7486	-5.2109	-3.03904	-3.08048	-5.54257	2.46209
1557811_a_at	PRKCB1	-3.8324	-6.673	-2.2737	-2.3585	-2.242	-6.5873	-5.078	-3.23673	-5.69757	2.46083
217963_s_at	NGFRAP1	-3.1662	-3.1053	-3.8324	-2.7122	4.9261	-2.6675	4.98464	-0.519986	-2.97967	2.45968
214465_at	ORM2	-6.0398	-6.357	-4.6511	-2.9258	-4.6082	-6.1178	-3.55957	-3.71216	-6.17153	2.45938
215860_at	SYT12	-5.2109	-6.3104	-2.6675	-1.6448	-1.9401	-3.2433	-3.07502	-2.46244	-4.92153	2.45909
205578_at	ROR2	-5.7959	-2.7959	-2.6915	-1.3012	-3.7331	-4.4804	-1.70313	-1.89861	-4.3574	2.45879
236395_at	MEF2C	-1.4375	-5.3452	-0.939	-0.6597	-1.0493	-1.3793	0.811582	-0.262373	-2.72067	2.45829
209906_at	C3AR1	-6.2433	-4.6153	-2.4097	-1.8191	0.2878	-3.7486	-3.00389	-2.4109	-4.86907	2.45817
206358_at	PRM1	-5.1278	-6.1584	-2.9412	-2.0339	-1.596	-3.2189	-2.15739	-2.3775	-4.83503	2.45754
1567060_at	OR8G1P	-4.6511	-6.2433	-3.9931	-2.399	-2.299	-6.4297	-3.55957	-3.31722	-5.7747	2.45748
216529_at	---	-6.673	-6.8283	-3.8039	-4.7799	-1.8386	-7.5328	-5.078	-4.55393	-7.01137	2.45743
206272_at	SPHAR	0.2678	-7.5873	-0.9551	-0.4548	-1.6593	-2.1203	-0.663339	-0.69108	-3.1466	2.45552
229608_at	LOC284465	-3.7999	-4.5462	-1.1494	-2.5873	-0.5938	-4.4739	-1.71737	-1.81802	-4.27333	2.45531
240274_at	EPB42	-5.673	-5.3688	-3.737	-3.436	-1.1617	-5.5598	-2.06344	-3.07881	-5.53387	2.45505
208484_at	HIST1H1A	-6.4297	-6.5328	-2.5649	-5.6012	-2.7122	-5.7179	-3.14961	-3.7719	-6.2268	2.4549
1561545_at	EPN2	-4.8614	-5.5873	-3.0661	-2.7959	-3.5666	-7.7027	-4.92572	-3.59591	-6.05047	2.45456
223673_at	RFX4	-6.2653	-7.2433	-3.8911	-4.4235	-6.6439	-7.8283	-5.66052	-4.65837	-7.1123	2.45393
233030_at	ADPN	-6.5873	-4.3629	-2.4901	-5.8448	-0.9479	-6.0589	-1.31963	-3.21818	-5.6697	2.45152
205940_at	MYH3	-7.2002	-3.1818	-3.2351	-3.2765	-4.6878	-5.4422	-1.95823	-2.82328	-5.27473	2.45146
239141_at	NAV2	-2.7427	-6.9302	-2.0116	-4.0541	-1.2674	-6.1584	-2.4115	-2.82573	-5.2771	2.45137
215869_at	ABCA1	-5.0116	-6.4804	-2.2695	-4.8868	-3.2515	-5.357	-2.34366	-3.16665	-5.61633	2.44968
240810_at	MKNK1	-6.3808	-5.2877	-3.0758	-4.8531	-3.7447	-6.0209	-2.4115	-3.4468	-5.89647	2.44967
215989_at	---	-6.6153	-3.7959	-2.8741	-4.1278	-3.0954	-6.0398	-2.10029	-3.03406	-5.48367	2.4496
220064_at	TTC21B	-4.6804	-3.8489	-1.9192	-2.2695	-3.6331	-4.9658	-1.95823	-2.04898	-4.49837	2.44939
1563013_at	---	-7.7027	-7.2433	-4.3688	-5.7027	-2.7879	-7.0783	-4.60478	-4.89209	-7.34143	2.44934
223460_at	CAMKK1	-2.0517	-4.8448	-1.7198	-1.9692	-0.1078	-5.5598	-1.42087	-1.70329	-4.1521	2.44881
226755_at	---	-7.3335	-4.8699	-3.0162	-3.2297	-1.8355	-5.7959	-4.41267	-3.55286	-5.99977	2.44691
238112_at	LOC283177	-5.6295	-5.8448	-3.0139	-4.3511	-4.357	-6.2002	-2.96953	-3.44484	-5.8915	2.44666
231248_at	CST6	-6.673	-5.5735	-2.8059	-2.814	-1.776	-3.6153	-2.9031	-2.841	-5.28727	2.44627
1561261_at	---	-7.8283	-5.357	-3.4998	-5.0979	-4.3393	-7.8283	-5.078	-4.55857	-7.00453	2.44597
214320_x_at	CYP2A6	-3.3452	-4.6367	-1.8922	-1.9624	-4.2709	-5.9302	-2.7201	-2.19157	-4.63737	2.4458
1566441_at	---	-5.6012	-7.1178	-3.812	-4.9302	-4.5129	-7.6439	-4.28674	-4.34298	-6.78763	2.44465
201169_s_at	BHLHB2	2.9514	1.1576	2.7174	4.635	2.4848	-5.8614	-1.77578	1.85887	-0.584133	2.44301
206458_s_at	WNT2B	-2.4659	-7.2002	-2.5212	-2.7681	-6.2433	-7.9658	-5.01538	-3.43489	-5.8773	2.44241
237508_at	RNF153	-7.2002	-5.8954	-3.3019	-3.1584	-3.5228	-6.2433	-5.55139	-4.0039	-6.4463	2.4424
228808_s_at	---	-7.2002	-5.6439	-3.5162	-2.3599	-3.2189	-3.2934	-2.93595	-2.93735	-5.37917	2.44182
216329_at	---	-6.4548	-6.9658	-4.4548	-3.3718	-2.4297	-4.6953	-2.96953	-3.59871	-6.03863	2.43992
222392_x_at	PERP	4.2678	-3.1028	5.5555	4.9784	4.1677	5.4944	3.44469	4.65953	2.2198	2.43973
238347_at	MGC15523	-5.4422	-6.0589	-1.9434	-2.1884	-2.1215	-2.3379	-2.38853	-2.17344	-4.613	2.43956
238742_x_at	---	-5.7959	-6.0023	-3.6331	-4.4548	-4.9302	-5.9479	-2.34366	-3.47719	-5.91537	2.43818
1570269_at	---	-6.2433	-2.904	-0.2976	-0.3827	-2.3644	-4.1688	-5.32156	-2.00062	-4.4387	2.43808
1553792_at	KIAA1109	-8.3808	-4.227	-2.699	-4.6439	-2.1066	-7.4297	-5.38041	-4.2411	-6.67917	2.43806
1563168_at	---	-6.2653	-7.9658	-3.6082	-6.4051	-3.5395	-7.8283	-4.73362	-4.91564	-7.35313	2.43749
210702_s_at	PTGIS	-6.3335	-4.3452	-5.2002	0.5574	-4.4422	-6.2877	-5.01538	-3.21939	-5.65547	2.43607
233468_at	---	-7.3335	-7.5873	-7.2877	-3.1507	-7.5873	-7.9658	-5.14	-5.1928	-7.62887	2.43607
229479_at	---	-4.5598	-6.5064	-3.2002	-3.7959	-4.8365	-7.5873	-4.34942	-3.78184	-6.21783	2.43599
202145_at	LY6E	1.4844	-5.1688	0.0106	1.0464	-0.6291	-4.357	-1.79076	-0.244587	-2.68047	2.43588
224480_s_at	MGC11324	-4.399	-5.5195	-6.0783	2.0172	-1.0262	-1.8954	-0.446182	-1.50243	-3.93797	2.43554
215149_at	---	-4.7642	-6.8614	-5.088	-2.9523	-1.9669	-7.1178	-3.39649	-3.81226	-6.2478	2.43554
1570339_x_at	---	-5.8954	-4.6804	-4.8783	-3.0783	-1.7217	-7.2433	-2.55758	-3.50473	-5.9397	2.43497
1559787_at	---	-5.7486	-6.5873	-2.6748	-4.4112	-0.5752	-6.0398	-3.98539	-3.69046	-6.12523	2.43477
220061_at	FLJ20581	-4.4998	-7.2002	-4.772	-2.3335	-1.7989	-5.7486	-3.03904	-3.38151	-5.8162	2.43469
239246_at	FARP1	-3.6657	-6.6439	-2.4787	-3.2189	-1.4251	-7.0398	-4.34942	-3.34901	-5.78313	2.43413
217517_x_at	SRPK2	-5.2002	-5.7179	-3.4868	-2.2365	-2.4739	-5.3335	-3.22788	-2.98373	-5.4172	2.43347
230156_x_at	---	-7.0398	-4.4112	-2.9368	-2.1546	-1.1278	-4.2488	-3.31009	-2.8005	-5.23327	2.43277
243793_at	DJ159A19.3	-6.357	-5.9658	-3.6657	-4.4804	-2.3644	-6.4297	-3.31009	-3.81873	-6.25083	2.4321
1553314_a_at	FLJ37300	-5.3104	-6.5598	-2.508	-3.5295	-1.9954	-5.812	-4.34942	-3.46231	-5.89407	2.43176
233522_at	---	-5.8954	-4.1128	-2.1253	-3.5395	-5.3688	-5.5873	-2.63656	-2.76712	-5.1985	2.43138
206901_at	MGC11271	-4.8531	-5.0209	-2.6675	-2.4739	-2.5496	-4.2765	-1.71737	-2.28626	-4.71683	2.43058
232178_at	ZNF503	-6.2653	-6.138	-5.6439	-3.3959	-5.5598	-7.0023	-3.07502	-4.03827	-6.46853	2.43026
242566_at	---	-7.2002	-4.2543	-2.772	-3.5462	-2.6584	-5.5064	-3.35275	-3.22365	-5.65363	2.42998
230900_at	KM-HN-1	-6.8283	-8.2002	-2.8406	-4.6295	-2.0398	-3.1897	-3.46503	-3.64504	-6.07273	2.42769
1561861_a_at	---	-6.7027	-6.357	-2.5212	-2.2502	-1.4596	-4.3162	-5.32156	-3.36432	-5.79197	2.42765
219464_at	CA14	-5.1792	-5.4933	-3.737	-2.4836	-1.9794	-6.0589	-3.22788	-3.14949	-5.57713	2.42764
205892_s_at	FABP1	-7.3808	-7.7642	-5.9658	-4.8868	-5.4548	-6.8614	-3.87188	-4.90816	-7.33547	2.42731
239566_at	---	-4.3868	-6.0023	-4.5395	-1.8847	-4.5598	-7.0783	-3.76298	-3.39573	-5.82247	2.42674
1555310_a_at	PAK6	-3.6224	-5.0303	-3.5362	-2.4596	-2.5014	-6.9658	-2.34366	-2.77982	-5.20617	2.42635
228570_at	BTBD11	-3.8039	-2.3823	0.5128	-3.5328	-0.882	-8.0398	-3.92808	-2.31603	-4.742	2.42597
1555579_s_at	PTPRM	-3.6511	-3.8039	2.6289	-1.9148	-3.2029	0.1283	-0.763216	-0.0163721	-2.44223	2.42586
225731_at	KIAA1223	-7.6439	-4.195	0.6143	-3.7524	0.1563	0.7539	-0.670249	-1.26945	-3.695	2.42555
206218_at	MAGEB2	-3.2934	4.3921	3.3877	-2.7839	2.7671	-5.6878	2.08334	0.895714	-1.5297	2.42541
229224_x_at	---	-4.2877	-7.4297	-2.2216	-1.5513	-1.4517	-2.2338	-2.9031	-2.22533	-4.6504	2.42507
1555308_at	CARD14	-5.4173	-4.4933	-2.4965	-2.195	-0.685	-4.8954	-2.83952	-2.51034	-4.93533	2.42499
231310_at	---	-3.2324	-7.6439	-3.1559	-1.7476	-1.1956	-5.4051	-4.10318	-3.00223	-5.42713	2.42491
230655_at	---	-0.963	-5.7179	0.3509	-2.0104	-0.1811	-5.812	-3.55957	-1.73969	-4.1643	2.42461
207212_at	SLC9A3	-6.0209	-5.3688	-3.5064	-3.1792	-3.6331	-5.6439	-3.07502	-3.25354	-5.67787	2.42433
1556665_at	TTC6	-4.5804	-5.299	-2.2257	-2.7583	-2.2243	-6.4804	-4.10318	-3.02906	-5.45327	2.42421
230030_at	HS6ST2	-8.7027	-5.2765	-5.8614	-2.7312	-5.1078	-7.7027	-5.8167	-4.8031	-7.2273	2.4242
240460_at	---	-4.5395	-7.5873	-2.812	-5.2543	-1.7302	-8.2002	-4.98901	-4.35177	-6.77567	2.4239
204964_s_at	SSPN	-7.0398	-5.8448	-5.0303	-3.4051	-3.088	-6.8614	-4.04378	-4.15973	-6.582	2.42227
1560300_a_at	DMRTC1	-4.4173	-4.7486	-4.2598	-1.5666	-2.3868	-5.4173	-1.49254	-2.43965	-4.86107	2.42142
240467_at	---	-4.0398	-6.8954	-2.2243	-2.5212	-1.7056	-4.2216	-3.14961	-2.6317	-5.05227	2.42056
241691_at	---	-6.7642	-5.7331	-3.776	-3.4771	-4.6657	-6.0023	-3.98539	-3.74616	-6.16653	2.42037
238385_at	---	-5.4933	-7.2877	-1.6758	-2.3423	-1.9965	-3.4868	-4.98901	-3.00237	-5.4226	2.42023
219710_at	KIAA1985	-7.0783	-7.0023	-3.2877	-6.0979	-5.088	-7.0398	-4.4764	-4.62067	-7.04013	2.41947
234226_at	OPN4	-6.5873	-6.4804	-3.3838	-4.7563	-4.357	-5.2002	-2.87097	-3.67036	-6.0893	2.41894
237877_at	---	-6.5873	-2.6188	-3.0905	-2.5312	-2.5179	-7.8954	-4.22474	-3.28215	-5.7005	2.41835
233661_at	---	-6.4804	-7.1584	-3.0734	-5.138	-4.4422	-5.9302	-4.10318	-4.10486	-6.523	2.41814
205093_at	PLEKHA6	-6.7331	-6.6153	-4.3452	-3.5598	-4.4112	-5.4675	-3.65887	-3.85462	-6.27197	2.41734
238544_at	IGF1R	-6.4051	-4.7408	-5.4548	-0.7889	-2.6804	-3.3929	-1.04363	-2.42911	-4.84627	2.41716
223805_at	OSBPL6	-5.2109	1.6087	1.5651	0.8354	-1.6739	-4.9568	-3.71032	-0.436607	-2.853	2.41639
205724_at	PKP1	-7.2877	-5.7799	-4.174	-5.4173	-4.2379	-7.4297	-3.65887	-4.41672	-6.83243	2.41571
240244_at	---	-7.8283	-7.8954	-4.9214	-5.2543	-4.6657	-7.0783	-5.38041	-5.18537	-7.60067	2.4153
1555931_at	TSGA10	-1.9181	-7.0023	-2.3823	-1.8804	-0.1291	-5.9839	-3.39649	-2.55306	-4.9681	2.41504
1552833_at	B3Gn-T6	-3.917	-4.4998	-2.3599	-2.5769	-3.57	-6.7331	-2.96953	-2.63544	-5.04997	2.41452
1557604_at	---	-7.8954	-7.5328	-2.2056	-4.6439	-5.4297	-3.4612	-4.79792	-3.88247	-6.29647	2.41399
1562229_at	---	-6.5873	-5.357	-3.0233	-4.7103	-2.5295	-7.7642	-4.73362	-4.15574	-6.5695	2.41376
223313_s_at	MAGED4	-7.0398	-5.7179	-3.3599	-5.4297	-2.6367	-4.9479	-1.67506	-3.48822	-5.90187	2.41365
238482_at	KLF7	-2.2488	-5.7027	-1.9127	1.6068	-0.6291	-3.1766	-3.58264	-1.29618	-3.70937	2.41319
1556291_at	DKFZp564N2472	-4.436	-3.3868	-1.4266	-3.8911	-0.3481	-5.4675	-0.733968	-2.01722	-4.4301	2.41288
222921_s_at	HEY2	-5.9302	-1.6739	-1.4282	0.0362	-2.5907	-5.1278	-4.10318	-1.83173	-4.24397	2.41224
241831_at	ZNF614	-4.4297	-6.2002	-2.8039	-2.5362	-2.4158	-5.299	-3.35275	-2.89762	-5.30963	2.41202
227752_at	SPTLC2L	-8.1178	-7.6439	-2.8783	-5.2324	-4.8531	-4.3808	-4.79792	-4.30287	-6.71417	2.41129
1564077_at	LOC285513	-5.357	-7.5328	-1.3379	-2.596	-6.0979	-3.3511	-5.078	-3.00397	-5.41363	2.40967
232870_at	HDAC10	-6.3808	-1.7671	-1.9258	-1.9658	-0.6448	-5.3335	-2.36592	-2.08584	-4.4938	2.40796
241590_at	RNF130	-6.3335	-5.2543	-3.354	-2.7681	-5.1897	-7.0783	-5.32156	-3.81455	-6.22203	2.40748
210747_at	HLA-DQB1	-3.6584	-6.5064	-1.4876	-2.8448	-2.776	-5.9302	-4.54047	-2.95762	-5.365	2.40738
1561713_at	---	-7.4297	-7.0783	-2.6934	-7.5328	-2.3899	-8.2002	-5.26184	-5.16268	-7.5694	2.40672
237009_at	CD69	-7.3335	-5.4933	-2.8201	-4.3393	-4.6367	-7.1584	-5.60645	-4.25528	-6.66173	2.40645
217086_at	---	-7.9658	-6.7642	-3.917	-6.3104	-3.4675	-7.0023	-4.28674	-4.83805	-7.2441	2.40605
231570_at	C9orf138	-4.6657	-6.3808	-4.3808	-2.5735	-4.0209	-6.2002	-3.07502	-3.34311	-5.7489	2.40579
1555527_at	COL9A1	-7.2877	-7.9658	-6.4051	-4.1178	-6.4051	-8.2002	-5.71358	-5.41216	-7.8179	2.40574
207832_at	BAIAP2	-6.3335	-7.0023	-5.7179	-4.2433	-5.0023	-6.5064	-2.66387	-4.20836	-6.61407	2.40571
1562727_at	TAS2R40	-7.3335	-4.5666	-4.399	-3.4485	-2.7312	-7.7027	-4.54047	-4.12932	-6.53427	2.40494
230159_at	---	-6.3808	-6.7959	-5.5735	-3.6047	-4.9214	-6.4804	-3.26848	-4.14889	-6.55237	2.40347
216518_at	---	-7.4804	-1.3169	-3.1871	-4.1028	-2.1818	-7.6439	-1.94141	-3.0771	-5.4804	2.4033
230290_at	SCUBE3	-5.5064	-6.0209	-2.7602	-4.8868	-3.0979	-6.2002	-2.87097	-3.50599	-5.90917	2.40318
242626_at	---	-8.2002	-7.2877	-1.038	-5.5462	-3.3629	-2.5295	-4.22474	-3.60298	-6.0058	2.40282
1557017_at	---	-8.1178	-8.9658	-6.7027	-5.5064	-3.0517	-8.2002	-5.86677	-6.02529	-8.42793	2.40264
229062_at	ARL9	-5.7331	-5.4173	-5.0209	-1.6268	-3.4204	-4.9839	-2.27886	-2.97552	-5.3781	2.40258
1557843_at	---	-4.673	-6.3335	-3.8448	-3.0541	-5.6295	-8.4804	-5.38041	-4.0931	-6.49563	2.40253
1555340_x_at	RAP1A	-5.1584	-6.0589	-3.4612	-3.7642	-4.6584	-7.2002	-3.98539	-3.73693	-6.13917	2.40224
239834_at	---	-7.4297	-3.4933	-2.5752	-2.5769	-2.8635	-3.8242	-2.38853	-2.51354	-4.91573	2.40219
1569264_at	LOC400655	-4.1533	-5.4422	-2.7622	-2.5047	-1.4074	-7.2877	-4.41267	-3.22652	-5.62773	2.40121
215805_at	KIAA0052	-3.399	-6.8954	-2.2056	-2.8594	-4.1792	-5.5328	-3.55957	-2.87486	-5.27573	2.40088
1570537_a_at	---	-7.0398	-5.9302	-3.0493	-5.1078	-3.8039	-6.9302	-4.54047	-4.23252	-6.6334	2.40088
220759_at	FAM12B	-6.2216	-6.0783	-0.9013	-5.7799	0.242	-7.0783	-5.49535	-4.05885	-6.4594	2.40055
211791_s_at	KCNAB2	-0.6721	-3.3076	-0.9805	0.6096	-2.8283	-5.6012	-2.00988	-0.793592	-3.19363	2.40004
1569168_at	U2AF1L2	-7.1178	-8.3808	-6.7027	-3.4297	-3.1405	-7.3808	-5.55139	-5.22793	-7.62647	2.39854
207916_at	---	-6.7959	-6.7027	-3.699	-2.5047	-3.1507	-4.1844	-4.28674	-3.49681	-5.89433	2.39752
233553_at	---	-5.8448	-4.0783	-4.4612	-3.3481	-4.6584	-7.1584	-2.08175	-3.29702	-5.69383	2.39682
230232_at	---	-6.7959	-3.9258	-3.4901	-2.7505	-5.0116	-7.5328	-4.8246	-3.6884	-6.08483	2.39643
207546_at	ATP4B	-7.1178	-7.0783	-3.6403	-2.2109	-2.9726	-2.6065	-3.76298	-3.20473	-5.60087	2.39614
1556938_a_at	---	-6.6439	-3.553	-3.0186	-2.5683	-3.088	-7.1178	-4.54047	-3.37579	-5.77157	2.39578
234291_s_at	SLC6A20	-5.5735	-5.2877	-2.5031	-2.2905	-0.7804	-4.6295	-3.51171	-2.76844	-5.16357	2.39513
238352_s_at	CAPZB	-4.6367	-6.5064	-4.6584	-2.1636	-3.9434	-4.553	-1.68902	-2.83701	-5.23203	2.39503
217391_x_at	---	-4.2709	-4.5804	-3.9794	-1.5555	-1.6286	-5.6439	-1.77578	-2.43689	-4.83173	2.39484
213809_x_at	---	-6.6153	-5.8614	-4.7027	-4.8365	-2.5683	-6.138	-1.89212	-3.81044	-6.2049	2.39446
209200_at	---	0.5703	-2.0151	1.0846	0.8931	1.1921	-1.5187	2.23988	1.40586	-0.987833	2.39369
221565_s_at	FAM26B	-6.8283	-5.7027	-5.9479	-2.4548	-5.0303	-6.4051	-3.35275	-3.91848	-6.31203	2.39355
1570031_at	---	-7.5328	-4.4422	-5.0979	-2.3162	-3.0256	-7.2877	-4.6692	-4.02777	-6.4209	2.39313
211606_at	---	-5.9302	-7.7027	-6.8283	-3.0905	-4.1278	-8.4804	-5.01538	-4.97806	-7.3711	2.39304
217238_s_at	ALDOB	-7.2877	-4.2109	-3.8365	-2.9258	-6.138	-7.6439	-5.2013	-3.98787	-6.38083	2.39297
1554099_a_at	SPIN3	-5.0685	-4.5804	-2.5212	-2.8303	-0.9602	-5.6012	-2.7201	-2.69053	-5.08337	2.39283
227050_at	---	-6.6153	-6.4548	-2.7466	-3.4804	-2.5786	-2.939	-2.60975	-2.94558	-5.33637	2.39078
207961_x_at	MYH11	-5.6153	-4.227	-2.3929	-1.6999	-0.837	-3.8783	-2.45857	-2.18379	-4.57353	2.38974
219414_at	CLSTN2	-3.9083	-5.9479	-3.7065	-2.1215	-4.2379	-7.2433	-4.10318	-3.31039	-5.69983	2.38944
211715_s_at	BDH	-2.6065	-5.4675	-0.0622	0.1511	0.4468	-0.3137	-1.30881	-0.406636	-2.7959	2.38926
226061_s_at	---	-6.9658	-6.1584	-5.357	-3.5873	-5.5064	-6.6439	-3.65887	-4.20106	-6.58937	2.38831
206261_at	ZNF239	-7.2877	-2.0991	-6.7642	-0.772	-1.9324	-4.3688	0.938496	-2.19923	-4.5852	2.38597
233386_at	MEIS2	-3.0303	-1.7495	-1.6065	-0.8401	-2.3496	-6.7642	-1.94141	-1.46267	-3.848	2.38533
223092_at	ANKH	0.6829	1.4576	0.9479	1.1515	0.103	-5.7486	1.44706	1.18215	-1.2027	2.38485
213695_at	PON3	-5.2216	-7.4804	-3.5031	-6.2877	-4.9839	-7.4297	-3.18827	-4.32636	-6.71057	2.38421
217404_s_at	COL2A1	-8.1178	-5.6295	-6.7959	-3.3335	-2.81	-7.2433	-3.71032	-4.61324	-6.99687	2.38363
203627_at	IGF1R	-3.2849	0.0201	0.3651	1.7189	-0.5916	-1.3585	0.443551	0.842517	-1.5411	2.38362
230824_at	FLJ35757	-6.3104	-6.6153	-2.6602	-6.2433	-4.2934	-6.4804	-3.35275	-4.08542	-6.4687	2.38328
207930_at	LCN1	-6.8954	-3.8489	-2.4158	-3.4173	-1.6012	-5.7027	-3.46503	-3.09938	-5.48233	2.38296
208982_at	PECAM1	-6.8614	-3.737	-1.1969	-2.2189	2.6313	-3.8365	-3.87188	-2.42923	-4.81163	2.38241
234688_x_at	LIP8	-2.264	-5.5873	-1.1172	-0.7642	-4.4173	-2.5855	-1.40926	-1.09689	-3.47893	2.38205
1566846_at	---	-7.8954	-7.6439	-2.8448	-5.4548	-3.8324	-4.9214	-5.01538	-4.43833	-6.82023	2.38191
215488_at	VMD2	-5.1178	-5.6439	-3.6295	-2.5278	-1.812	-5.6153	-3.07502	-3.07744	-5.459	2.38156
1569121_at	SLC25A24	-5.5064	-3.939	-2.8468	-2.2392	-3.3393	-5.2433	-2.45857	-2.51486	-4.89623	2.38138
1565082_x_at	SRC	-7.2433	-5.2765	-5.2109	-3.3959	-3.917	-6.2002	-2.96953	-3.85878	-6.24	2.38122
224235_at	---	-6.6439	-7.5328	-2.889	-4.7879	-2.6693	-5.4675	-4.8246	-4.16717	-6.54807	2.3809
222795_s_at	PLCXD1	-5.1078	-3.2406	-0.5092	-1.0601	-0.1443	-1.596	-1.23524	-0.934847	-3.3148	2.37995
203722_at	ALDH4A1	-2.7999	-5.3452	-1.8458	-2.6675	-1.9434	-5.2765	-1.77578	-2.09636	-4.47387	2.37751
1557822_at	---	-6.7027	-8.0398	-6.4548	-3.035	-4.088	-7.2002	-5.32156	-4.93712	-7.31423	2.37711
239993_at	LOC440367	-6.138	-4.9127	-1.0954	-5.6012	-2.8552	-4.4933	-1.71737	-2.80466	-5.18133	2.37668
234800_at	---	-7.0398	-3.6012	-3.3423	-2.6822	-3.1253	-8.1178	-5.60645	-3.87698	-6.25293	2.37595
1552604_at	C21orf74	-5.4297	-7.0398	-2.0081	-3.1636	-4.7879	-3.4112	-3.58264	-2.91811	-5.29357	2.37545
234771_at	KIAA1345	-7.4297	-5.6878	-2.7899	-5.1792	-3.7642	-5.6878	-3.71032	-3.89314	-6.26843	2.37529
212741_at	MAOA	-1.0457	-2.7217	0.7121	1.7593	4.4022	2.0012	2.88534	1.78558	-0.588733	2.37431
206219_s_at	VAV1	0.0709	-0.9013	-0.1326	0.5136	-0.4755	-6.7331	-0.823555	-0.147518	-2.52117	2.37365
218000_s_at	PHLDA1	-1.7217	-3.1584	0.28	-1.4707	-3.9977	-6.1792	-2.74905	-1.31325	-3.68643	2.37318
1556721_at	FLJ33706	-5.4051	-7.4297	-4.8283	-3.6439	-1.7593	-5.9839	-3.22788	-3.90003	-6.2729	2.37287
1563620_at	BTRC	-8.2002	-5.8783	-6.0589	-2.7255	-3.6118	-7.4297	-5.60645	-4.79695	-7.1694	2.37245
242529_x_at	LOC284058	-6.1178	-4.3162	-6.7331	-2.8804	-2.673	-8.1178	-1.8212	-3.81157	-6.18393	2.37237
215475_at	---	-7.7642	-4.9658	-3.1053	-4.035	-5.6012	-7.0783	-5.55139	-4.23056	-6.60277	2.3722
244479_at	---	-4.8954	-6.7642	-5.3219	-2.7046	-4.4235	-7.8954	-4.41267	-4.14639	-6.51833	2.37194
206186_at	MPP3	-2.9885	-3.8079	-2.5513	-2.174	-0.1421	-6.7959	-1.76095	-2.16208	-4.53077	2.36868
208372_s_at	LIMK1	-5.1078	-3.1844	-2.9635	-0.897	-0.6864	-5.7486	-3.07502	-2.31184	-4.68027	2.36843
219928_s_at	CABYR	-6.9658	-6.3335	-2.4755	-2.1215	-0.8283	-3.071	-4.6692	-3.08873	-5.45677	2.36803
232657_at	GPR107	-6.9302	-6.6439	-4.5873	-4.6953	-4.8868	-6.7959	-3.98539	-4.42266	-6.79	2.36734
224249_at	---	-7.7642	-7.1178	-7.0783	-3.6657	-6.0979	-8.0398	-5.078	-5.274	-7.6406	2.3666
216188_at	MYCNOS	-6.2433	-6.7027	-4.2109	-3.6547	-2.0673	-6.5598	-4.54047	-4.13536	-6.50193	2.36658
208516_at	MTNR1B	-6.673	-5.9839	-4.4675	-4.7799	-4.5598	-6.0783	-2.38853	-3.87864	-6.24507	2.36642
240682_at	---	-2.716	-6.4804	-2.6277	-2.3629	-1.2474	-6.2002	-3.31009	-2.7669	-5.1322	2.3653
242054_s_at	SIX3	-2.9546	-7.9658	-3.5295	-5.7486	-3.1178	-7.4804	-2.02751	-3.76854	-6.1336	2.36506
223572_at	C3orf3	-6.5598	-5.5195	-4.812	-2.772	-4.4235	-5.7486	-3.14961	-3.57787	-5.94263	2.36476
216158_at	---	-7.8283	-8.4804	-3.4422	-6.673	-5.5195	-6.5598	-5.66052	-5.25857	-7.62283	2.36426
238678_at	LOC388312	-5.3104	-2.4949	-2.5907	-1.3937	-3.3162	-4.7027	-1.43257	-1.80566	-4.16933	2.36368
240092_at	MAD1L1	-4.9214	-3.0807	-2.5479	-2.422	-1.5986	-6.8954	-2.83952	-2.60314	-4.96583	2.36269
220899_at	---	-6.6439	-7.7027	-3.2515	-2.5995	-3.8868	-3.6693	-5.078	-3.643	-6.0053	2.3623
232241_at	---	-5.0783	-6.0783	-4.6657	-3.4328	-4.0209	-6.9302	-2.9031	-3.6672	-6.02893	2.36173
209387_s_at	TM4SF1	-7.1178	-7.7027	-4.1844	-2.6188	-2.8826	-3.9931	-4.92572	-3.90964	-6.2712	2.36156
237335_at	MGC87693	-5.1278	-6.0209	-2.1028	-2.0291	-2.8079	-3.1792	-3.11187	-2.41459	-4.77597	2.36138
1563474_at	MGC50559	-3.8079	-6.4804	-3.4868	-3.0162	-4.0023	-8.2877	-4.98901	-3.83067	-6.192	2.36133
216897_s_at	MGC34648	-5.5462	-6.7027	-2.6171	-1.7829	-0.6484	-2.1053	-2.87097	-2.42366	-4.78473	2.36108
244023_at	SYK	-5.9658	-6.7331	-3.673	-3.6295	-5.6584	-6.7642	-5.078	-4.12683	-6.4877	2.36087
1557383_a_at	---	-2.5064	-1.771	-1.1209	-1.2277	-1.3321	-4.4868	0.665575	-0.561008	-2.9214	2.36039
234514_at	SRMS	-3.939	-7.3335	-3.0613	-2.422	-3.0517	-4.6012	-3.31009	-2.93113	-5.29123	2.3601
1569751_at	ZNF286 /// MGC51025	-7.2433	-5.2216	-3.6511	-4.8868	-4.9568	-6.8614	-3.71032	-4.08274	-6.4421	2.35936
241109_at	TMEM26	-7.5873	-8.1178	-7.3808	-2.8303	-6.7642	-7.2433	-5.66052	-5.29054	-7.64947	2.35893
220228_at	---	-6.7959	-7.4297	-3.8783	-4.0023	-4.5462	-5.9302	-5.2013	-4.36063	-6.7186	2.35797
1557571_at	---	-5.7799	-6.8283	-6.0398	-2.2082	-6.0209	-7.7027	-4.98901	-4.41234	-6.7703	2.35796
1558728_at	---	-4.6012	-3.8868	-2.3481	-2.3147	-0.8247	-4.9214	-1.67506	-2.11262	-4.4698	2.35718
240748_at	---	-7.0783	-5.8448	-2.5245	-4.1844	-1.3503	-3.7217	-2.87097	-3.19329	-5.54827	2.35498
202465_at	PCOLCE	-1.0428	-4.2433	-2.2056	-0.7642	-3.0374	-6.0783	-1.33053	-1.43344	-3.78813	2.35469
201998_at	ST6GAL1	-1.5023	-1.4438	0.6082	0.9623	-0.7999	-4.8039	-2.25789	-0.229131	-2.58333	2.3542
213749_at	MASP1	-5.8283	-3.5838	-2.7919	-1.9851	-1.1103	-4.6439	-2.21685	-2.33128	-4.68533	2.35405
224374_s_at	EMILIN2	-3.0589	-3.4643	0.0212	0.1068	1.4602	-0.9834	-0.573165	-0.148388	-2.5022	2.35381
235749_at	UGCGL2	-8.1178	-1.7671	-1.7554	-0.1854	-3.5362	-1.7809	-2.66387	-1.53489	-3.8886	2.35371
1568822_at	GTPBP5	-6.1178	-2.5031	-2.0433	-3.1354	-3.7642	-5.2216	-1.60719	-2.26196	-4.61417	2.3522
231170_at	RS1	-7.5328	-5.0023	-2.7027	-4.399	-3.9479	-5.3335	-3.71032	-3.60401	-5.9562	2.35219
220773_s_at	GPHN	0.8975	-7.0783	0.9064	0.8226	0.5574	-0.0297	-0.886529	0.280824	-2.07017	2.35099
244849_at	SEMA3A	-7.4804	-7.0023	-5.5462	-3.035	-4.9479	-6.7027	-5.55139	-4.71086	-7.0618	2.35094
229052_at	ANKRD23	-3.5195	-6.0023	-1.5429	-3.2056	-1.9839	-5.5873	-3.31009	-2.6862	-5.03637	2.35017
241160_at	---	-6.5873	-3.9258	-2.2189	-2.9726	-3.1028	-6.9302	-5.2013	-3.46427	-5.81443	2.35017
235098_at	PEX26	-6.8954	-2.5462	-2.227	-3.2109	-3.5262	-6.1584	-3.11187	-2.84992	-5.2	2.35008
211906_s_at	SERPINB4	-7.4297	-8.4804	-6.673	-1.85	-7.3808	-5.1584	-5.49535	-4.67278	-7.02283	2.35005
1569470_a_at	MGC14161	-3.8911	-4.9839	-2.8804	-2.2243	-0.4274	-5.9127	-2.63656	-2.58042	-4.92923	2.34881
215015_at	LOC92558	-6.4548	-3.2934	-1.2765	-1.2392	0.026	-1.3562	-1.54237	-1.35269	-3.70147	2.34878
227783_at	---	-0.6202	-0.8125	0.9313	-0.5868	-0.9658	-5.6439	-0.379555	-0.0116849	-2.35887	2.34718
235908_at	MMP11	-5.2653	-3.0256	-2.9258	-2.2667	-2.9479	-5.7642	-1.8212	-2.3379	-4.68503	2.34713
220878_at	---	-8.2002	-7.4297	-4.7027	-4.0637	-1.8479	-5.6153	-5.43835	-4.73492	-7.08173	2.34682
1564273_at	KLHDC1	-7.1584	-7.7642	-6.7642	-3.9568	-4.7563	-8.0398	-5.2013	-5.30743	-7.65413	2.3467
235049_at	ADCY1	-1.8741	-6.2877	-4.9931	1.2944	-4.0831	-5.5462	-2.96953	-2.22274	-4.56933	2.34659
225165_at	PPP1R1B	-3.3248	-4.4998	-3.028	-1.7593	-1.0607	-6.5328	-2.53218	-2.43983	-4.7858	2.34597
1564706_s_at	GLS2 /// GA	-5.7799	-7.4804	-3.5769	-5.5064	-5.0685	-6.673	-3.81684	-4.30005	-6.64443	2.34439
214957_at	LOC81569	-4.2877	-4.035	-2.7293	-2.0081	-3.5496	-5.6439	-2.19676	-2.31139	-4.65553	2.34415
240756_at	---	-5.4051	-5.7486	-5.9839	-1.6082	-5.3335	-6.0023	-2.53218	-3.37476	-5.71867	2.34391
1557403_s_at	---	-8.1178	-3.9083	-2.9324	-2.5907	-5.7027	-5.0685	-4.54047	-3.35452	-5.6982	2.34368
219227_at	FLJ14166	-3.399	-5.8614	-3.3748	-2.4884	-1.3921	-5.4548	-1.8212	-2.56147	-4.90507	2.3436
202685_s_at	AXL	-4.7799	-4.9479	-1.8794	-3.5129	-2.8847	-5.8448	-3.14961	-2.8473	-5.19087	2.34356
243179_at	---	-1.2515	-1.4328	0.2802	-0.7844	-0.357	-6.4051	-1.55511	-0.686435	-3.0298	2.34336
205987_at	CD1C	-4.2433	-6.6153	-5.5598	-2.1431	-1.028	-5.8283	-1.95823	-3.22038	-5.5623	2.34192
218901_at	PLSCR4	-5.0023	-5.2877	-5.7331	-0.1178	-2.8039	-7.9658	-5.38041	-3.74377	-6.08527	2.3415
207003_at	GUCA2A	-4.3104	-6.0589	-2.872	-2.57	-2.8059	-5.4933	-3.39649	-2.94616	-5.28753	2.34137
232692_at	TDRD6	-7.6439	-6.7959	-3.812	-3.0613	-1.5505	-3.9977	-4.54047	-3.80459	-6.14583	2.34124
207775_at	MGC4859	-7.1178	-5.6012	-5.6439	-2.8932	-2.5479	-7.8283	-4.98901	-4.5087	-6.8491	2.3404
1560997_at	LAMA2	-4.7408	-7.4297	-4.093	-3.2877	-5.0023	-8.2877	-6.05727	-4.47932	-6.8194	2.34008
235838_at	---	-5.4051	-6.7027	-3.8079	-4.8954	-3.8324	-6.7642	-3.14961	-3.95097	-6.29067	2.3397
233447_at	---	-6.6439	-5.9658	-2.2751	-3.028	-2.8932	-3.5838	-3.87188	-3.05833	-5.39783	2.33951
204040_at	RNF144	-2.6331	-6.5873	-7.3335	2.3369	-4.5735	-6.8954	-4.10318	-3.03326	-5.37193	2.33867
242392_at	MGC35130	-6.0398	-4.4933	-2.357	-2.1153	-2.0327	-6.5598	-5.60645	-3.35958	-5.69763	2.33805
1557709_at	---	-6.0783	-7.1584	-5.4051	-3.9127	-3.5295	-7.7642	-4.6692	-4.66233	-7.0003	2.33797
206131_at	CLPS	-5.8614	-6.7642	-2.5649	-3.1636	-0.5855	-2.1418	-2.02751	-2.58534	-4.92247	2.33713
238253_at	---	-5.1897	-6.1178	-5.5873	-2.1623	-2.3335	-7.3808	-3.92808	-3.89256	-6.22943	2.33687
233357_at	TRIM67	-4.9127	-2.5615	-3.2793	-1.4731	-1.0505	-6.8954	-2.60975	-2.45405	-4.78987	2.33582
239813_at	FLJ12476	-6.138	-7.1178	-2.6953	-5.2109	-2.2962	-6.0023	-4.34942	-4.08521	-6.41937	2.33416
213036_x_at	ATP2A3	-1.7602	-6.6153	-2.4454	-0.4181	-4.1792	-2.6897	-1.19982	-1.35444	-3.6884	2.33396
244065_at	LOC389734	-8.4804	-8.0398	-4.1792	-3.5096	-1.3437	-3.3104	-5.14	-4.27627	-6.6102	2.33393
205517_at	GATA4	-4.6012	-6.0979	-1.5137	-2.8932	-2.7466	-5.5328	-4.8246	-3.07717	-5.41063	2.33347
221171_at	FLJ20972	-3.0162	-5.673	-2.1546	-3	-1.3718	-6.6153	-3.14961	-2.76807	-5.1015	2.33343
204486_at	---	-6.7331	-7.0398	-5.8283	-3.6657	-1.0192	-5.9479	-3.22788	-4.24063	-6.5736	2.33297
216766_at	PRKCE	-6.673	-2.041	-3.5362	-2.5977	-2.8531	-3.9523	0.462626	-1.89042	-4.2221	2.33168
230720_at	RNF182	-7.8954	-7.7027	-3.4204	-4.5064	-3.0905	-3.6082	-4.28674	-4.07118	-6.4021	2.33092
1566725_at	---	-3.4328	-7.3808	-2.889	-3.5977	-2.4143	-7.3335	-4.6692	-3.71863	-6.04903	2.3304
208110_x_at	MED25	-5.4051	-5.5195	-4.299	-3.4235	-1.2345	-4.7408	-0.952376	-2.89163	-5.2218	2.33017
225029_at	---	-7.2433	3.4554	3.2463	1.6675	2.6324	2.6657	0.952057	1.95529	-0.374067	2.32935
205375_at	MDFI	-5.6153	-3.4965	-1.8262	-2.7939	-1.1475	-4.673	-2.17694	-2.26568	-4.59493	2.32925
227860_at	CPXM	-5.6439	-5.3929	-6.0209	-3.3364	-3.2056	-5.7331	-0.425576	-3.26096	-5.58997	2.32901
223125_s_at	C1orf21	3.938	-7.3808	0.6716	1.8212	0.3003	1.6866	2.73362	1.74214	-0.5854	2.32754
237738_at	---	-3.2406	-8.2877	-3.2488	-2.6804	-2.1405	-7.2002	-5.8167	-3.9153	-6.24283	2.32753
1552743_at	MCF2L	-5.2653	-7.4804	-3.6367	-4.1636	-3.399	-6.0209	-3.98539	-3.92856	-6.25553	2.32697
244400_at	---	-6.7642	-5.9839	-3.2793	-6.3104	-3.6953	-6.8614	-3.03904	-4.20958	-6.5365	2.32692
216482_x_at	---	-5.9839	-5.7179	-3.093	-2.6915	-3.0589	-5.2877	-4.22474	-3.33641	-5.66317	2.32675
206292_s_at	SULT2A1	-4.399	-4.5395	-3.0831	-1.9874	-2.7065	-7.0398	-3.92808	-2.99953	-5.3261	2.32657
232159_at	---	-6.3335	-6.4051	-4.8039	-3.9931	-3.5907	-7.2002	-4.16353	-4.32018	-6.64627	2.32609
243757_at	LOC392726	-6.7331	-4.7879	-3.7179	-4.9479	-2.0942	-6.357	-2.23722	-3.63434	-5.95933	2.32499
1570268_at	---	-7.0023	-8.2002	-3.7681	-3.5031	-5.9839	-4.2433	-5.2013	-4.1575	-6.48193	2.32443
233299_at	RIMS4	-3.772	-4.5666	-1.5538	-2.1818	-0.9051	-4.8283	-2.45857	-2.06472	-4.38897	2.32424
240402_at	KIRREL3	-5.1078	-7.0783	-5.2216	-3.9302	-5.2324	-5.9479	-2.00988	-3.72056	-6.04467	2.32411
240649_at	---	-8.2002	-7.8283	-4.357	-2.7999	-2.6915	-3.5362	-5.43835	-4.19842	-6.52157	2.32315
220732_at	DEPDC2	-7.3808	-3.9346	-2.4643	-4.4868	-1.7554	-7.4297	-4.8246	-3.92523	-6.24837	2.32313
234181_at	---	-5.7331	-5.3452	-3.0954	-2.5769	-1.8181	-5.2216	-3.65887	-3.11039	-5.4333	2.32291
218980_at	FHOD3	1.4206	-5.4422	-0.6082	0.1372	1.547	-3.6439	-0.226593	-0.232531	-2.55517	2.32264
205726_at	DIAPH2	-3.4548	-2.4933	-2.402	-0.1795	-0.8427	-5.6439	-2.04537	-1.54229	-3.864	2.32171
218830_at	RPL26L1	3.5793	2.2135	4.7014	3.0955	3.2254	-1.7188	3.24181	3.67957	1.358	2.32157
1555083_at	MGC34774	-5.0493	-5.4051	-3.4548	-2.2324	-2.7141	-4.5804	-2.38853	-2.69191	-5.0116	2.31969
236151_at	KIAA1853	-6.357	-6.2002	-2.4643	-3.1871	-1.3299	-2.9885	-2.93595	-2.86245	-5.1819	2.31945
216434_at	FLJ20699	-4.8531	-5.0493	-3.816	-2.028	-2.9954	-4.0303	-1.13148	-2.32516	-4.64423	2.31907
219273_at	CCNK	-3.3959	-6.357	-2.3379	-2.3019	-3.7799	-4.7799	-2.93595	-2.52525	-4.84427	2.31902
219208_at	FBXO11	-2.1115	-1.643	-1.9692	-2.3944	-0.7108	-8.7027	-1.14105	-1.83488	-4.1524	2.31752
204443_at	ARSA	-4.4933	-5.9658	-3.138	-3.3162	-4.6367	-5.4548	-2.50722	-2.98714	-5.30463	2.31749
240193_at	---	-7.3335	-6.2653	-6.5328	-3.1128	-4.4422	-6.0023	-3.00389	-4.2165	-6.5337	2.3172
221784_at	WIZ	-6.0398	-4.1078	-2.2392	-3.161	-2.0023	-4.195	-1.99245	-2.46422	-4.78087	2.31665
222834_s_at	GNG12	-5.2653	-6.2433	-3.5228	-3.1688	-5.6012	-6.357	-4.22474	-3.63878	-5.9552	2.31642
224882_at	ACAS2L	-3.3718	-2.7103	-1.2983	-0.0844	-0.6135	-2.3219	-0.0722019	-0.484967	-2.80133	2.31637
205722_s_at	GFRA2	-6.7027	-4.6082	-2.4868	-5.5598	-3.1278	-6.5873	-2.9031	-3.6499	-5.96607	2.31617
215875_at	---	-5.0116	-2.904	-1.6925	-1.5881	-1.1103	-4.8201	-2.50722	-1.92927	-4.24523	2.31596
234816_at	C14orf48	-4.8614	-5.2433	-2.9302	-4.6878	-3.4804	-6.8954	-2.43484	-3.35095	-5.6667	2.31575
238999_at	---	-6.2433	-4.5064	-3.8489	-3.2297	-4.1533	-5.9658	-2.69171	-3.25677	-5.57183	2.31506
244496_at	---	-6.2877	-6.0209	-4.8283	-4.9302	-4.0734	-6.673	-2.27886	-4.01245	-6.3272	2.31475
238314_x_at	---	-7.0023	-7.8954	-6.4051	-4.6511	-2.5513	-8.1178	-5.01538	-5.35719	-7.67183	2.31464
235370_at	KREMEN1	-6.673	-2.9523	-2.3808	-2.077	-2.422	-4.2109	-2.43484	-2.29755	-4.61207	2.31452
1570621_at	MLLT2	-7.2877	-3.4739	-3.6047	-3.2379	-1.532	-8.0398	-5.01538	-3.95266	-6.26713	2.31447
213553_x_at	APOC1	-5.6153	-3.7255	-1.3937	-2.0673	-3.5873	-2.3176	-1.25588	-1.57229	-3.88613	2.31384
227128_s_at	---	-6.7642	-5.8448	-5.2543	-4.5462	-4.8699	-6.6153	-2.48269	-4.0944	-6.4081	2.3137
210915_x_at	TRBC1	-7.2002	-1.699	-2.7122	-1.4876	-1.7809	-6.0023	-3.76298	-2.65426	-4.96717	2.31291
1569577_x_at	---	-7.2002	-7.5328	-3.904	-3.2653	-3.299	-4.299	-4.92572	-4.03167	-6.344	2.31233
221455_s_at	WNT3	-3.195	-5.0116	-2.0069	-2	-3.8997	-5.812	-3.07502	-2.36064	-4.67287	2.31223
1563970_at	MRPS27	-6.0979	-5.5598	-3.1278	-2.4643	-2.2709	-5.7959	-4.92572	-3.50594	-5.81787	2.31193
207379_at	EDIL3	-4.2934	-7.7642	-2.7622	-3.035	-2.6475	-5.088	-4.41267	-3.40329	-5.7152	2.31191
205533_s_at	CDH6	-7.9658	-6.2433	-7.8283	-2.3525	-4.7027	-8.2877	-5.38041	-5.18707	-7.49893	2.31186
217308_at	OR1F2	-5.4051	-5.0116	-3.6657	-2.9105	-2.735	-6.5598	-3.46503	-3.34708	-5.65883	2.31176
1555113_at	ALS2CR19	-5.9839	-8.2877	-3.5162	-3.3423	-3.0327	-4.2543	-4.73362	-3.86404	-6.1753	2.31126
205893_at	NLGN1	-8.3808	-3.5632	-2.6971	-2.2948	-2.939	-5.5328	-5.55139	-3.51443	-5.8256	2.31117
1561090_at	---	-6.5598	-8.1178	-6.8954	-3.1559	-2.735	-7.9658	-5.66052	-5.23727	-7.5478	2.31053
233975_at	LOC149830	-3.7524	-7.3335	-4.5462	-3.1103	-1.6012	-7.1584	-3.65887	-3.77179	-6.08143	2.30964
209800_at	KRT16	-7.2002	-6.673	-6.5064	-2.6367	-4.7642	-5.3104	-3.11187	-4.08499	-6.39453	2.30954
1569076_a_at	FLJ16287	-2.0746	-7.2002	-4.6878	-3.7563	-2.1533	-7.8283	-1.73175	-3.39195	-5.70103	2.30908
215857_at	---	-7.3808	-4.5064	-3.195	-4.7642	-1.9851	-5.7179	-2.7201	-3.55977	-5.86837	2.3086
226244_at	CLEC14A	-4.0116	-5.1792	-2.5031	-3.2243	-3.5096	-5.8954	-2.43484	-2.72075	-5.02873	2.30799
231364_at	---	-5.9127	-6.5873	-2.716	-4.399	-1.1066	-6.0783	-4.54047	-3.88516	-6.19277	2.30761
229657_at	---	-7.2002	-7.8283	-0.5378	-5.6584	-1.8232	-2.8868	-4.79792	-3.66471	-5.97177	2.30706
1562418_at	---	-7.6439	-6.9658	-4.1533	-6.8954	-5.6439	-8.9658	-5.60645	-5.55172	-7.8585	2.30678
228497_at	SLC22A15	-6.4548	-5.4422	-1.5471	-3.5942	-3.3306	-3.6295	-3.46503	-2.86878	-5.1755	2.30672
202203_s_at	AMFR	-1.2129	-5.3452	-0.9024	0.8383	-0.0049	-0.3328	0.0919634	0.0092878	-2.29697	2.30625
225855_at	EPB41L5	-2.5925	-2.4066	-3.9748	-1.9324	-0.5282	-7.6439	0.179112	-1.90936	-4.21433	2.30497
207213_s_at	USP2	-2.7427	-4.8783	-0.0807	-0.7013	-0.3816	-1.8815	-1.8059	-0.862632	-3.1675	2.30487
214064_at	TF	-3.8573	-4.2002	-2.2948	-1.959	-1.6385	-5.138	-2.02751	-2.09377	-4.3985	2.30473
1555236_a_at	PGC	-3.3306	-6.5873	-3.1203	-4.299	-2.5873	-6.4548	-2.04537	-3.15489	-5.45757	2.30268
1555656_at	TREM4	-4.6439	-4.7642	-1.5137	-4.1897	0.58	-3.9083	-0.7053	-2.13623	-4.4388	2.30257
204653_at	TFAP2A	2.8657	-5.0979	1.2051	2.4706	-0.7632	0.8316	1.83091	1.83554	-0.466867	2.3024
206743_s_at	ASGR1	-7.2877	-6.6439	-5.4933	-5.1278	-3.9703	-5.9839	-2.38853	-4.33654	-6.6385	2.30196
231377_at	LOC158830	-2.0685	-1.775	-0.972	-1.7486	-0.3176	-7.4297	-1.64753	-1.45604	-3.75773	2.30169
231470_at	---	-6.1178	-5.3929	-3.8283	-2.5328	-1.9817	-6.8954	-5.14	-3.8337	-6.13537	2.30167
217520_x_at	LOC283683 /// LOC339003	-3.5838	-1.244	0.3136	-3.2821	-0.6999	-3.0856	1.95789	-0.336871	-2.6378	2.30093
234769_at	KIAA1345	-5.9302	-5.5328	-2.2502	-2.5666	-2.5564	-3.4836	-3.22788	-2.68156	-4.9822	2.30064
227782_at	---	-5.7486	-6.3808	-5.3335	-6.0783	-3.1533	-6.1584	0.0251032	-3.79557	-6.09593	2.30037
240426_at	FAM47B	-3.5429	-5.812	-3.4173	-2.8783	-2.904	-8.3808	-4.54047	-3.61202	-5.9119	2.29988
237947_at	GTF2IRD1	-6.673	-4.8614	-5.2765	-2.4422	-3.2793	-5.2216	-2.13811	-3.2856	-5.58533	2.29973
206146_s_at	RHAG	-6.2002	-4.4739	-3.7602	-3.5195	-3.8614	-6.0589	-2.55758	-3.27909	-5.57767	2.29857
1567105_at	---	-5.8954	-5.1078	-3.0541	-1.968	-5.2653	-4.0256	-3.11187	-2.71132	-5.0096	2.29828
219572_at	CADPS2	-3.1078	-6.9302	-6.357	-3.3778	-1.4035	-7.5328	-0.943979	-3.55959	-5.85693	2.29734
216404_at	KLHL1AS	-4.3104	-5.4548	-1.8879	-2.6012	-4.0256	-5.4297	-3.81684	-2.76865	-5.06497	2.29632
217996_at	PHLDA1	-1.5658	0.6465	2.1851	0.9935	-1.6666	-2.0942	0.695445	1.29135	-1.0045	2.29585
244345_at	IGSF4	-7.2877	-7.7027	-6.9302	-2.4035	-3.9931	-2.8783	-1.64753	-3.66041	-5.95623	2.29582
229406_at	LOC339162	-5.5873	-6.673	-3.6953	-3.3393	-2.8468	-5.9479	-4.28674	-3.77378	-6.0694	2.29562
238062_at	LOC338328	-5.6584	-5.9839	-3.3808	-3.4675	-3.2681	-4.7563	-2.66387	-3.17072	-5.4662	2.29548
1557841_at	---	-7.5873	-4.6367	-1.7486	-1.7593	-1.5555	-2.3335	-4.16353	-2.55714	-4.8525	2.29536
243726_at	---	-5.5195	-6.0589	-6.1792	-1.0547	-5.3929	-6.6439	-4.10318	-3.77903	-6.0741	2.29507
224405_at	IRTA2	-8.8283	-8.9658	-8.2877	-2.9501	-3.9127	-6.2433	-5.91584	-5.71788	-8.01247	2.29459
232548_at	GALNTL1	-5.7959	-5.5064	-3.2243	-2.3914	-3.6953	-3.0637	-1.86809	-2.4946	-4.78867	2.29407
238481_at	MGP	-5.8283	-7.8283	-5.2324	-2.6584	-4.9302	-6.8283	-5.71358	-4.53479	-6.8283	2.29351
1554495_s_at	FLJ12998	-7.3335	-5.7799	-1.8201	-2.9908	-2.0601	-2.5632	-3.98539	-2.9321	-5.22553	2.29344
206062_at	GUCA1A	-4.088	-4.7563	-2.816	-2.4035	-2.2257	-6.4051	-3.14961	-2.7897	-5.08313	2.29343
214964_at	TNRC18	-5.812	-2.3914	-2.6897	-1.5378	-1.3607	-4.8614	-1.95823	-2.06191	-4.35493	2.29302
215320_at	C9orf36 /// DKFZp434M131	-5.0398	-7.5328	-3.7839	-3.4868	-0.9462	-6.3104	-4.73362	-4.00144	-6.29433	2.29289
240464_at	C9orf102	-5.4548	-6.5873	-2.8741	-5.0979	-1.266	-5.812	-3.00389	-3.65863	-5.95137	2.29274
1562321_at	PDK4	-6.5873	-6.2002	-5.1897	-3.8997	-5.812	-8.3808	-5.2013	-4.76357	-7.0561	2.29253
1555044_a_at	KBTBD5	-7.1178	-7.2002	-4.1178	-5.2877	-5.3335	-5.4297	-3.46503	-4.29018	-6.58257	2.29239
234887_at	---	-6.2216	-6.3808	-2.4949	-5.0023	-4.1278	-5.5873	-3.81684	-3.77135	-6.06323	2.29189
1561912_at	---	-7.0023	-8.0398	-3.1329	-6.673	-5.1688	-7.2433	-5.60645	-5.13745	-7.42847	2.29102
1561041_at	---	-6.4548	-6.4051	-2.5113	-3.5496	-1.7141	-3.7839	-3.71032	-3.25707	-5.54793	2.29086
204081_at	NRGN	-4.9658	-2.2096	-0.2775	-1.264	-0.4473	-3.5362	-2.30014	-1.28055	-3.57053	2.28999
205606_at	LRP6	-5.3335	-5.4933	-1.4836	-3.7217	-4.3748	-3.5262	-2.27886	-2.49472	-4.78433	2.28961
206729_at	TNFRSF8	3.3038	0.9894	2.4326	4.7505	0.1204	-2.0023	1.97321	3.0521	0.763633	2.28847
240195_at	STK35	-7.5328	-8.2002	-7.7642	-3.2681	-4.2216	-6.7642	-4.60478	-5.21236	-7.49907	2.28671
1561002_at	ZNF521	-7.9658	-4.7642	-3.1792	-4.0069	-5.5064	-5.9839	-4.6692	-3.95177	-6.23797	2.2862
1563821_at	LOC170425	-6.2002	-5.812	-3.1228	-2.8427	-5.6584	-5.2877	-4.4764	-3.48063	-5.76663	2.286
244583_at	HCK	-6.673	-6.5064	-2.851	-4.2109	-5.1078	-6.0023	-5.26184	-4.10791	-6.3939	2.28599
1553565_s_at	DDAH1	-7.2877	-6.2877	-5.2109	-3.5735	-4.2877	-5.3335	-3.26848	-4.01763	-6.30297	2.28534
226618_at	LOC134111	-5.9302	-5.5195	-4.5262	-5.6295	-4.9839	-7.5873	-2.02751	-4.06107	-6.34567	2.2846
1569886_a_at	FLJ90231	-1.7691	-3.699	-4.4612	0.6856	-1.4352	-6.4051	-1.24552	-1.67371	-3.95773	2.28403
216694_at	C2orf22	-5.4804	-2.7293	-1.6869	-1.9214	-0.9159	-4.4051	-2.15739	-1.9219	-4.20493	2.28304
222639_s_at	---	-5.6439	-4.7103	-2.458	-3.5262	-0.9318	-6.0589	-3.58264	-3.18895	-5.47103	2.28209
1556616_a_at	KLHDC4	-5.9839	-4.0685	-1.774	-1.7437	-2.2626	-2.1469	-1.83666	-1.78479	-4.06643	2.28165
234696_at	LOC138652	-5.1688	-6.9302	-3.917	-3.1004	-1.1578	-5.1584	-3.39649	-3.4713	-5.75247	2.28117
238046_x_at	---	-6.7027	-4.9214	-5.0493	-2.5278	-4.2598	-5.9839	-3.18827	-3.58846	-5.86933	2.28088
237635_at	---	-6.4297	-5.7642	-4.0493	-3.3306	-1.4407	-5.4933	-3.46503	-3.61498	-5.89573	2.28076
212816_s_at	CBS	-1.9908	-7.1584	-2.319	-2.6331	-2.4189	-5.9127	-3.26848	-2.74019	-5.02063	2.28044
1557676_at	---	-5.2109	-5.6295	-4.9568	-2.309	-5.4422	-5.9302	-2.66387	-3.30989	-5.5902	2.28031
224026_at	---	-5.6878	-8.2877	-4.0637	-5.4804	-2.8262	-7.0783	-4.6692	-4.73777	-7.01793	2.28017
239500_at	---	-6.7331	-7.5873	-7.3808	-3.1028	-2.2203	-7.8283	-4.8246	-5.10273	-7.3829	2.28017
230717_at	LCN12	-8.2877	-2.603	-2.2189	-2.6638	-1.904	-4.5942	-3.76298	-2.88189	-5.16163	2.27974
239712_at	C9orf93	-7.1178	-6.357	-3.5362	-3.4112	-2.4771	-5.5735	-5.26184	-4.06975	-6.34943	2.27969
228657_at	---	-6.4051	-5.6295	-5.6295	-1.8049	-1.2203	-6.5873	-4.34942	-3.92794	-6.2073	2.27936
215657_at	---	-7.0783	-6.6439	-3.3481	-5.5735	-5.1897	-7.5328	-5.49535	-4.80565	-7.085	2.27935
230504_at	CEAL1	-3.8573	-4.2002	-1.1617	-1.1636	-2.4675	-2.3408	-1.23524	-1.18685	-3.4661	2.27925
243846_x_at	---	-7.4804	-4.4739	-3.1128	-2.3263	-1.1178	-3.0422	-2.7201	-2.71973	-4.99883	2.2791
234917_at	MARVELD1	-5.0209	-5.4548	-2.9771	-2.8678	-3.662	-4.9839	-2.77859	-2.8745	-5.1532	2.2787
233584_at	---	-7.5328	-8.1178	-2.8427	-5.7027	-5.299	-4.3335	-4.60478	-4.38339	-6.66137	2.27797
220289_s_at	AIM1L	-6.7642	-4.5735	-4.7486	-3.0233	-4.812	-6.5328	-3.26848	-3.68013	-5.95683	2.27671
206676_at	CEACAM8	-5.4173	-7.8954	-5.088	-3.357	-6.7642	-7.0398	-5.078	-4.50767	-6.78417	2.2765
1552852_a_at	ZSCAN4	-5.8283	-5.9839	-2.7602	-2.889	-2.7919	-5.0783	-4.41267	-3.35396	-5.63017	2.27621
236475_at	MICAL2	-1.736	-4.9568	-2.2723	-0.7656	-2.7486	-5.0979	-1.92479	-1.65423	-3.93023	2.276
231583_at	K6IRS4	-5.2877	-3.6118	-2.4266	-2.3838	-2.1936	-5.673	-2.93595	-2.58212	-4.8575	2.27538
1554932_at	ZSWIM2	-7.8283	-7.2002	-4.4804	-6.1584	-6.3808	-8.0398	-5.60645	-5.41508	-7.68943	2.27435
221108_at	LOC51233	-6.2653	-2.7179	-4.6657	-2.0795	-2.9726	-6.138	-1.55511	-2.76677	-5.0404	2.27363
243825_at	BCL6B	-5.9839	-5.1792	-1.5555	-5.0685	-2.8614	-3.8614	-1.58091	-2.73497	-5.00817	2.2732
215943_at	KIAA1661	-3.5064	-5.7027	-1.8406	-1.4957	-1.9726	-5.2324	-4.28674	-2.54101	-4.81383	2.27282
211772_x_at	CHRNA3	-5.1584	-5.4675	-2.109	-4.3808	-3.4707	-5.2653	-2.58343	-3.02441	-5.29707	2.27266
1554404_a_at	---	-6.7331	-6.7027	-3.4548	-4.9658	-5.4804	-4.1028	-2.30014	-3.57358	-5.8462	2.27262
233510_s_at	PARVG	-7.0783	-4.9839	-4.9748	-2.0868	-2.1041	-5.6878	-3.87188	-3.64449	-5.91667	2.27217
236849_at	VTI1A	-5.1078	-5.6295	-1.9896	-1.9269	-1.3577	-2.0942	-2.10029	-2.0056	-4.27717	2.27157
1558964_at	FAT3	-6.7642	-6.4051	-0.9067	-4.3808	-1.816	-3.9479	-5.01538	-3.43429	-5.70573	2.27144
1553188_s_at	ALS2CR19	-7.4804	-4.9214	-5.3688	-3.3306	-3.4112	-7.5873	-4.4764	-4.39193	-6.66303	2.2711
213345_at	NFATC4	-3.402	-6.1178	-3.1507	-2.4143	-1.5006	-4.093	-1.23524	-2.26675	-4.5376	2.27085
225688_s_at	PHLDB2	-1.357	-7.4804	-3.2189	-4.3688	-1.085	-5.5873	-0.0249415	-2.53755	-4.80823	2.27069
217596_at	UPF3A	-2.7427	-6.4297	-2.3423	-1.4933	-1.4485	-2.7198	-1.24552	-1.69371	-3.96407	2.27036
1566980_at	---	-5.8448	-4.1636	-2.596	-2.357	-3.3104	-4.1897	-2.43484	-2.46261	-4.7327	2.27009
210413_x_at	SERPINB4	-5.5195	-3.7879	-4.6584	-1.5039	-1.3756	-7.4804	-3.81684	-3.32638	-5.59593	2.26955
210575_at	NUDC	-4.2109	-5.9127	-2.7524	-2.2919	-6.0209	-5.6012	-3.87188	-2.97206	-5.2416	2.26954
239461_at	GALNTL2	-4.4933	-6.8614	-4.2877	-3.0758	-3.6915	-7.8954	-5.078	-4.14717	-6.4167	2.26953
206121_at	AMPD1	-2.7408	-7.4804	-3.2962	-2.2474	-1.4005	-6.0023	-3.87188	-3.13849	-5.40783	2.26934
239796_x_at	---	-2.2136	-6.5873	-2.4723	-1.3861	-2.3379	-3.9839	-2.11908	-1.99249	-4.2616	2.26911
221116_at	---	-5.9658	-6.8954	-2.816	-6.4804	-2.6403	-6.7959	-3.55957	-4.28532	-6.55237	2.26704
1552326_a_at	CCDC11	-5.2109	-3.0954	-3.5838	-1.5228	-0.6543	-6.8283	-3.22788	-2.77816	-5.04487	2.26671
1552662_a_at	PCDHGB7	-5.9127	-5.8614	-3.4454	-5.0589	-4.8283	-6.5328	-3.00389	-3.83606	-6.1023	2.26624
202946_s_at	BTBD3	-4.7103	-7.7642	-3.4901	-4.1431	-4.3219	-7.1584	-5.2013	-4.27817	-6.5443	2.26613
214776_x_at	XYLB	-8.9658	-3.699	-3.8826	-3.3423	-1.7919	-6.7959	-5.43835	-4.22108	-6.4869	2.26582
242042_s_at	LOC401022	-5.3335	-4.7408	-1.9225	-3.5295	-2.0244	-6.5873	-4.41267	-3.28822	-5.55387	2.26564
226670_s_at	C20orf119	-4.0256	0.8385	0.8881	1.4911	-0.5743	0.3203	1.55023	1.30981	-0.9556	2.26541
1561574_at	SLIT3	-6.673	-6.357	-6.4297	-3.1128	-4.9302	-6.9658	-3.65887	-4.40046	-6.66527	2.26481
240329_at	---	-5.673	-5.0685	-3.1329	-3.7486	-3.3423	-5.3929	-2.45857	-3.11336	-5.37813	2.26478
211701_s_at	TRO	-6.0023	-1.7524	-1.227	-4.1028	-2.0174	-6.2216	-1.85229	-2.39403	-4.65877	2.26474
207989_at	OPRM1	-8.1178	-3.7524	-3.7331	-4.4422	-6.1178	-7.7642	-4.6692	-4.2815	-6.5448	2.2633
235564_at	ZNF117	-5.2216	-3.3162	-3.7141	-3.772	-2.1228	-7.0783	-1.34152	-2.94254	-5.20537	2.26283
240903_at	L3MBTL4	-5.2653	-7.1178	-5.1178	-2.6565	-1.9748	-4.088	-1.90836	-3.22755	-5.49037	2.26281
209792_s_at	KLK10	-7.2002	-6.4297	-5.0303	-5.0589	-4.939	-6.8283	-3.58264	-4.55728	-6.8194	2.26212
205073_at	CYP2J2	-7.2002	-2.4143	-1.2577	-2.6439	-3.2653	-4.4675	-3.39649	-2.4327	-4.694	2.2613
234009_at	---	-7.3808	-7.1584	-3.8954	-2.5598	-2.4066	-3.0493	-4.34942	-3.60154	-5.86283	2.26129
205075_at	SERPINF2	-2.851	-6.7642	-2.6675	-2.7602	-4.088	-5.2324	-2.63656	-2.68809	-4.9492	2.26111
244886_at	---	-1.3937	-4.8365	-0.8541	-2.5632	-0.7145	-5.6878	-1.71737	-1.71156	-3.97267	2.26111
1569840_at	---	-5.6012	-6.0398	-3.7293	-3.1431	-3.6584	-7.3335	-5.32156	-4.06465	-6.32483	2.26018
1567361_at	BDNF	-7.5328	-1.3674	-1.5623	-4.2821	-2.6897	-8.2002	-4.4764	-3.44027	-5.70013	2.25987
214454_at	ADAMTS2	-5.0493	-5.6439	-4.5598	-2.5821	-5.0116	-6.2653	-3.03904	-3.39365	-5.65283	2.25919
212657_s_at	IL1RN	-2.4852	-2.4901	-2.7879	3.8015	-4.2653	-5.3929	-4.60478	-1.19706	-3.45607	2.25901
216626_at	---	-4.7642	-6.0589	-1.7583	-3.1688	-5.1078	-4.0685	-3.18827	-2.70512	-4.96387	2.25874
237013_at	---	-4.553	-5.812	-1.8836	-1.8552	-2.5752	-1.9105	-1.76095	-1.83325	-4.09183	2.25858
236964_at	---	-5.9839	-5.1078	-4.3219	-3.0613	-1.6421	-6.3335	-3.26848	-3.55056	-5.8084	2.25784
206682_at	CLEC10A	-5.7959	-4.3629	-2.0649	-2.6295	-3.6367	-4.7027	-3.39649	-2.69696	-4.95383	2.25687
225061_at	DNAJA4	-5.9302	-5.6153	1.129	-5.2765	-3.7681	-3.1354	-3.76298	-2.63683	-4.89363	2.25681
222896_at	TMEM38A	-3.8531	-6.5873	-2.5873	-3.2793	-2.4949	-4.3929	-2.19676	-2.68779	-4.94443	2.25665
220787_at	---	-6.0023	-7.2002	-3.088	-5.4933	-2.3292	-7.6439	-5.49535	-4.69222	-6.9488	2.25658
1552388_at	FLJ30901	-5.812	-4.3868	-2.7583	-4.4868	-3.6475	-5.9479	-2.13811	-3.12774	-5.38223	2.2545
238786_at	---	-5.5462	-6.0979	-2.1507	-2.6153	-3.8997	-4.553	-4.6692	-3.14507	-5.39903	2.25397
241333_x_at	---	-2.8762	-5.3219	-3.0162	-1.0392	-0.2598	-4.4868	-1.86809	-1.9745	-4.2283	2.2538
234702_x_at	CFTR	-8.1178	-8.8283	-3.6841	-7.9658	-6.3808	-7.3808	-5.91584	-5.85525	-8.10897	2.25372
206844_at	FBP2	-6.357	-4.8868	-2.7255	-4.8699	-3.3838	-6.3808	-3.26848	-3.62129	-5.87487	2.25357
1563208_s_at	---	-6.1178	-7.7027	-3.3629	-5.7486	-3.3778	-5.6295	-3.58264	-4.23138	-6.48333	2.25195
206099_at	PRKCH	-5.3219	-2.2311	-2.138	-0.0493	-3.5735	-5.9302	-4.54047	-2.24259	-4.4944	2.25181
215290_at	---	-6.7959	-6.4804	-1.0637	-2.4628	-2.2835	-0.7141	-3.71032	-2.41227	-4.66347	2.25119
211570_s_at	RAPSN	-6.4297	-4.3277	-2.2365	-2.6602	-2.0291	-3.8283	-2.93595	-2.61088	-4.8619	2.25102
239027_at	DOCK8	-0.8303	-5.0493	-1.8531	-0.4852	-1.89	-5.7642	-2.55758	-1.63196	-3.88127	2.24931
243327_at	EGFR	-7.8283	-3.2877	-2.7447	-2.7505	-5.3688	-5.7959	-4.6692	-3.38813	-5.6373	2.24917
230586_s_at	FLJ14299	-4.553	-6.1584	-2.5179	-3.8201	-1.7809	-5.2765	-2.9031	-3.08037	-5.3293	2.24893
201160_s_at	CSDA	-1.0122	4.2958	-2.9726	5.2642	4.1211	-4.9127	2.82582	1.70581	-0.543033	2.24884
213975_s_at	LYZ /// LILRB1	-7.8954	-3.6878	-4.1897	-3.3511	-5.3808	-7.9658	-5.26184	-4.26755	-6.51633	2.24879
1569172_a_at	LOC441005	-5.2877	-4.0445	-2.7661	-2.1392	-1.2962	-5.5064	-3.18827	-2.69786	-4.9462	2.24834
228889_at	C14orf128	-5.9658	-2.2433	-0.8401	-1.9692	-0.6038	-2.5995	-1.25588	-1.35506	-3.60287	2.24781
204625_s_at	ITGB3	-4.9748	-5.5328	-5.8614	-0.4104	-3.8448	-4.8283	-2.32173	-2.86451	-5.11197	2.24746
220624_s_at	ELF5	-7.0783	-6.5064	-7.0783	-2.9368	-4.6804	-6.8283	-3.65887	-4.55799	-6.80433	2.24634
225314_at	OCIAD2	1.8404	-7.1584	1.6616	1.1263	0.5611	3.043	1.67609	1.488	-0.758333	2.24633
216698_x_at	OR7E18P /// LOC441453	-3.6082	-2.6367	-0.242	1.2394	-0.7169	-1.1714	-1.67506	-0.225886	-2.4721	2.24621
236106_at	---	-1.9782	-1.4035	-1.1989	-1.273	-0.6943	-6.7642	-0.935631	-1.13584	-3.38197	2.24612
1553708_at	MGC16075	-5.7027	-6.4548	-3.4707	-3.1559	-0.7979	-6.5873	-5.38041	-4.00234	-6.24827	2.24593
243467_at	---	-5.3452	-5.5598	-2.8489	-4.4422	-3.8741	-5.1688	-2.04537	-3.11216	-5.35793	2.24578
203234_at	UPP1	-0.6758	-3.4422	-1.5387	-0.1989	-4.1897	-7.4297	-3.07502	-1.60421	-3.84923	2.24503
228704_s_at	---	-6.7331	-7.2877	-5.4804	-2.8573	-4.7027	-6.0398	-4.98901	-4.44224	-6.68687	2.24463
1553178_a_at	SSTR3	-2.6565	-3.2543	-1.096	-0.5662	-0.8863	-4.3511	-1.86809	-1.17676	-3.42063	2.24387
221982_x_at	---	-5.673	-5.7642	-3.7103	-4.0445	-2.0457	-3.9748	-0.92733	-2.89404	-5.13733	2.24329
216599_x_at	SLC22A6	-7.0398	-6.6153	-4.7027	-5.4548	-3.2934	-6.3808	-3.14961	-4.4357	-6.67863	2.24293
1570188_at	NR1I3	-8.0398	-6.0783	-3.3899	-5.3929	-5.7959	-6.5328	-5.14	-4.64093	-6.88363	2.2427
238269_at	FBXL7	-7.7027	-3.8573	-3.5129	-2.4836	-1.6171	-6.1792	-5.01538	-3.67063	-5.91307	2.24244
1562290_at	PPP2R2C	-7.8954	-7.0783	-3.9703	-3.088	-2.5977	-4.3629	-5.55139	-4.20323	-6.44553	2.2423
1556655_s_at	---	-6.0589	-7.4804	-3.4739	-2.8386	-1.4787	-2.6878	-3.18827	-3.16692	-5.40903	2.24211
226592_at	LOC286334	-3.7408	-5.4804	-1.2156	-1.3711	-0.6246	-4.195	-4.10318	-2.22996	-4.47207	2.24211
206781_at	DNAJC4	-2.9726	-3.3511	-1.2814	-1.5942	-1.1178	-5.3219	-2.04537	-1.64032	-3.88187	2.24154
231742_at	CRX	-5.4933	-7.2002	-4.1897	-4.3629	-4.9931	-6.4548	-3.87188	-4.14149	-6.38277	2.24127
230187_s_at	---	-2.8365	-6.5873	-5.1688	-2.2474	-1.1805	-4.9479	-0.231694	-2.5493	-4.79057	2.24127
237613_at	FOXR1	-7.4804	-7.0023	-2.4901	-6.4804	-5.1482	-6.5328	-5.32156	-4.76402	-7.00517	2.24115
209685_s_at	PRKCB1	-4.1482	-6.0209	0.3045	-3.4517	-2.2433	-2.8489	-3.14961	-2.09894	-4.33933	2.2404
206723_s_at	EDG4	-1.4556	-3.3959	-1.7389	0.2444	-0.8992	-2.939	0.424221	-0.35676	-2.59683	2.24007
241077_at	---	-5.8614	-6.1178	-3.4901	-3.7065	-5.5328	-7.4297	-5.49535	-4.23065	-6.46963	2.23898
208057_s_at	GLI2	-6.2216	-5.3929	-2.9635	-2.2002	-4.812	-3.1053	-2.83952	-2.66774	-4.9066	2.23886
1554491_a_at	SERPINC1	-7.2002	-6.1792	-2.8932	-4.4675	-2.8741	-5.4933	-4.79792	-4.05287	-6.2909	2.23803
236450_at	---	-4.3868	-4.1482	-1.7899	-0.1415	-3.7563	-2.8594	-2.74905	-1.56015	-3.79813	2.23798
242196_at	RICS	-3.4739	-3.8954	-2.2598	-2.2406	-2.5564	-6.0023	-2.15739	-2.21926	-4.4572	2.23794
1559785_at	C14orf8	-6.0783	-6.4051	-3.4933	-5.0209	-4.4422	-6.6153	-3.87188	-4.12869	-6.36623	2.23754
236344_at	---	-5.5462	-3.1559	-1.5278	-3.0023	-1.6712	-6.7027	-4.16353	-2.89788	-5.13493	2.23706
1553383_at	FLJ32810	-6.9302	-3.3104	-3.257	-2.6547	-6.1792	-7.6439	-5.26184	-3.72451	-5.9615	2.23699
206270_at	PRKCG	-5.2877	-5.1688	-2.5146	-4.6804	-3.0209	-5.6439	-2.19676	-3.13059	-5.3668	2.23621
1568643_a_at	---	-6.3104	-3.0517	-4.9214	-2.0268	-5.812	-7.4804	-3.18827	-3.37882	-5.61417	2.23534
1560087_a_at	---	-4.436	-7.7642	-2.3599	-3.6259	-1.8437	-5.4804	-4.98901	-3.65827	-5.89353	2.23526
235092_at	---	-5.7959	-2.6638	-1.6118	-1.3696	-3.5129	-3.1354	-1.90836	-1.62992	-3.86503	2.23511
233485_at	---	-3.5804	-7.5328	-3.2515	-3.0303	-6.1792	-7.5328	-5.66052	-3.98077	-6.21533	2.23456
223475_at	LCRISP1	-7.1584	-1.8965	-5.2109	0.458	1.4308	-5.6295	-3.22788	-2.66026	-4.8948	2.23454
224135_at	NYD-SP11	-5.3335	-5.4422	-1.8562	-1.8552	-1.0368	-3.4548	-3.81684	-2.50941	-4.7435	2.23409
235510_at	USHBP1	-6.2002	-6.4548	-5.7027	-3.8283	-3.3364	-5.8783	-2.30014	-3.94371	-6.17777	2.23405
1553413_at	FLJ13744	-6.7331	-5.8783	-5.7642	-4.3393	-4.904	-7.3808	-3.18827	-4.43059	-6.66407	2.23348
219829_at	ITGB1BP2	-5.4675	-1.8262	-2.5735	-1.9977	-3.5632	-5.0209	-1.04363	-1.87161	-4.10487	2.23326
240863_at	CYP19A1	1.2708	-5.6584	1.1836	0.6486	1.6582	-6.2433	-5.76564	-1.31115	-3.54363	2.23249
1552827_s_at	SLC26A7	-4.9931	-8.0398	-3.0093	-3.8656	-0.5105	-4.4675	-3.92808	-3.60099	-5.83347	2.23247
209918_at	---	-5.3688	-5.8783	-1.7274	-1.9105	-1.9127	-1.7245	-2.63656	-2.09149	-4.32387	2.23238
215291_at	MKL1	-6.9658	-4.0398	-3.737	-3.1871	-1.5968	-5.0023	-2.38853	-3.10421	-5.33597	2.23176
205753_at	CRP	-7.0023	-7.2002	-5.8283	-3.6953	-3.7563	-5.3688	-3.35275	-4.29212	-6.52377	2.23165
223941_at	FBXO24	-5.0116	-3.4739	-2.6224	-2.3914	-2.4143	-6.1584	-2.93595	-2.64992	-4.8813	2.23138
AFFX-HUMRGE/M10098_5_at	---	-0.3133	-0.4632	0.1981	1.0934	-0.096	-0.1691	4.45697	1.91616	-0.3152	2.23136
244867_at	---	-8.2002	-7.1178	-2.5786	-3.5462	-5.5735	-3.2136	-5.71358	-3.94613	-6.1772	2.23107
1553747_at	MGC16025	-6.7027	-3.3688	-2.8635	-2.8594	-4.7959	-7.3335	-4.98901	-3.57064	-5.80167	2.23103
1556099_at	---	-7.9658	-7.5873	-3.4804	-8.9658	-2.5146	-8.9658	-5.38041	-5.9422	-8.17297	2.23076
230714_s_at	---	-6.1792	-5.3452	-4.2653	-5.3688	-1.7046	-5.5873	-0.785549	-3.47322	-5.7039	2.23068
232570_s_at	ADAM33	-6.0209	-3.7217	-3.939	-3.1923	-5.0116	-6.5873	-2.50722	-3.21284	-5.4433	2.23046
1562426_a_at	---	-4.1128	-6.4804	-2.9346	-4.6657	-2.2626	-6.5064	-2.80874	-3.46968	-5.69987	2.23019
206404_at	FGF9	-2.6439	-5.6295	-2.6547	0.839	-0.1075	-0.75	-0.519151	-0.778284	-3.0078	2.22952
213108_at	CAMK2A	-3.7999	-6.4548	-3.2002	-4.7959	-2.851	-6.4051	-1.97524	-3.32378	-5.55327	2.22949
225667_s_at	NSE1	-5.5873	-4.8954	-2.699	-2.9236	-3.9794	-6.9658	-5.14	-3.58753	-5.81617	2.22863
241891_at	DOCK8	-1.035	-6.2433	-2.8283	-0.8293	-4.6153	-8.2002	-5.14	-2.93253	-5.1595	2.22697
214839_at	LOC157627	-4.812	-5.2653	-2.6313	-2.61	-1.6385	-3.9083	-2.06344	-2.43491	-4.66187	2.22695
236396_at	---	-7.5873	-5.3335	-4.1228	-3.7879	-4.3929	-3.8868	-2.21685	-3.37585	-5.60253	2.22668
232275_s_at	HS6ST3	-7.0783	-6.3104	-2.9726	-5.7799	-0.4477	-7.7027	-5.66052	-4.80434	-7.03047	2.22613
236730_at	GIPC3	-5.1688	-4.3393	-3.812	-1.527	-0.6166	-4.4998	-1.99245	-2.44382	-4.6693	2.22548
1570415_at	DDX52	-3.5064	-5.4422	-2.4517	-3.2379	-3.8783	-7.2877	-3.87188	-3.18716	-5.4121	2.22494
1553524_at	DGKB	-5.9658	-5.5598	-3.3248	-3.028	-3.088	-6.7027	-5.2013	-3.85137	-6.0761	2.22473
229889_at	FLJ35696	-6.4548	-5.8783	-2.6767	-5.5598	-4.1228	-6.2877	-3.71032	-3.98227	-6.20693	2.22466
227522_at	LOC134147	-1.5154	-4.0979	-3.5228	2.9352	-2.0967	-5.0398	-3.39649	-1.32803	-3.55103	2.223
228179_at	HAS3	-6.7027	-2.4066	-2.6767	-2.8911	-3.6153	-5.4933	-2.36592	-2.64457	-4.86753	2.22296
229392_s_at	---	-4.357	-4.5873	-4.5129	-1.8836	-3.6953	-5.6878	-1.56795	-2.65482	-4.87737	2.22255
204596_s_at	STC1	-3.9613	-5.6153	-2.6804	-3.1405	-4.0734	-6.138	-3.22788	-3.01626	-5.2382	2.22194
210045_at	IDH2	-1.1405	-2.6277	-0.5564	-2.5496	-0.399	-6.357	-0.357083	-1.15436	-3.37507	2.22071
1563102_at	ATE1	-5.1078	-6.1584	-2.2598	-3.4454	-2.0577	-5.8283	-4.73362	-3.47961	-5.69817	2.21856
240896_at	---	-5.9127	-4.3162	-3.2189	-2.2877	-3.9479	-5.8614	-3.92808	-3.14489	-5.36343	2.21854
219704_at	YBX2	-4.1897	-4.5873	-4.7408	-2.4005	-2.0233	-5.8954	-0.878505	-2.67327	-4.8908	2.21753
213245_at	ADCY1	-0.606	-3.1329	-1.3054	3.1801	-1.8089	-3.6475	-2.60975	-0.245016	-2.46213	2.21712
1559065_a_at	CLEC4G	-6.5873	-5.3929	-5.1178	-2.2877	-5.0493	-6.0589	-3.98539	-3.79696	-6.01303	2.21607
215078_at	SOD2	-5.673	-3.9613	-2.6457	-2.4035	-5.299	-6.7959	-4.73362	-3.26094	-5.47673	2.21579
234724_x_at	PCDHB18	-4.0162	-4.5598	-0.9445	-3.8079	-3.8954	-5.0398	-2.21685	-2.32308	-4.5386	2.21552
239380_at	FIS	-3.3808	-2.2515	1.6506	-2.3133	-1.6242	-2.5395	-0.86259	-0.50843	-2.72393	2.2155
214361_s_at	RGS12	-7.2002	-3.161	-4.3393	-3.0069	-3.1431	-6.5328	-2.9031	-3.41643	-5.63133	2.2149
215039_at	---	-4.1228	-6.0979	-3.6693	-2.9546	-1.3585	-7.3335	-4.28674	-3.63688	-5.8514	2.21452
204748_at	PTGS2	-5.8614	-7.5328	-3.5769	-3.5462	-5.7642	-5.5735	-5.2013	-4.10813	-6.32257	2.21443
238088_at	---	-4.5328	-5.6878	-2.774	-3.4328	-5.1482	-6.673	-4.04378	-3.41686	-5.6312	2.21434
244739_at	RDX	-6.1792	-5.1792	-3.2082	-4.4485	-4.9748	-7.7642	-4.8246	-4.16043	-6.3742	2.21377
204537_s_at	GABRE	-6.7331	-4.4933	-4.3104	-3.8079	-5.2877	-7.2433	-3.71032	-3.94287	-6.15657	2.21369
207333_at	NMBR	-7.8954	-6.9302	-6.357	-3.4081	-4.4933	-6.4051	-4.8246	-4.86323	-7.0769	2.21367
227051_at	---	-8.4804	-6.0979	-3.2351	-4.6224	-1.5039	-5.299	-5.38041	-4.41264	-6.62577	2.21313
1557148_at	HM13	-6.673	-6.3808	-4.8614	-3.8489	-1.7949	-5.2653	-2.96953	-3.89328	-6.10637	2.21309
239559_at	PLEKHA5	0.5024	-5.5328	-0.3158	-0.2608	-0.1053	-2.9192	-0.733968	-0.436856	-2.64987	2.21301
1559452_a_at	SIAT4A	-1.5113	-5.2765	-0.7471	-0.6259	-3.2598	-4.0023	-2.77859	-1.38386	-3.5967	2.21284
242536_at	SLC17A1	-7.5873	-6.6439	-4.0162	-3.458	-3.2598	-5.0209	-5.14	-4.20473	-6.41737	2.21263
231359_at	---	-5.4675	-5.8614	-2.9523	-5.1278	-4.3162	-6.138	-2.74905	-3.60972	-5.8223	2.21258
1560977_a_at	ZD77D08	-4.8868	-5.673	-1.9523	-2.5162	-1.7789	-4.3629	-3.81684	-2.76178	-4.97423	2.21245
234880_x_at	KRTAP1-3	-6.0023	-5.9479	-5.2877	-5.138	-4.299	-6.138	-1.0258	-3.81717	-6.0294	2.21223
243288_at	---	-5.1178	-4.7103	-3.3104	-2.5328	-2.8678	-4.9931	-2.34366	-2.72895	-4.9404	2.21145
244733_at	---	-7.1584	-3.4771	-3.458	-3.174	-4.3748	-6.7331	-4.10318	-3.57839	-5.78953	2.21114
233144_s_at	RASAL1	-5.357	-6.5064	-4.2324	-5.4548	-3.737	-6.673	-2.21685	-3.96802	-6.1788	2.21078
1553829_at	MGC34824	-7.0398	-6.5598	-1.1559	-7.3808	-0.7336	-3.9127	-2.34366	-3.62679	-5.83743	2.21065
1563085_at	RPS4Y1	-4.812	-6.7959	-4.9302	-1.928	-4.3219	-6.6153	-4.73362	-3.86394	-6.0744	2.21046
1555979_at	FLJ39609	-7.6439	-6.7642	-5.9839	-5.3104	-4.553	-6.357	-2.83952	-4.71127	-6.9217	2.21043
219712_s_at	TRPV1 /// CARKL	-2.5735	-6.3104	-2.1165	-2.9214	-1.7093	-5.6878	-2.9031	-2.647	-4.85723	2.21023
234713_x_at	HSA251708	-5.1792	-5.7959	-2.7236	-3.7839	-0.2973	-5.3104	-3.14961	-3.21904	-5.4285	2.20946
1556014_at	MESP2	-5.3452	-5.0493	-4.4173	-2.4723	-0.2581	-3.7027	-0.579655	-2.48975	-4.69907	2.20932
210750_s_at	DLGAP1	-5.4297	-4.8365	-2.1115	-4.5873	-3.093	-5.6439	-2.58343	-3.09408	-5.30337	2.20929
220145_at	FLJ21159	-7.4804	-1.8468	-1.1546	-1.2474	-1.772	-1.2176	-1.51724	-1.30641	-3.51493	2.20852
238206_at	LGR7	-6.357	-3.3306	-3.4965	-2.0541	-4.1078	-8.0398	-5.55139	-3.70066	-5.90913	2.20847
1555616_at	---	-6.3808	-6.6153	-3.4235	-4.6082	-0.2079	-5.2433	-3.58264	-3.87145	-6.0798	2.20835
217246_s_at	DIAPH2	-6.2877	-4.3335	-0.0559	-2.4564	-4.8531	-3.3133	-4.79792	-2.43674	-4.64483	2.20809
238407_at	CAPZA1	-1.7131	-6.1584	-1.3372	-1.2304	-1.025	-5.7959	-4.4764	-2.348	-4.5558	2.2078
215650_at	---	-2.772	-6.8614	-5.357	-2.1469	-4.7027	-7.5328	-3.03904	-3.51431	-5.72207	2.20775
1555636_at	TREM4	-6.7331	-5.9839	-4.1636	-2.8868	-2.5262	-5.6878	-4.73362	-3.92801	-6.13493	2.20693
1567256_at	---	-6.0398	-6.7642	-2.7979	-5.4933	-0.4509	-4.4739	-2.36592	-3.55237	-5.7593	2.20693
227792_at	---	-2.4297	-0.9546	2.0954	2.7598	0.9351	2.0609	0.440347	1.76518	-0.441133	2.20632
1566869_at	---	-8.0398	-6.138	-6.0209	-2.6638	-3.2681	-6.2653	-5.14	-4.60823	-6.81437	2.20613
1556829_at	TIPARP	-6.357	-5.6439	-5.4422	-2.0139	-2.8039	-6.0589	-3.98539	-3.81383	-6.01993	2.2061
1552673_at	RFXDC1	-6.1178	-5.4804	-4.6804	-2.5821	-2.5752	-7.4804	-5.2013	-4.1546	-6.35953	2.20493
1555490_s_at	PDZK2	-4.7642	-6.7027	-3.7065	-3.3047	-3.7799	-4.5462	-2.38853	-3.13324	-5.3377	2.20446
240340_at	SPATA3	-4.7642	-6.4548	-2.2751	-2.3868	-3.8826	-2.3778	-2.32173	-2.32788	-4.53227	2.20439
231401_s_at	---	-5.2433	-5.0023	-2.3162	-4.5804	-3.7681	-5.9839	-2.7201	-3.20557	-5.40983	2.20427
212489_at	COL5A1	-6.4548	-6.4804	-3.0093	-1.9839	-4.1482	-3.0831	-4.41267	-3.13529	-5.33943	2.20414
241362_at	FLJ44670	-4.4485	-5.0116	-2.716	-2.774	-2.2835	-4.9839	-2.34366	-2.61122	-4.81467	2.20345
211834_s_at	TP73L	-5.7799	-0.5653	-0.9318	-1.1759	-0.716	-5.9302	-3.55957	-1.88909	-4.0918	2.20271
1562453_at	---	-7.9658	-7.0023	-2.8344	-6.6153	-2.2515	-5.9127	-4.8246	-4.7581	-6.96027	2.20217
1555060_a_at	ZNFN1A2	-5.9658	-6.0783	-3.1128	-5.088	-4.1636	-5.9127	-3.14961	-3.78347	-5.9856	2.20213
242864_at	ZNF554	-7.2002	-5.0685	-2.774	-1.8932	-1.7131	-1.6403	-2.63656	-2.43459	-4.63633	2.20175
211421_s_at	RET	-6.0398	-7.5328	-5.7642	-3.3511	-2.3452	-7.2877	-5.14	-4.75177	-6.95343	2.20167
207290_at	PLXNA2	-3.3868	-7.0023	-3.088	-2.7602	-2.1028	-6.7331	-4.6692	-3.5058	-5.7074	2.2016
235795_at	PAX6	-3.5735	-8.8283	-2.8303	-4.8783	-1.9073	-1.8355	0.0755366	-2.54435	-4.74577	2.20141
1553875_s_at	ZNF206	-5.0685	-3.3838	-2.4344	-2.9105	-4.7331	-6.1584	-2.66387	-2.66959	-4.87023	2.20064
206213_at	WNT10B	-4.9931	-1.264	-0.5208	-0.6371	-1.4259	-1.1209	0.379756	-0.259381	-2.45933	2.19995
219778_at	ZFPM2	-6.7959	-6.9302	-4.5942	-5.3104	-1.9794	-8.0398	-5.26184	-5.05548	-7.2553	2.19982
211892_s_at	PTGIS	-2.6349	-5.4051	-3.2029	0.7219	-2.2392	-4.6224	-3.58264	-2.02121	-4.2208	2.19959
1563048_at	---	-6.357	-4.5064	-6.138	-1.5505	-3.0493	-5.3452	-1.92479	-3.20443	-5.40287	2.19844
244448_at	TMEM17	-6.7959	-5.5195	-2.6403	-2.3481	-1.1844	-2.7799	-3.51171	-2.83337	-5.03177	2.1984
234227_at	---	-7.2433	-6.4548	-3.673	-2.9412	-4.8283	-4.0493	-4.54047	-3.71822	-5.9158	2.19758
1559172_at	ANK1	-6.6439	-5.0398	-5.8283	-2.3959	-2.5446	-7.0023	-3.87188	-4.03203	-6.22867	2.19664
236459_at	PRKCE	-6.0783	-2.0868	-3.4328	-5.1178	-4.299	-7.4804	-0.50673	-3.01911	-5.21517	2.19606
220268_at	PTD015	-5.673	-4.1844	-2.2891	-2.0979	-1.4699	-5.9127	-4.79792	-3.06164	-5.2567	2.19506
231355_at	---	-5.7486	-5.5328	-2.9148	-5.1178	-0.6425	-5.3808	-2.04537	-3.35932	-5.55407	2.19474
216978_x_at	---	-7.1178	-7.0023	-5.6878	-3.2351	-4.2056	-6.5873	-5.2013	-4.70807	-6.90247	2.1944
1565936_a_at	LMO3	-4.3511	-6.3335	-3.7642	-2.5228	-5.9479	-7.2002	-5.01538	-3.76746	-5.9616	2.19414
230988_at	ADD2	-2.6841	0.5138	-1.3681	0.6317	-0.0813	-6.7959	-1.64753	-0.794642	-2.98873	2.19409
232468_at	FRMD4A	-6.8283	-5.2765	-3.3133	-2.8365	-1.8709	-5.6153	-4.98901	-3.71294	-5.9067	2.19376
241475_at	LOC286076	-5.8614	-5.8283	-4.8365	-3.2626	-3.5328	-5.5735	-2.58343	-3.56084	-5.7544	2.19356
236979_at	---	-4.7408	-6.3335	-2.223	-2.6171	-0.4517	-3.0093	-2.66387	-2.50132	-4.69453	2.19321
1562187_at	ENTPD4	-6.0979	-6.2653	-3.8242	-5.5598	-2.5666	-7.6439	-4.04378	-4.47593	-6.66903	2.19311
230629_s_at	EP400	-5.2653	-2.7839	-2.1844	-2.0046	-3.3452	-4.8365	-2.11908	-2.10269	-4.29523	2.19254
226677_at	ZNF521	-5.8283	-2.2919	-1.4604	-2.6493	-3.1203	-8.1178	-5.55139	-3.22036	-5.41267	2.1923
1564021_at	MGC11257	-4.2002	-5.4548	-1.773	-4.2379	-3.699	-4.4612	-1.52975	-2.51355	-4.7054	2.19185
1560834_a_at	NCRMS	-6.5328	-6.6153	-3.6118	-6.0589	-1.1772	-7.7027	-4.60478	-4.75849	-6.95027	2.19177
243938_x_at	DNAH5	-6.2877	-7.6439	-3.2877	-2.3219	-3.3838	-2.6638	-4.41267	-3.34076	-5.5318	2.19104
223969_s_at	RETNLB	-4.1178	-7.0023	-5.6878	-2.093	-4.6878	-5.7642	-2.53218	-3.43766	-5.6281	2.19044
228027_at	GPRASP2	-7.7027	-7.3808	-2.9931	-5.138	-3.917	-4.1584	-4.54047	-4.22386	-6.41397	2.19011
225116_at	HIPK2	3.1031	-3.2379	2.7591	4.1129	3.9188	2.2013	1.76457	2.87886	0.688833	2.19002
229723_at	TAGAP	-7.4297	0.6641	-1.0936	-2.6657	-1.4982	-8.7027	-5.14	-2.96643	-5.1561	2.18967
214682_at	LOC339047	-5.7331	-4.5195	-4.9658	-2.2919	-3.0469	-5.3335	-1.76095	-3.00622	-5.19537	2.18915
221285_at	ST8SIA2	-6.7027	-6.7027	-5.5735	-4.5873	-4.553	-6.5064	-3.18827	-4.44969	-6.63727	2.18758
223867_at	TEKT3	-6.9302	-7.2433	-3.4081	-6.2216	-4.9931	-7.1584	-5.14	-4.92323	-7.11063	2.1874
215763_at	---	-7.2433	-2.3393	-3.2379	-3.4965	-1.7226	-8.7027	-4.98901	-3.9078	-6.0951	2.1873
213170_at	GPX7	-5.1078	-6.2216	-4.7255	-3.5064	0.2733	-4.3104	-0.846849	-3.02625	-5.21327	2.18702
211363_s_at	MTAP	-6.2433	-6.3808	-1.0006	-7.0023	-3.0493	-6.673	-4.73362	-4.24551	-6.43237	2.18686
226380_at	PTPN21	-2.6475	-4.1533	-2.61	-1.1983	-2.2919	-6.7959	-3.22788	-2.34539	-4.53223	2.18684
234653_at	---	-4.9839	-4.6153	-2.7544	-2.7524	-2.6349	-5.5064	-3.03904	-2.84861	-5.0352	2.18659
216576_x_at	---	-6.357	-3.8741	-4.4422	-2.8932	-3.9258	-4.9302	-1.26631	-2.86724	-5.05377	2.18653
217376_at	---	-2.6331	-7.2877	-4.9568	-1.6675	-3.0374	-6.2653	-3.00389	-3.2094	-5.39537	2.18597
230272_at	---	-3.5129	0.6872	1.565	1.3951	2.1126	0.4632	1.23416	1.39809	-0.7875	2.18559
244089_at	---	-6.4548	-6.7959	-5.1897	-5.7799	-4.812	-6.7331	-2.45857	-4.47606	-6.66127	2.18521
211160_x_at	ACTN1	-6.3808	0.5944	-0.6818	-2.2905	-1.9094	-5.3219	-1.58091	-1.51774	-3.70277	2.18503
238850_at	---	-3.7959	1.5147	1.6293	1.8559	2.1301	0.648	1.43664	1.64061	-0.5444	2.18501
214971_s_at	ST6GAL1	-5.4933	-4.2163	-1.4828	-0.9546	-4.8699	-4.8868	-5.60645	-2.68128	-4.86547	2.18418
221294_at	GPR21	-2.1779	-5.7179	-1.5121	-1.5564	-0.7578	-4.4739	-2.74905	-1.93918	-4.12323	2.18405
233512_at	---	-4.1128	-7.5328	-2.5245	-3.6082	-3.1662	-6.1792	-5.14	-3.75757	-5.9416	2.18403
228815_s_at	REPIN1	-5.3104	-5.3335	-3.8614	-2.9018	-3.8242	-5.673	-3.00389	-3.2557	-5.43897	2.18327
216975_x_at	NPAS1	-3.4868	-6.2002	-1.7839	-1.625	-3.8741	-3.3104	-3.03904	-2.14931	-4.33247	2.18315
1566830_at	---	-4.8614	-6.9658	-2.8678	-5.6012	-1.7437	-4.6953	-1.50484	-3.32461	-5.5075	2.18289
204217_s_at	RTN2	-2.3248	-1.6859	1.7397	0.368	-3.8614	-2.2203	-1.79076	0.105647	-2.077	2.18265
230158_at	FLJ32949	-6.3808	0.6768	-4.4998	-1.3997	-1.5378	-8.1178	-1.37499	-2.42483	-4.60727	2.18244
212895_s_at	ABR	0.99	0.6071	1.3335	1.3185	1.1928	-4.3162	1.17564	1.27588	-0.906367	2.18225
1566762_at	---	-8.8283	-8.8283	-7.1178	-7.2002	-2.8079	-8.5873	-5.38041	-6.56614	-8.74797	2.18183
214498_at	ASIP	-4.0445	-7.2433	-5.9302	-2.9324	-2.2529	-7.7027	-3.58264	-4.14841	-6.33017	2.18175
1562619_at	TXNDC6	-3.5942	-3.9214	-2.4485	-1.7274	-1.6822	-7.4297	-4.22474	-2.80021	-4.98177	2.18155
233585_at	SDK2	-4.2163	-5.5195	-1.7418	-2.6331	-0.8562	-4.4112	-3.22788	-2.53426	-4.71567	2.18141
217700_at	MGC40499	-4.939	-5.1897	-2.2297	-3.0954	-1.6277	-4.1278	-2.38853	-2.57121	-4.75217	2.18096
242447_at	---	-7.0023	-3.402	-3.3599	-3.7447	-0.9851	-8.3808	-5.14	-4.08153	-6.2617	2.18017
1561679_at	---	-6.673	-5.6153	-2.6082	-2.6065	-5.4422	-4.4804	-5.01538	-3.41003	-5.58957	2.17954
206172_at	IL13RA2	-8.0398	-7.6439	-5.1178	-6.9302	-4.2765	-7.8283	-4.92572	-5.65791	-7.83733	2.17943
232554_at	DKFZp761L1518	-4.8783	-5.2324	-3.0398	-1.0339	-1.0362	-2.5462	-2.04537	-2.03969	-4.21897	2.17928
237177_at	CNTN4	-7.2002	-7.8283	-2.4422	-6.2877	-6.7642	-5.8448	-5.60645	-4.77878	-6.95777	2.17898
1555925_at	---	-7.3335	-7.9658	-4.5942	-3.1662	-2.4564	-4.4933	-5.49535	-4.41858	-6.59753	2.17895
1555164_at	MGC35030	-6.1178	-5.7331	-6.0979	-3.1103	-4.1792	-6.8283	-2.93595	-4.04805	-6.2264	2.17835
213284_at	ZFP36L1	-5.1792	-5.6584	-2.5496	-3.0734	-2.3019	-5.7331	-4.41267	-3.34522	-5.52357	2.17834
1554121_at	HSD17B12	-3.1178	-7.4297	-2.8552	-3.8406	-6.2002	-7.1584	-4.4764	-3.72407	-5.90197	2.1779
225575_at	LIFR	-6.3104	-3.436	-3.0954	0.0379	-5.6295	-4.9839	-5.14	-2.7325	-4.9101	2.1776
233953_at	GUCA1C	-6.8954	-6.0589	-3.6403	-3.0162	-3.8201	-5.8954	-5.66052	-4.10567	-6.28323	2.17756
1553558_at	TAS2R41	-7.2433	-5.1688	-4.9839	-2.7427	-4.4804	-5.7179	-3.87188	-3.86616	-6.04333	2.17717
1552436_a_at	CDH23	-4.2002	-5.8448	-3.3838	-4.7027	-3.5228	-6.673	-2.10029	-3.3956	-5.57267	2.17707
1563523_at	---	-6.2433	-4.939	-3.6295	-3.5129	-1.1329	-7.2877	-4.79792	-3.98011	-6.15667	2.17656
1568828_at	---	-6.8954	-5.6439	-4.8283	-2.7331	-4.2934	-4.9479	-3.39649	-3.65263	-5.82907	2.17644
231365_at	---	-7.2433	-5.7642	-6.3104	-4.0979	-4.6953	-7.0398	-3.11187	-4.50672	-6.68243	2.17571
243126_x_at	FLJ38564	-6.6439	-6.1792	-4.1482	-3.816	-8.9658	-7.4804	-5.8167	-4.59363	-6.76783	2.1742
206821_x_at	HRBL	-2.8079	-5.7486	-1.0286	-0.9562	-0.9219	-1.8741	-1.92479	-1.3032	-3.47687	2.17367
1554065_at	C9orf28	-5.2433	-1.6439	-0.8484	-1.8699	-3.7217	-3.7959	-1.44436	-1.38755	-3.56103	2.17348
223581_at	ZNF577	-6.9302	-5.8954	-1.8039	-3.6953	-3.1584	-1.3876	-2.19676	-2.56532	-4.73773	2.17241
243036_at	FLJ20972	-8.0398	-6.7642	-3.5735	-7.7642	-3.6259	-8.0398	-4.98901	-5.44224	-7.6146	2.17236
234679_at	KRTAP9-3	-4.035	-7.0783	-3.7293	-3.319	-4.8448	-7.5873	-5.14	-4.06277	-6.23353	2.17077
214851_at	---	-6.673	-4.8868	-2.1253	-3.816	-4.0685	-3.2821	-2.38853	-2.77661	-4.9473	2.17069
1567358_at	NAV2	-6.0979	-5.7027	-4.2543	-2.6171	-4.8448	-6.5064	-4.92572	-3.93237	-6.10233	2.16996
1552302_at	MGC20235	-2.2849	-1.872	-1.7283	-0.3511	-1.0649	-7.3335	-2.9031	-1.66083	-3.83013	2.1693
240320_at	---	-5.2653	-4.7799	-2.7999	-3.0807	-0.7894	-6.5064	-4.16353	-3.34804	-5.5172	2.16916
205334_at	S100A1	-4.8868	-6.4548	-3.5328	-4.195	-0.4896	-4.9568	-2.06344	-3.26375	-5.4328	2.16905
234003_at	COVA1	-4.7799	-5.7179	-3.2189	-3.9931	-1.422	-6.0589	-2.83952	-3.35051	-5.5189	2.16839
208782_at	FSTL1	-4.2324	-5.7331	-4.5942	-2.9192	-1.0685	-6.5598	-2.50722	-3.34021	-5.50843	2.16823
216722_at	VENTX2P1	-6.2433	-5.9479	-4.0493	-4.5129	-4.2653	-8.4804	-5.60645	-4.72288	-6.89053	2.16765
217493_x_at	NCR2	-2.1228	-5.0209	-2.8427	-1.596	0.0351	-5.5735	-1.77578	-2.07149	-4.23907	2.16757
1563608_a_at	KCNT1	-4.0783	-4.9748	-3.3481	-2.3408	-4.4485	-6.2877	-3.14961	-2.94617	-5.1136	2.16743
1569802_at	PDE9A	-5.6153	-6.9658	-4.4739	-3.7255	-5.7799	-6.4051	-4.28674	-4.16205	-6.32873	2.16669
1557919_a_at	---	-2.7602	-7.0023	-3.2029	-3.174	-1.8932	-6.1178	-3.00389	-3.12693	-5.29343	2.1665
229079_at	---	-4.5395	-4.9568	-2.3379	-2.6785	-1.7661	-4.5262	-2.50722	-2.50787	-4.67417	2.16629
221157_s_at	FBXO24	-5.6012	-2.8699	-3.9703	-2.0315	-2.6693	-7.5873	-3.55957	-3.18712	-5.3528	2.16568
221377_s_at	RBPSUHL	-7.2877	-3.9613	-2.9613	-6.3104	-2.0979	-7.0023	-2.48269	-3.91813	-6.08377	2.16564
1568935_at	---	-6.0589	-8.0398	-3.7255	-6.8614	-3.0517	-8.4804	-5.49535	-5.36075	-7.52637	2.16562
1564469_at	LMOD3	-4.5395	-8.3808	-2.8303	-6.2216	-2.1766	-8.2877	-5.66052	-4.90414	-7.06933	2.16519
237389_at	C17orf25	-7.1178	-3.6657	-2.0649	-4.8531	-1.3357	-6.6153	-3.98539	-3.63446	-5.7996	2.16514
241104_at	ARGBP2	-3.0162	-4.4998	-1.815	-3.1766	-0.2129	-7.1584	-3.18827	-2.72662	-4.89147	2.16484
207402_at	ZNF132	-7.8283	-5.5195	-5.0783	-4.3688	-2.8059	-8.2002	-5.60645	-5.01785	-7.18267	2.16482
1563302_at	---	-2.0151	-3.2681	-2.0046	-1.4635	-5.3929	-6.0979	-1.42087	-1.62966	-3.7937	2.16404
240704_at	FLJ23235	-7.5328	-7.6439	-4.2543	-3.1976	-2.0035	-3.3076	-4.54047	-3.99746	-6.16143	2.16398
204664_at	ALPP	-6.6153	-6.7959	-3.3306	-6.8614	-4.6082	-7.2002	-3.92808	-4.70669	-6.87047	2.16377
232429_at	---	-4.3162	-5.812	-4.357	-4.4051	-2.2557	-8.2002	-3.07502	-3.94571	-6.10947	2.16376
238096_at	LOC284023	-2.1818	-3.3133	-0.7691	-0.8578	-0.6443	-3.1766	-0.55387	-0.726923	-2.89057	2.16364
240468_at	---	-5.8783	-6.4297	-3.3162	-4.7959	-4.2109	-6.6439	-4.34942	-4.15384	-6.3173	2.16346
1562049_at	---	-6.7331	-6.7331	-5.5598	-2.7408	-6.3808	-6.9302	-5.60645	-4.63568	-6.7988	2.16312
207609_s_at	CYP1A2	-6.4051	-5.2877	-3.4235	-5.4051	-5.3104	-6.5598	-2.93595	-3.92152	-6.0842	2.16268
221182_at	FLJ23550	-6.7331	-7.4297	-7.3808	-2.5513	-5.0589	-7.3335	-5.078	-5.00337	-7.16543	2.16207
219440_at	RAI2	-7.3335	-5.9658	-5.1482	-3.4548	-5.6439	-6.5873	-4.79792	-4.46697	-6.62887	2.16189
1561509_at	---	-7.0023	-7.1178	-5.2324	-4.5395	-4.904	-5.6012	-3.46503	-4.41231	-6.57377	2.16146
241150_at	SPTAN1	-5.5195	-3.9434	-2.1701	-4.9748	-0.1753	-6.0023	-1.83666	-2.99385	-5.15507	2.16121
1568650_a_at	---	-6.9658	-5.299	-3.2488	-6.2433	-1.8709	-6.8954	-3.18827	-4.22679	-6.38673	2.15994
230823_at	---	-4.7799	-5.299	-2.4787	-1.3452	-1.3592	-3.3364	-3.11187	-2.31192	-4.47177	2.15984
205155_s_at	SPTBN2	-4.8365	-5.8614	-3.4204	-4.6804	-1.4779	-6.0589	-2.17694	-3.42591	-5.5856	2.15969
215765_at	MUF1	-6.8283	-1.3846	-2.5412	-3.402	-0.771	-6.6439	-2.43484	-2.79268	-4.95227	2.15959
1563118_at	---	-4.0783	-5.8954	-2.8932	-2.6224	-1.9692	-6.2433	-4.22474	-3.24678	-5.40567	2.15889
1559438_at	C21orf58	-4.2324	-5.8783	-4.4675	-3.4868	-2.8975	-5.812	-1.49254	-3.14895	-5.30757	2.15862
208712_at	CCND1	-4.0783	-5.7959	-3.4998	-3.2962	-4.6953	-5.3219	-1.92479	-2.90693	-5.06537	2.15844
239737_at	RECQL5	-5.2216	-7.1178	-5.7642	-2.6748	-3.2962	-5.3219	-2.74905	-3.72935	-5.8871	2.15775
221178_at	BAIAP2L2	-6.5598	-5.6878	-4.8039	-1.8911	-6.7027	-6.1792	-5.26184	-3.98561	-6.14227	2.15665
207753_at	ZNF304	-1.4028	-1.7999	-0.6524	-0.6157	-1.6869	-5.4051	-0.870526	-0.712875	-2.86927	2.15639
233857_s_at	ASB2	-7.7642	-0.2216	1.1274	-1.2488	-3.3019	-1.4438	-2.83952	-0.986975	-3.1432	2.15623
1559470_at	D21S2088E	-6.9302	-7.7642	-1.9445	-5.6012	-6.4548	-5.0303	-5.71358	-4.41976	-6.5749	2.15514
238664_s_at	MGC12916	-6.5064	-5.8954	-5.8448	-2.0481	-3.812	-5.8283	-3.87188	-3.92159	-6.0767	2.15511
230754_at	FLJ35036	-4.9302	-5.9302	-2.7427	-1.2905	-1.191	-2.9062	-3.26848	-2.43389	-4.58887	2.15497
1570231_at	LATS1	-6.8614	-7.2877	-3.9931	-4.6878	-5.1792	-5.9839	-4.98901	-4.55664	-6.711	2.15436
1562499_at	---	-4.7959	-6.8283	-3.458	-5.0116	-5.2324	-7.5328	-4.22474	-4.23145	-6.38567	2.15422
237007_at	KCNB2	-8.3808	-5.2543	-6.1792	-6.1584	-2.3379	-7.8283	-2.66387	-5.00049	-7.15447	2.15398
220066_at	CARD15	-3.1078	-2.7879	-0.5606	-0.4239	-0.2615	-2.9127	-1.36375	-0.78275	-2.93613	2.15338
242189_at	HOMER1	-6.673	-1.5337	-3.7879	-1.3393	-5.9302	-6.7331	-3.35275	-2.82665	-4.97993	2.15328
229056_at	LOC90313	-5.9658	-6.9658	-2.7681	-5.4804	-1.5907	-4.0979	-2.32173	-3.52341	-5.6765	2.15309
217867_x_at	BACE2	-5.0023	-6.7331	-1.8583	-5.3688	-0.6721	-4.3393	-2.38853	-3.20521	-5.35823	2.15302
232994_s_at	RGNEF	-5.088	-1.4173	-0.2529	-5.9839	-4.3335	-7.1178	-0.92733	-2.38804	-4.54103	2.15299
239573_at	---	-4.8531	-5.9479	-5.8283	-2.2189	-4.4112	-8.1178	-4.41267	-4.15329	-6.30627	2.15298
241306_at	---	-8.5873	-7.8954	-3.1304	-3.7217	-3.9931	-2.6934	-5.86677	-4.23962	-6.39203	2.15241
220421_at	BTNL8	-4.399	-5.9839	-2.5064	-4.5873	-2.2779	-7.0398	-3.87188	-3.65519	-5.80757	2.15237
223992_x_at	ZCWPW1	-4.227	-5.7486	-3.3599	-3.904	-1.904	-5.3929	-1.64753	-2.97048	-5.12283	2.15236
236835_at	FUT8	-3.8365	-7.3335	-0.9013	-4.5064	-2.2406	-3.0139	-2.32173	-2.57648	-4.72797	2.15149
1555018_at	OR2C3	-5.3335	-5.8283	-3.7447	-3.2962	-2.4691	-7.8283	-5.49535	-4.17875	-6.33003	2.15128
206534_at	GRIN2A	-5.6153	-2.1304	-1.6915	-4.4868	-1.812	-6.5064	-1.62051	-2.5996	-4.7507	2.1511
211238_at	ADAM7	-4.2216	-6.2653	-2.6082	-2.8762	-3.812	-5.2653	-3.81684	-3.10041	-5.25073	2.15032
211688_x_at	KIR3DL2	-6.7027	-5.1897	-5.3808	-1.6448	-4.8201	-5.3452	-3.76298	-3.59619	-5.74587	2.14967
1553952_at	ZDHHC19	-5.3452	-5.7799	-2.1963	-1.4852	-0.5307	-1.2009	-2.19676	-1.95942	-4.10867	2.14925
228608_at	VGCNL1	-7.7642	-4.7486	-3.662	-4.4675	-4.093	-6.8614	-4.79792	-4.30914	-6.45807	2.14893
208084_at	ITGB6	-7.7642	-7.0023	-6.5328	-5.4675	-3.9839	-6.6153	-2.93595	-4.97875	-7.12727	2.14852
216137_s_at	---	-5.0303	-5.6295	-4.5195	-4.2934	-4.2598	-6.6439	-2.04537	-3.61942	-5.7679	2.14848
1560646_at	LOC121952	-4.138	-5.6439	-3.9931	-2.0268	-3.399	-7.2877	-4.60478	-3.54156	-5.68987	2.14831
235958_at	---	-2.2338	-4.9839	-2.4659	-2.077	-3.3718	-5.9839	-2.21685	-2.25325	-4.40053	2.14728
229522_at	HSPC105	-6.2216	-2.6511	-2.4982	-3.1559	-2.0046	-6.1584	-2.93595	-2.86335	-5.01037	2.14702
229876_at	PHKA1	0.4106	-7.6439	1.5899	-2.0244	0.0218	-1.1469	-1.50484	-0.646445	-2.7934	2.14695
225673_at	MYADM	1.9783	-2.4949	1.526	1.5182	1.1517	-1.8448	1.03192	1.35871	-0.787133	2.14584
213181_s_at	MOCS1	-5.4548	-5.2653	-2.2461	-5.8614	-1.6574	-6.8283	-3.00389	-3.7038	-5.84947	2.14567
1561185_at	CLONE795723	-6.1792	-4.436	-2.4517	-3.7839	-5.0398	-5.9839	-3.92808	-3.38789	-5.53303	2.14514
240505_at	MGC45428	-2.3899	-5.7179	-1.6021	-1.8448	-0.0032	-4.7103	-2.93595	-2.12762	-4.2727	2.14508
207260_at	FEV	-4.088	-5.812	-2.8741	-2.2793	-3.5942	-3.9258	-2.23722	-2.46354	-4.6086	2.14506
1564338_at	RUTBC3	-5.8614	-3.1354	-2.5278	-3.4771	-4.0162	-6.7959	-3.35275	-3.11922	-5.26423	2.14502
221375_at	OR1G1	-5.8283	-6.7642	-5.1278	-4.3511	-3.2488	-6.5873	-3.26848	-4.24913	-6.39327	2.14414
213816_s_at	MET	-8.2002	-1.8386	2.2207	0.1059	-0.4917	1.3284	-4.60478	-0.759393	-2.90347	2.14407
241850_at	---	-6.2653	-4.2543	-2.5925	-3.673	-1.9703	-7.0023	-4.8246	-3.6967	-5.84063	2.14393
244833_at	FLJ35843	-6.7959	-6.2877	-3.6331	-6.2877	-3.8699	-6.3808	-3.11187	-4.34422	-6.48813	2.14391
243727_at	CPNE8	-7.4804	-5.9839	-2.2257	-2.0046	-4.2653	-1.61	-4.41267	-2.88099	-5.02477	2.14378
214371_at	STK22B	-5.4548	-5.9839	-2.1871	-2.7622	-2.5769	-3.2515	-3.31009	-2.75313	-4.89673	2.1436
219073_s_at	OSBPL10	-3.2653	-7.7642	-3.1533	2.5046	-3.1329	-1.5437	-5.49535	-2.04802	-4.19107	2.14305
219748_at	TREML2	-5.2324	-3.1078	-3.1203	-1.1209	-2.1028	-4.8365	-2.50722	-2.24947	-4.39223	2.14276
206355_at	GNAL	-1.7849	-7.2433	-2.6511	-1.0463	-2.335	-6.7027	-5.60645	-3.10128	-5.24363	2.14235
240656_at	SIPA1L1	-6.3104	-4.9568	-2.8221	-3.2877	-1.0386	-4.4548	-3.18827	-3.09936	-5.24067	2.14131
229859_at	ICAM3	-4.8039	-6.5064	-2.4204	-2.2069	-1.0274	-1.2934	-1.55511	-2.0608	-4.20123	2.14043
1563414_at	---	2.1773	-3.6295	0.5287	1.0161	0.1819	-2.6547	0.7688	0.7712	-1.36897	2.14017
224997_x_at	H19	-3.8783	-5.6295	-3.3629	-3.0637	0.006	-7.3808	-4.04378	-3.49013	-5.62953	2.13941
1567706_at	SEMA5A	-5.5328	-8.5873	-2.4771	-7.8283	-7.0783	-8.0398	-5.43835	-5.24792	-7.38663	2.13872
232010_at	FSTL5	-8.7027	-3.7027	-4.3452	-3.1636	-6.4051	-4.2379	-2.7201	-3.40963	-5.54777	2.13813
1569602_at	ANKRD25	-5.1897	-6.9658	-4.3047	-5.5598	-5.1482	-7.5873	-3.46503	-4.44318	-6.58093	2.13776
221340_at	CDX4	-6.2653	-6.7331	-4.6439	-5.7027	-3.7447	-6.0398	-2.27886	-4.20849	-6.34607	2.13758
202877_s_at	C1QR1	-6.1792	-5.5598	-5.1178	-3.8656	-2.138	-6.4051	-2.74905	-3.91082	-6.04803	2.13722
226785_at	ATP11C	1.8493	-1.9105	1.9579	-0.5589	1.9325	-3.673	1.27789	0.892297	-1.24473	2.13703
211687_x_at	KIR3DL1	-6.5064	-3.3277	-2.0268	-0.8427	-3.7027	-2.8427	-3.39649	-2.08866	-4.2256	2.13694
1557565_a_at	---	-6.8614	-4.1128	-3.2515	-3.1004	-5.4548	-5.6584	-3.87188	-3.40793	-5.5442	2.13627
242705_x_at	LRPAP1	-6.0589	-1.018	-0.8683	-0.527	-2.5632	-1.7437	-1.01696	-0.804088	-2.9402	2.13611
216581_at	---	-5.9302	-5.5195	-2.8242	-3.4965	-3.2821	-4.7408	-3.46503	-3.26191	-5.39683	2.13492
1553046_s_at	GAL3ST2	-1.8741	-6.5873	-2.1831	-1.0655	-0.7437	-2.9236	-1.73175	-1.66012	-3.795	2.13488
237505_at	ACAA2	-6.0979	-5.7799	-3.1976	-5.299	-2.2082	-6.3335	-3.31009	-3.93556	-6.07043	2.13487
230589_at	---	-2.6822	-7.0783	-2.8386	-5.4422	-4.5942	-7.7642	-2.83952	-3.70677	-5.84157	2.13479
222782_s_at	GMIP	-2.7198	-5.138	-2.814	-1.3496	-3.9258	-5.0979	-2.38853	-2.18404	-4.31857	2.13452
234312_s_at	ACAS2	-4.7799	-2.9523	-1.7217	0.7762	-1.343	-1.4212	-1.8059	-0.917132	-3.05113	2.134
239513_at	ADORA2A	-7.0398	-7.3335	-6.6153	-3.0445	-4.7331	-4.9568	-3.26848	-4.30943	-6.44337	2.13394
231650_s_at	SEZ6L	-6.2002	-6.7642	-5.6012	-1.5864	-3.8826	-5.7027	-5.078	-4.08853	-6.22237	2.13383
1559458_at	LTBR	-7.2002	-5.3219	-3.699	-5.6295	-3.4933	-7.4297	-4.22474	-4.51775	-6.6506	2.13285
213965_s_at	CHD5	-5.7799	-3.3104	-2.3234	-4.0541	-0.6939	-5.4297	-1.74628	-2.70793	-4.84	2.13207
1553720_a_at	FLJ25477	-4.8699	-6.0398	-4.4739	-3.1766	-3.1004	-5.2002	-2.06344	-3.23798	-5.36997	2.13199
228492_at	USP9Y	0.7431	-7.7642	-2.6822	-4.6295	-4.6367	-6.4297	0.255838	-2.35195	-4.4836	2.13165
1553488_at	FLJ32871	-6.4051	-6.138	-4.138	-6.5064	-5.2433	-7.3335	-2.83952	-4.49464	-6.62553	2.13089
234938_at	---	-6.5598	-6.4297	-5.1792	-4.9302	-3.3838	-6.5873	-3.07502	-4.39481	-6.5256	2.13079
1553566_at	DKFZp547D2210	-5.812	-4.5735	-4.6224	-2.5228	-3.6693	-5.9302	-2.77859	-3.30793	-5.43857	2.13064
1567679_at	---	-7.7642	-7.5328	-6.5064	-3.9703	-3.7681	-5.9839	-4.41267	-4.96312	-7.09363	2.13051
243896_at	C10orf79	-6.5598	-7.1584	-2.6421	-5.9839	-5.7959	-6.2877	-4.98901	-4.53834	-6.66863	2.1303
1552616_a_at	ACACB	-5.357	-5.357	-1.9203	-5.3808	-0.4418	-5.5873	-2.60975	-3.30362	-5.43377	2.13015
227390_at	MEG3	-6.5873	-6.3808	-2.6475	-3.9748	-1.8171	-3.5096	-3.46503	-3.36244	-5.49257	2.13012
229012_at	C9orf24	-4.3629	-6.7642	-4.7486	-3.8826	-0.881	-6.8283	-2.93595	-3.85572	-5.98513	2.12942
1553518_at	DEFQ1	-4.3047	-6.8283	-3.7331	-3.5031	-3.2163	-6.2002	-3.71032	-3.64884	-5.77773	2.12889
229212_at	---	-4.7103	-4.7799	-1.9624	-0.5353	-1.815	-1.6313	-2.23722	-1.57831	-3.70717	2.12886
1568859_a_at	SLC8A3	-4.6878	-5.2002	-2.3511	-2.0649	-1.5986	-3.0139	-2.10029	-2.1721	-4.30063	2.12854
221414_s_at	DEFB126	-4.9127	-4.3688	-3.8324	-2.5942	-4.9479	-7.0398	-3.51171	-3.31277	-5.44043	2.12766
206093_x_at	TNXB	-4.2543	-4.195	-2.7919	-3.4112	-0.8836	-5.2109	-1.07538	-2.42616	-4.5534	2.12724
214089_at	RPS8	-7.4804	-7.2002	-6.3104	-5.812	-5.4173	-6.0589	-2.23722	-4.78654	-6.91317	2.12663
236579_at	---	-6.5064	-6.5873	-5.4548	-3.5228	-5.3104	-5.6153	-3.35275	-4.11012	-6.23633	2.12622
1553552_at	TRAR5	-3.8783	-7.0023	-2.5328	-5.3335	-3.2626	-6.8283	-3.46503	-3.77711	-5.90297	2.12586
228481_at	POSTN	-3.8868	-5.7642	-3.5735	-1.6822	-5.4675	-5.1688	-3.18827	-2.81466	-4.93993	2.12528
229848_at	ZNF10	-6.5873	-2.4407	-1.7849	-4.3808	-1.4812	-4.4548	-0.943979	-2.36989	-4.49427	2.12437
1562871_at	---	-6.6153	-5.138	-3.8997	-3.3659	-3.8448	-5.812	-3.92808	-3.73123	-5.8551	2.12387
215534_at	---	-7.5873	-4.7563	-4.5873	-4.8783	-4.2002	-7.0023	-3.51171	-4.32577	-6.44863	2.12286
1556923_at	ACOX1	-3.9568	-5.8283	-3.5262	-1.976	-3.0069	-6.3104	-4.22474	-3.24231	-5.36517	2.12285
229285_at	RNASEL	-1.5598	-1.3629	-1.9782	-1.7009	-2.0386	-8.3808	-1.25588	-1.64499	-3.76783	2.12284
204955_at	SRPX	-6.1178	-2.4564	-3.399	-1.9479	-1.2183	-7.9658	-4.8246	-3.3905	-5.51333	2.12283
1557501_a_at	VPS13D	-5.1792	-4.4051	-3.6403	-2.1857	-3.4266	-5.8783	-3.26848	-3.03149	-5.1542	2.12271
1557107_at	LOC286002	-2.6529	-7.1584	-3.0303	-2.8573	-2.9748	-7.7642	-5.32156	-3.73639	-5.8585	2.12211
213659_at	ZNF75	-2.0529	-4.2109	-1.6385	-2.9523	-0.9412	-7.5328	-2.83952	-2.47677	-4.59887	2.12209
228978_at	LOC440450	-5.4933	-5.7959	-5.1792	-2.7274	-5.0493	-5.7027	-2.7201	-3.54223	-5.66397	2.12173
1555793_a_at	ZNF545	0.7893	-3.3718	-0.1665	-3.1662	0.6811	-7.9658	-0.854698	-1.3958	-3.5161	2.1203
205185_at	SPINK5	-5.2002	-3.7027	-3.3076	-3.3133	-1.4336	-7.8954	-3.81684	-3.47925	-5.59943	2.12019
1559210_at	UBE2S	-3.0637	-5.0589	-2.0722	-1.6934	-1.1097	-4.2002	-2.19676	-1.98745	-4.1076	2.12015
236681_at	HOXD13	-4.8448	-5.5064	-3.7959	-4.9302	0.5517	-5.2543	-0.519151	-3.08175	-5.20183	2.12008
239217_x_at	ABCC3	-5.6153	-2.458	-2.114	-2.7255	-1.7819	-5.4051	-2.27886	-2.37279	-4.4928	2.12001
242026_at	MYCN	-5.4804	-5.3929	-2.3004	-1.976	-0.5287	-3.0303	-3.26848	-2.51496	-4.63453	2.11957
205754_at	F2	-5.9658	-5.1482	-4.7331	-2.3823	-1.9782	-4.4051	-2.04537	-3.05359	-5.17303	2.11944
237902_at	---	-7.0783	-7.4297	-2.735	-5.5462	-5.4297	-5.8448	-5.71358	-4.66493	-6.78427	2.11934
231038_s_at	---	-2.2284	-6.9302	-2.6897	-1.8314	-2.1115	-2.4328	-0.712414	-1.7445	-3.8638	2.1193
215073_s_at	NR2F2	-7.0783	-4.2821	0.6486	-5.6584	-0.2502	0.9161	0.922511	-1.36243	-3.48143	2.119
224527_at	CDH23	-4.9302	-5.9479	-4.9931	-3.2243	-3.5735	-6.5328	-2.83952	-3.68564	-5.80363	2.11799
241325_at	---	-5.6295	-5.088	-4.8201	-1.8625	-2.6841	-5.3929	-3.07502	-3.25254	-5.37013	2.11759
1559568_at	EML5	-7.3808	-3.1533	-2.8201	-5.2109	-4.138	-7.2433	-3.39649	-3.80916	-5.9258	2.11664
202656_s_at	SERTAD2	-1.9029	3.904	2.9902	3.6287	3.8403	1.328	3.05884	3.22591	1.1097	2.11621
240924_x_at	---	-6.5873	-4.7879	-4.0541	-2.6565	-2.5977	-6.2877	-4.60478	-3.77179	-5.88763	2.11584
242252_at	---	-6.7959	-7.8283	-2.8386	-3.9885	-2.7141	-3.9302	-5.38041	-4.06917	-6.1848	2.11563
224225_s_at	ETV7	0.0252	-2.4328	-0.0933	-1.1348	-1.7037	-2.8656	2.30165	0.35785	-1.75773	2.11558
1567182_at	---	-6.8283	-6.4804	-3.6804	-6.2433	-6.7959	-8.8283	-5.86677	-5.26349	-7.379	2.11551
218764_at	PRKCH	-2.8262	-3.0046	-2.4628	-0.5076	-4.6082	-6.357	-2.87097	-1.94712	-4.0626	2.11548
241135_at	---	-7.1178	-6.7331	-2.9839	-6.7027	-3.6767	-7.8954	-5.71358	-5.13339	-7.24877	2.11537
1557590_at	LOC147299	-5.1178	-4.8614	-2.7084	-2.4097	-0.9845	-4.1482	-2.66387	-2.59399	-4.70913	2.11514
1566994_at	---	-6.2002	-4.3688	-3.2056	-1.7466	-1.0954	-3.2109	-2.48269	-2.4783	-4.5933	2.115
211552_s_at	ALDH4A1	-3.7919	-4.7642	-4.299	-0.7999	-2.3423	-4.4548	-1.56795	-2.22228	-4.33697	2.11468
228999_at	CHD2	-6.7642	0.4716	-1.1153	1.3278	0.0789	0.3689	0.207658	0.140053	-1.97457	2.11462
223957_at	---	-3.7524	-6.2877	-2.8489	-3.4485	-5.2002	-5.2109	-2.60975	-2.96905	-5.08367	2.11462
238021_s_at	LOC388279	4.4967	-4.3929	3.2088	3.5192	2.0478	3.7508	3.46946	3.39915	1.28487	2.11429
1561421_a_at	---	-5.0979	-4.7879	-3.8997	-2.917	-3.1253	-6.3104	-3.03904	-3.28525	-5.39873	2.11349
208435_s_at	AQP6	-6.673	-4.9214	-4.0734	-4.8201	-4.2324	-6.0979	-2.45857	-3.78402	-5.89743	2.11341
219364_at	LGP2	-4.5195	-5.0783	-5.9658	-1.9335	-2.917	-5.4804	-0.839043	-2.91278	-5.02607	2.11329
1554259_at	GPSM1	-5.138	-4.0541	-1.255	-0.7919	-3.0422	-1.8552	-2.66387	-1.57026	-3.68243	2.11218
1553058_at	GIPC3	-5.2109	-4.6657	-4.4933	-1.5934	-2.4804	-5.7331	-3.18827	-3.09166	-5.20323	2.11158
229645_at	C18orf51	-5.5873	-5.9479	-2.2835	-4.6224	-2.872	-3.8242	-2.11908	-3.00833	-5.1198	2.11147
1567008_at	---	-7.8283	-2.6915	-3.0831	-3.3838	-1.4949	-7.0783	-4.79792	-3.75494	-5.86603	2.11109
1561263_at	C1QTNF3	-5.812	-5.299	-4.357	-2.5429	-0.7103	-5.7799	-3.65887	-3.51959	-5.6303	2.11071
216565_x_at	LOC391020	1.032	0.8996	-0.9669	1.7804	1.3845	-6.357	1.09236	0.635286	-1.47513	2.11042
1565602_at	PCDH9	-6.2216	-6.7959	-3.939	-3.8406	-1.8562	-6.5873	-5.49535	-4.42498	-6.53493	2.10995
243860_at	ATXN1	-4.9748	-2.4643	-1.5395	-3.8997	-4.2598	-6.2877	-1.95823	-2.46581	-4.5756	2.10979
236608_at	GPR113	-5.8283	-7.7642	-2.716	-5.6439	-2.2962	-6.6439	-5.55139	-4.6371	-6.74547	2.10837
234849_at	TRA@	-7.2002	-6.3808	-2.8386	-5.7179	-5.1584	-6.7959	-5.49535	-4.68395	-6.7923	2.10835
223959_at	C14orf168	-5.7331	-4.5804	-3.0905	-3.7959	-2.0517	-6.4804	-3.58264	-3.48968	-5.59797	2.10829
236238_at	GNAQ	-4.8614	-3.7255	-2.4501	-3.4739	-1.7093	-7.5328	-3.87188	-3.26529	-5.37323	2.10794
211447_s_at	PDE4A	-5.8614	-1.1584	-2.2149	-2.57	-5.4173	-7.2002	-3.11187	-2.63226	-4.74	2.10774
202790_at	CLDN7	-6.9658	-6.4297	-6.7027	-3.1897	-5.1178	-5.4297	-2.60975	-4.16738	-6.27507	2.10768
217438_at	MGC29898	-3.9658	-6.2433	-2.2709	-6.5064	-1.7018	-8.2877	-3.39649	-4.05793	-6.1656	2.10767
219274_at	TM4SF12	-4.174	-3.7839	-0.4592	-0.5076	-2.3423	-3.3748	-4.04378	-1.67019	-3.77757	2.10737
210166_at	TLR5	-4.088	-3.2709	-1.0673	-2.6439	-0.0933	-3.8365	-1.16525	-1.62548	-3.7318	2.10632
1560604_at	---	-5.2216	-7.6439	-3.8448	-3.1818	-0.9726	-5.4051	-4.92572	-3.98411	-6.0902	2.10609
239322_at	TSGA14	-4.9214	-5.9658	-3.9885	-2.088	-1.6286	-4.5462	-3.03904	-3.03851	-5.14447	2.10595
1561678_at	---	-7.3335	-5.1688	-2.774	-6.2653	-2.8386	-7.5873	-4.73362	-4.59097	-6.69653	2.10556
1557529_at	FLJ34154	-5.6295	-6.7642	-2.7799	-2.4282	-2.968	-2.6897	-3.55957	-2.92256	-5.0278	2.10524
238595_at	---	-2.2216	0.0132	-0.9574	-0.3566	0.3316	-5.5598	-0.140121	-0.484707	-2.5894	2.10469
1559206_at	PSEN1	-7.1178	-7.0783	-6.7027	-2.7681	-3.8783	-6.9658	-5.38041	-4.9504	-7.05397	2.10356
1561096_at	LOC285419	-7.3335	-2.814	-2.9479	-3.5977	-5.7959	-7.5328	-4.8246	-3.79007	-5.89343	2.10337
224265_s_at	ZAN	-2.5462	-4.5064	-1.8667	-2.0844	-2.2069	-5.8448	-2.63656	-2.19589	-4.29913	2.10325
239216_at	TEKT1	-6.4297	-6.3104	-5.6153	-4.0303	-3.4612	-6.1178	-2.9031	-4.1829	-6.28597	2.10307
235930_at	KCNMB4	-5.4051	-1.6721	-1.4588	-2.1989	-3.2433	-5.2324	-2.34366	-2.00045	-4.1032	2.10275
205137_x_at	USH1C	-4.6153	-4.8699	-2.0174	-3.0069	-3.1304	-4.2821	-2.43484	-2.48638	-4.5891	2.10272
208590_x_at	GJA3	-5.6153	-6.0209	-3.8079	-6.2653	-2.2891	-6.7027	-1.95823	-4.01048	-6.11297	2.10249
243167_at	ABCB5	-5.0979	-6.5598	-2.6012	-4.7103	-1.6439	-6.3104	-4.34942	-3.88697	-5.98937	2.10239
233804_at	---	-5.4422	-7.4297	-3.9127	-4.5804	-5.3688	-5.3929	-3.46503	-3.98604	-6.08827	2.10222
1566185_at	---	-4.5873	-5.4804	-4.195	-2.4755	-1.9073	-5.8448	-2.93595	-3.20215	-5.30417	2.10202
1559037_a_at	HEG	-4.3688	-5.299	-2.3496	-2.6529	-5.5195	-3.939	-2.30014	-2.43421	-4.5356	2.10139
221165_s_at	IL22	-4.553	-3.6012	-2.0481	-0.4876	-1.1559	-3.028	-2.34366	-1.62645	-3.7274	2.10095
233298_at	FLJ20449	-7.3335	-6.8954	-3.9885	-3.6403	-3.8079	-4.3688	-4.6692	-4.09933	-6.19923	2.0999
238373_at	LOC341567	-6.8614	-6.7642	-4.9748	-6.4051	-3.5096	-6.5598	-2.50722	-4.62904	-6.72847	2.09943
230698_at	---	-7.5328	-2.5995	-2.9817	-3.9839	-2.5925	-5.6878	-2.55758	-3.17439	-5.27337	2.09897
1561544_at	---	-6.2216	-7.2877	-2.5162	-3.2849	-2.3511	-3.5769	-4.98901	-3.5967	-5.6954	2.0987
216907_x_at	KIR3DL2	-2.6712	-5.8283	-3.6547	-1.3674	-0.9805	-6.8614	-4.04378	-3.02196	-5.1203	2.09834
243207_at	---	-3.3133	-6.0979	-3.3047	-2.8448	-1.1469	-5.6153	-2.58343	-2.91098	-5.00883	2.09786
211194_s_at	TP73L	-2.8699	0.7901	0.7555	0.2852	-1.4532	-7.1584	-3.98539	-0.981564	-3.0794	2.09784
241134_at	---	-7.0398	-7.1584	-6.3104	-3.9748	-5.1688	-5.7331	-3.35275	-4.54598	-6.64377	2.09778
1553741_at	MGC40168	-3.3306	-5.7959	-2.8386	-2.6331	-1.0145	-6.4548	-3.81684	-3.09618	-5.19377	2.09759
230814_at	LOC342918	-6.0209	-4.2488	-2.5649	-1.7554	-3.0116	-3.9258	-3.58264	-2.63431	-4.73183	2.09752
240094_at	DJ971N18.2	-3.7959	-4.9127	-0.5113	-2.2751	-0.1999	-1.7331	-1.36375	-1.38338	-3.48057	2.09718
219703_at	MNS1	-3.2653	-6.7642	-3.1844	-3.2934	-2.0093	-4.8201	-2.08175	-2.85318	-4.94987	2.09668
1553526_at	NALP8	-4.5804	-5.673	-3.4391	-3.5228	-2.0493	-5.7179	-2.7201	-3.22733	-5.32377	2.09643
206632_s_at	APOBEC3B	3.5671	2.1891	4.5158	3.802	3.0598	-1.5675	2.15935	3.49238	1.39623	2.09615
203623_at	PLXNA3	-2.8847	-4.3104	-1.4461	-1.2919	-0.2263	-3.5064	-1.67506	-1.47102	-3.56717	2.09615
239750_x_at	VAPA	-4.0589	-7.7642	-3.7681	-2.436	-2.6421	-5.6584	-4.98901	-3.73104	-5.82717	2.09613
1552450_a_at	DNAJC5G	-3.3219	-6.673	-3.3838	-3.4454	-0.8599	-5.0979	-1.97524	-2.93481	-5.03093	2.09612
241406_at	---	-7.1584	-6.5873	-2.9954	-5.7179	-2.9748	-5.4804	-4.22474	-4.31268	-6.4087	2.09602
236670_s_at	PRKAG2	-6.0979	-6.9658	-3.7999	-5.673	-2.6277	-7.8954	-5.2013	-4.8914	-6.98637	2.09497
234045_x_at	---	-6.1178	-3.2379	-4.5064	-2.9302	-4.1278	-7.0023	-2.63656	-3.35772	-5.45267	2.09495
239663_x_at	LARP	-6.4804	-3.6693	-2.0783	-1.7141	-3.2934	-2.8303	-2.9031	-2.23183	-4.32667	2.09483
1554862_at	CMAH	-7.0783	-5.4173	-5.7331	-4.2543	-4.7331	-8.3808	-4.60478	-4.86406	-6.9588	2.09474
1561264_at	---	-7.4297	-5.7179	-2.968	-5.1078	-3.7681	-6.5328	-5.32156	-4.46579	-6.56013	2.09435
1558281_a_at	MGC9712	-5.0783	-6.0783	-2.4612	-5.2109	-4.1792	-5.9479	-3.14961	-3.60724	-5.7015	2.09426
222446_s_at	BACE2	-3.6188	-2.8468	-0.2471	-2.0469	0.5724	-3.917	-1.8059	-1.36663	-3.46087	2.09423
205559_s_at	PCSK5	-6.6153	-4.3629	-3.0046	-7.5873	-5.812	-7.7642	-1.86809	-4.15333	-6.24747	2.09414
1552456_a_at	MBD3L2	-5.7179	-5.138	-2.2849	-5.8283	-4.1431	-5.8614	-2.32173	-3.47831	-5.57243	2.09412
223719_s_at	RTBDN	-2.9771	-6.5064	-4.3277	-1.4884	-0.7437	-5.3335	-2.7201	-2.8454	-4.939	2.0936
209351_at	KRT14	-6.5873	-7.5328	-3.3104	-6.9658	-4.0541	-7.0398	-4.60478	-4.96033	-7.0533	2.09297
1552711_a_at	FLJ32499	-2.2122	-3.1584	0.0023	0.4321	-0.5782	-1.1792	-0.7053	-0.0903	-2.18327	2.09297
233050_at	---	-3.8489	-1.5829	0.1827	-3.299	-0.7226	-6.1792	-2.21685	-1.77772	-3.87033	2.09262
244817_at	---	-7.0023	-8.3808	-3.939	-6.5598	-3.5735	-6.5328	-5.14	-5.21293	-7.3053	2.09237
243771_at	---	-5.5462	-6.9658	-6.4297	-2.1392	-3.917	-7.0023	-4.6692	-4.4127	-6.50477	2.09207
91703_at	EHBP1L1	-0.7914	-0.882	-0.3346	0.4312	0.3201	-6.138	-1.63396	-0.512452	-2.6038	2.09135
241577_at	LAF4	-2.6565	-4.9479	-1.3226	-2.1128	-4.2821	-3.0954	-0.990781	-1.47539	-3.5666	2.09121
231616_at	GYPA	-2.7859	-6.0209	-2.402	-2.2793	-1.4691	-7.2877	-5.14	-3.27377	-5.36483	2.09107
1557682_a_at	LOC284688	-5.3335	-6.9658	-4.3629	-6.138	-3.5328	-6.7959	-2.32173	-4.27421	-6.36507	2.09086
1562976_at	---	-5.138	-5.5064	-2.2029	-3.9794	-3.5429	-5.3929	-3.58264	-3.25498	-5.34577	2.09079
238914_at	---	-6.3335	-4.7563	-3.0069	-4.4933	-2.7331	-8.2877	-5.60645	-4.36888	-6.45917	2.09028
212713_at	MFAP4	-6.2216	-6.1178	-3.0116	-6.4297	-4.9214	-5.9302	-2.55758	-3.99963	-6.08987	2.09024
228417_at	---	-7.3335	-5.1178	-3.7141	-4.0685	-4.9931	-6.0783	-4.4764	-4.08633	-6.17653	2.0902
219604_s_at	ZNF3	-4.2163	-6.5873	-2.0831	-2.2626	-0.9302	-3.0807	-3.26848	-2.53806	-4.6281	2.09004
218451_at	CDCP1	-5.7027	-6.2002	-5.6012	-2.8932	-4.2002	-5.3929	-2.53218	-3.67553	-5.76527	2.08974
238018_at	---	-3.3219	-4.1431	-7.5328	5.202	-2.1623	-6.0589	-4.92572	-2.41884	-4.50797	2.08913
234510_at	---	-5.673	-8.1178	-5.5064	-3.917	-1.5072	-7.0398	-5.14	-4.85447	-6.94353	2.08907
1562323_at	---	-5.2324	-6.138	-4.6804	-2.2176	-1.1559	-4.138	-2.34366	-3.08055	-5.16947	2.08891
236013_at	CACNA1E	-7.1178	-3.5295	-5.0023	-2.7179	1.2519	-5.6584	-2.32173	-3.34731	-5.43523	2.08792
216700_at	---	-3.138	-6.357	-2.2297	-1.5649	-3.8489	-3.0954	-2.53218	-2.10893	-4.1968	2.08787
241759_at	---	-5.4548	-5.299	-3.2324	-3.5195	-2.1115	-6.673	-4.41267	-3.72152	-5.80893	2.08741
226702_at	LOC129607	-3.0186	-6.7331	-5.8614	-1.6602	-5.1792	-6.3104	-2.27886	-3.26682	-5.35403	2.08721
240036_at	SEC14L1	-6.4548	-6.5328	-4.673	-4.5129	-3.9977	-5.812	-3.35275	-4.17955	-6.26653	2.08698
241796_x_at	DIAPH2	-8.9658	-7.7027	-8.9658	-2.9817	-7.8283	-7.2002	-5.66052	-5.86934	-7.95623	2.08689
1566689_at	---	-5.7179	-7.5328	-4.8699	-1.9817	-2.8242	-3.7879	-3.92808	-3.59323	-5.67953	2.08631
209083_at	CORO1A	2.7718	0.8931	3.6016	4.724	4.2012	-0.7505	0.847097	3.05757	0.971467	2.0861
1555964_at	LOC474170 /// LOC51326	-0.5838	-6.5873	0.5219	-1.2997	-0.486	-1.3452	-1.48034	-0.752714	-2.83877	2.08605
1566504_at	---	-3.8783	-5.6878	-1.9062	-3.1976	-0.9546	-4.4868	-2.69171	-2.5985	-4.6843	2.0858
41037_at	TEAD4	-5.9658	-6.2653	-4.9658	-6.357	-5.0979	-7.2002	-1.85229	-4.3917	-6.4771	2.0854
206597_at	NRL	-3.3599	-4.7179	-3.2765	-2.0256	-2.7879	-7.0398	-3.55957	-2.95389	-5.0392	2.08531
1555794_at	LOC51326	-8.2002	-7.6439	-4.3511	-7.0023	-3.8741	-6.9658	-5.2013	-5.51823	-7.6033	2.08507
216949_s_at	PKD1	-3.3838	-5.299	-2.9794	-3.2136	-3.9613	-5.8283	-2.06344	-2.75215	-4.83703	2.08489
235438_at	---	-7.7642	-5.9658	-5.4422	-5.3104	-6.7331	-3.7217	-0.446182	-3.73293	-5.81723	2.08431
220124_at	GAN	-6.2216	-6.357	-1.8879	-3.5598	-2.6565	-2.9931	-3.87188	-3.10653	-5.19057	2.08404
243060_at	---	-6.7027	-3.9748	-4.7563	-2.7979	-5.3808	-8.1178	-4.98901	-4.18107	-6.2651	2.08403
234193_at	JAK1	-5.9302	-7.0398	-3.5362	-6.4548	-2.1291	-7.2002	-3.92808	-4.63969	-6.7234	2.08371
237516_at	---	-6.9302	-2.8826	-2.772	-4.0023	-1.4422	-8.2002	-4.98901	-3.9211	-6.00433	2.08323
219921_s_at	DOCK5	-5.5462	-3.2543	-2.5564	-1.4771	-2.0979	-5.2433	-3.76298	-2.59883	-4.68127	2.08244
223752_at	---	-5.9302	-5.8783	-3.0856	-4.1431	-3.3019	-5.4297	-3.76298	-3.66389	-5.74607	2.08217
1562512_at	SMPDL3A	-6.0023	-6.6439	-3.4707	-5.7799	-3.0469	-7.2002	-4.34942	-4.53334	-6.61547	2.08213
1556727_at	---	-3.8242	-2.9127	-2.071	-2.4548	-2.3364	-6.3335	-2.30014	-2.27531	-4.3568	2.08149
1561216_at	---	-6.4051	-7.0783	-5.6295	-4.2598	-6.9302	-8.2002	-5.55139	-5.1469	-7.22787	2.08097
243200_at	---	-3.8079	-7.8954	-5.2765	-3.2877	-4.1688	-7.6439	-4.54047	-4.36822	-6.44907	2.08084
205459_s_at	NPAS2	-4.3452	-6.7642	-4.5942	-2.9501	-0.4884	-5.0209	-2.34366	-3.29599	-5.37677	2.08078
208577_at	HIST1H3C	-2.0529	-6.8283	-2.9127	-1.9851	-2.071	-3.9479	-1.68902	-2.19561	-4.27637	2.08076
236880_at	RAD52	-1.6657	-5.4422	-1.7515	-1.77	-1.1041	-4.6657	-2.00988	-1.84379	-3.92453	2.08074
1563612_at	LOC285768	-7.5873	-3.7027	-2.3147	-5.8954	-2.1329	-7.8954	-4.73362	-4.31457	-6.39513	2.08056
230073_at	---	-5.0209	-3.2598	-3.4485	-1.9896	-2.3379	-5.5735	-2.17694	-2.53835	-4.61807	2.07972
228280_at	MGC14289	3.4575	-2.7899	3.6109	3.4081	1.9377	2.4603	2.34769	3.12223	1.04263	2.0796
214490_at	ARSF	-6.5064	-5.8283	-3.5977	-4.8283	-3.161	-4.812	-2.48269	-3.63623	-5.71557	2.07934
232731_x_at	---	-7.2877	-5.5064	-3.7602	-4.2821	-4.4297	-5.0685	-3.58264	-3.87498	-5.9542	2.07922
243422_at	---	-4.3047	-5.4804	-2.6859	-2.3718	-4.7179	-6.2433	-4.73362	-3.26377	-5.3428	2.07903
220683_at	RDH8	-3.8531	-4.8531	-3.1203	-2.0116	-1.1128	-6.0589	-3.39649	-2.8428	-4.9217	2.0789
243710_at	---	-3.6012	-3.737	-1.5237	-2.0807	0.2604	-4.3929	-1.89212	-1.83217	-3.91037	2.07819
211846_s_at	PVRL1	-2.7274	-6.2216	-5.0023	-1.3718	-4.1128	-6.1178	-2.45857	-2.94422	-5.02227	2.07804
234293_x_at	---	-6.5873	-4.6224	-4.0589	-2.1241	-0.75	-3.2515	-2.04537	-2.74279	-4.8204	2.07761
1556449_at	TTC15	-5.138	-2.5855	-2.5129	-1.9828	-1.5513	-4.9127	-1.90836	-2.13469	-4.21207	2.07738
1556683_x_at	---	-5.7179	-4.8614	-3.1078	-4.772	-4.4548	-5.7486	-2.21685	-3.36555	-5.44263	2.07708
230012_at	FLJ34790	-1.6259	-7.2433	-1.8932	-2.9931	-3.5096	-4.1897	-1.94141	-2.2759	-4.35297	2.07706
244729_at	---	-4.2934	-5.4173	-4.7879	-2.7122	-2.0012	-6.8283	-2.80874	-3.43628	-5.513	2.07672
215934_at	---	-7.1178	-6.0209	-5.2653	-4.6804	-3.7486	-7.2002	-4.16353	-4.70308	-6.77963	2.07656
232151_at	---	-4.9658	-7.8283	-4.2379	-5.6295	-5.0116	-7.5873	-4.28674	-4.71805	-6.7938	2.07575
231768_at	USF1	-4.8283	-6.7331	-5.299	-2.8741	-3.7524	-4.3808	-1.54237	-3.23849	-5.31407	2.07558
1569675_at	---	-5.2543	-2.5462	-4.7408	-3.0685	-1.873	-7.5873	-1.35259	-3.05396	-5.12927	2.0753
233862_at	COMMD1	-6.4548	-1.9456	-3.3959	-2.2584	-2.7505	-5.4548	-1.97524	-2.54318	-4.6184	2.07522
237252_at	THBD	-5.2877	-6.2877	-2.5581	-3.399	-2.9083	-5.4051	-4.79792	-3.58501	-5.66017	2.07516
1558343_at	---	-5.4933	-7.2433	-3.3335	-3.4836	-3.5328	-5.5064	-5.2013	-4.00613	-6.081	2.07487
236410_x_at	LOC387593	-1.9602	-3.6118	-1.2905	-0.8176	-1.4612	-3.6547	-0.894597	-1.0009	-3.07557	2.07467
204679_at	KCNK1	-3.0517	-2.4804	-3.2488	2.9277	-3.4051	0.5126	1.5255	0.401465	-1.67317	2.07463
242940_x_at	DLX6	-3.7524	-7.4804	-4.4485	-5.5462	-1.2433	-6.7027	-1.71737	-3.90402	-5.9785	2.07448
238242_at	SBNO1	-3.57	-5.088	-3.1766	-1.9839	-1.7226	-5.5328	-2.80874	-2.65641	-4.73027	2.07385
204973_at	GJB1	-5.4051	-3.4081	-2.5362	-2.174	-1.3496	-4.093	-1.97524	-2.22848	-4.30207	2.07359
1557456_a_at	IRF2	-7.6439	-6.7027	-6.5328	-4.1482	-2.0093	-7.1584	-4.60478	-5.09526	-7.16833	2.07307
1559439_s_at	C21orf58	-3.0374	-4.5064	-1.4143	-2.2667	-3.8783	-4.939	-2.58343	-2.08814	-4.16093	2.07279
1561670_at	---	-5.2324	-5.2877	-2.4628	-3.9479	-3.7179	-6.3335	-4.22474	-3.54515	-5.61787	2.07272
1569716_at	---	-8.5873	-3.9931	-5.2433	-2.3748	-0.6753	-6.3335	-5.078	-4.23203	-6.30463	2.0726
221898_at	T1A-2	-6.7642	-5.5195	-4.553	-2.2612	-6.2216	-5.673	-4.92572	-3.91331	-5.98557	2.07226
205885_s_at	ITGA4	-8.2002	-2.4127	2.0836	1.6869	2.0174	2.4532	-5.71358	-0.647694	-2.7199	2.07221
242230_at	ATXN1	-2.3644	-1.6915	-0.8981	-1.5454	-0.737	-6.2653	-1.66123	-1.36824	-3.4404	2.07216
1557498_a_at	---	-5.5328	-7.1178	-2.735	-3.6693	-3.6367	-5.5195	-5.55139	-3.98523	-6.0567	2.07147
233695_s_at	CECR2	-6.6153	-5.3808	-5.1278	-2.4998	-1.1759	-5.9479	-4.10318	-3.91026	-5.98133	2.07107
241322_at	---	-6.2433	-5.4051	-2.3263	-2.2626	-3.4933	-3.3162	-4.16353	-2.91748	-4.9882	2.07072
1560851_at	C10orf136	-8.2877	-6.2216	-2.8427	-7.3335	-4.7331	-7.4297	-5.55139	-5.24253	-7.313	2.07047
1560371_at	LOC401321	-1.4414	-3.4675	-2.8303	0.5475	-2.5581	-6.7331	-3.14961	-1.8108	-3.88067	2.06986
220029_at	ELOVL2	-4.5328	-3.812	-2.8762	-2.7999	-1.7331	-7.6439	-4.10318	-3.25976	-5.32957	2.06981
212390_at	PDE4DIP	-4.5942	-0.6184	-3.3808	0.9975	-1.6135	-6.1584	-2.77859	-1.72063	-3.79033	2.0697
1557211_a_at	C14orf86	-7.3808	-6.673	-3.138	-3.7179	-2.223	-3.6804	-4.6692	-3.8417	-5.9114	2.0697
241700_at	---	-5.5195	-8.0398	-3.0469	-3.8868	-1.7959	-4.3808	-4.79792	-3.91054	-5.98003	2.06949
240406_at	USP16	-5.3452	-5.6012	-4.2543	-3.0541	-4.4297	-6.673	-4.10318	-3.80386	-5.87313	2.06927
217290_at	---	-6.0979	-6.1792	-6.4051	-2.3884	-3.1278	-7.2002	-4.4764	-4.4233	-6.49243	2.06913
220105_at	RTDR1	-5.0589	-6.0209	-5.9127	-2.6915	-4.9302	-7.2433	-3.51171	-4.03864	-6.1077	2.06906
229137_at	---	-5.8614	-7.9658	-2.5362	-6.7027	-3.8868	-6.2877	-4.6692	-4.63603	-6.70497	2.06893
1556354_s_at	RGL3	-6.1792	-6.7642	-4.0256	-3.5838	-3.4485	-5.8614	-4.98901	-4.19947	-6.26827	2.0688
211624_s_at	DRD2	-3.2002	-4.904	-2.4469	-2.3321	-4.0541	-5.1178	-2.23722	-2.33874	-4.40733	2.06859
219134_at	ELTD1	-8.4804	-4.2379	-3.3047	-5.3104	-3.7681	-7.1178	-5.01538	-4.54349	-6.61203	2.06854
236392_at	PARC	-5.3808	-5.138	-4.2163	-3.3688	-4.2821	-4.812	-1.54237	-3.04249	-5.11027	2.06778
216750_at	APBB2	-3.2849	-3.1533	-2.4485	-1.6767	-0.3306	-7.1584	-3.26848	-2.46456	-4.5322	2.06764
208225_at	FGFR2	-5.5873	-5.1482	-2.7544	-5.0979	-4.3277	-6.0398	-2.7201	-3.52413	-5.59177	2.06763
231397_at	LOC163404	-8.7027	-7.6439	-3.939	-3.6804	-4.4297	-2.9703	-5.49535	-4.37158	-6.43897	2.06738
205392_s_at	CCL14 /// CCL15	-5.9658	-5.8448	-4.9479	-4.4548	-0.7236	-6.4297	-2.63656	-4.01309	-6.0801	2.06701
236509_at	KIAA1598	-7.1178	-5.138	-5.3219	-2.9236	-2.6565	-5.4173	-3.22788	-3.82446	-5.89103	2.06657
[truncated: 248 more rows]
