# Supplementary material for: Aberrant expression of homeobox gene SIX1 in Hodgkin lymphoma
Source: Oncotarget. 2015 Oct 12;6(37):40112–26. doi: 10.18632/oncotarget.5556 (PMC4741883; doi:10.18632/oncotarget.5556)
Supplement: Supplementary file 3 [file oncotarget-06-40112-s003.xls]

## Sheet: Tabelle1
xx	Gene Symbol	HDLM-2	KM-H2	L-428	L-540	L-1236	SUP-HD1	U-HO1	L428+L540+UHO1	HDLM2+KMH2+SUPHD1	L428+L540+UHO1-HDLM2+KMH2+SUPHD1
204083_s_at	TPM2	4.2475	3.8574	-7.2433	-6.7959	-5.4422	-6.7027	-4.41267	-6.15062	0.4674	-6.61802
213831_at	HLA-DQA1	6.564	-2.9018	-4.7408	-2.1675	-0.1256	4.8487	-4.34942	-3.75257	2.83697	-6.58954
204417_at	GALC	-0.2173	1.1081	-4.3929	-7.4804	-5.4804	1.1069	-4.98901	-5.62077	0.6659	-6.28667
205199_at	CA9	4.0792	4.1098	-2.8242	-4.0398	-1.3321	1.963	-1.64753	-2.83718	3.384	-6.22118
209286_at	CDC42EP3	1.0716	0.6469	-6.0589	-5.9479	-3.6841	-0.6771	-5.14	-5.7156	0.347133	-6.06273
209480_at	---	4.3096	-5.7179	-6.9658	-5.0685	-0.3485	2.0374	-5.38041	-5.8049	0.2097	-6.0146
222714_s_at	LACTB2	2.1423	1.3888	-6.4051	-5.6295	1.149	1.7897	-0.425576	-4.15339	1.7736	-5.92699
1556300_s_at	---	0.8786	-2.9214	-5.9127	-4.553	-3.1559	2.9434	-6.01108	-5.49226	0.3002	-5.79246
228055_at	NAPSB	0.9029	-1.4909	-6.1584	-4.6295	-3.8406	3.3404	-3.81684	-4.86825	0.917467	-5.78571
235278_at	---	-3.1053	0.164	-5.7027	-8.1178	-1.4035	3.0825	-3.35275	-5.72442	0.0470667	-5.77148
225685_at	CDC42EP3	1.0152	0.9162	-3.299	-7.6439	-1.517	-0.9743	-4.92572	-5.28954	0.319033	-5.60857
221651_x_at	IGKC	4.0865	2.305	-5.357	-3.8699	-0.1396	4.7821	3.64044	-1.86215	3.72453	-5.58669
206876_at	SIM1	0.4659	-4.0589	-6.7027	-5.2543	-4.1482	2.7296	-5.60645	-5.85448	-0.2878	-5.56668
227711_at	FLJ32942	2.4711	3.5976	4.0267	-7.0783	2.1326	3.2276	-4.34942	-2.46701	3.09877	-5.56577
222108_at	AMIGO2	2.1693	1.3549	-7.4804	-5.9127	-3.5873	-5.6153	-5.32156	-6.23822	-0.697033	-5.54119
213415_at	CLIC2	3.4491	2.8787	-2.4204	-2.6331	2.9409	2.5573	-2.66387	-2.57246	2.9617	-5.53416
205484_at	SIT	2.1088	0.6801	-5.5598	-3.8699	-2.7122	1.1616	-3.11187	-4.18052	1.31683	-5.49736
226682_at	LOC283666	0.63	3.3582	-0.4028	-7.8283	-1.9412	1.4501	-2.7201	-3.6504	1.81277	-5.46317
212148_at	PBX1	-1.4532	1.9097	-4.1482	-4.2488	-1.0595	2.4366	-4.98901	-4.462	0.964367	-5.42637
212063_at	CD44	3.0665	2.7701	2.3315	-6.8954	3.7827	-0.0012	-5.66052	-3.40814	1.94513	-5.35327
236203_at	---	3.4177	-7.0398	-6.4804	-8.9658	-0.9176	-1.319	-5.55139	-6.9992	-1.64703	-5.35216
209288_s_at	CDC42EP3	2.2644	2.1814	-1.774	-5.6439	-2.1584	-0.8227	-5.01538	-4.14443	1.2077	-5.35213
204971_at	CSTA	-6.0783	2.9329	-5.7486	-3.2653	2.1697	5.2717	-4.79792	-4.60394	0.708767	-5.31271
221491_x_at	HLA-DRB1	3.8268	2.2131	-0.8039	-1.9931	-0.3379	2.3105	-4.73362	-2.51021	2.78347	-5.29367
228256_s_at	TIGA1	-3.088	1.1932	-6.357	-5.5328	-5.2765	0.8722	-4.98901	-5.62627	-0.340867	-5.2854
200799_at	HSPA1A	3.8818	3.4648	-4.7642	-2.81	-2.4005	-3.9258	-4.73362	-4.10261	1.14027	-5.24287
1556096_s_at	UNC13C	-3.4328	2.5516	-3.3219	-8.5873	-2.6331	-0.7126	-5.26184	-5.72368	-0.531267	-5.19241
231690_at	---	0.3224	0.0976	-6.4548	-5.1482	-1.3474	2.0516	-1.36375	-4.32225	0.823867	-5.14612
202149_at	NEDD9	-0.2072	2.5215	-3.2461	-4.6439	1.7429	-0.0433	-5.14	-4.34333	0.757	-5.10033
242952_at	HDAC9	-2.8201	-1.5437	-8.4804	-6.4548	-5.0589	-0.8922	-5.60645	-6.84722	-1.752	-5.09522
211964_at	COL4A2	1.822	-1.7141	-5.1897	-4.9748	-1.5154	0.2061	-4.6692	-4.94457	0.104667	-5.04923
212151_at	PBX1	-1.4485	1.9658	-4.1688	-5.673	0.0477	2.7357	-2.02751	-3.95644	1.08433	-5.04077
226459_at	PIK3AP1	2.6313	1.5918	-4.9568	1.3171	-0.0926	3.5152	-3.65887	-2.43286	2.57943	-5.01229
219777_at	GIMAP6	-2.0339	-1.1241	-8.5873	-8.1178	-5.7642	-4.3452	-5.8167	-7.50727	-2.50107	-5.0062
226051_at	SELM	0.2874	2.2255	-0.6638	-6.9658	-4.195	0.9605	-3.71032	-3.77997	1.1578	-4.93777
218706_s_at	NS3TP2	0.6601	1.1967	-2.3718	-6.7027	-5.4804	0.2186	-3.65887	-4.24446	0.6918	-4.93626
210869_s_at	MCAM	0.8448	-1.1424	-6.7331	-4.7959	-2.1304	0.6425	-2.87097	-4.79999	0.114967	-4.91496
206857_s_at	FKBP1B	0.1835	-0.4868	-5.2002	-7.3335	-3.6153	-1.3577	-3.81684	-5.45018	-0.553667	-4.89651
1560525_at	---	2.7509	0.164	-3.6511	-2.3423	-0.2485	1.2287	-4.4764	-3.48993	1.3812	-4.87113
227952_at	FLJ90036	-0.8954	1.8478	-7.1178	-5.299	-1.8489	-3.0589	-4.28674	-5.56785	-0.702167	-4.86568
206640_x_at	GAGE2 /// GAGE4 /// GAGE5 /// GAGE6 /// GAGE7 /// GAGE7B	-3.3047	3.4997	-7.0398	-6.0398	-3.9214	-2.9546	-4.22474	-5.76811	-0.919867	-4.84825
222150_s_at	LOC54103	-0.7264	-2.5312	-8.5873	-7.5328	-2.3899	-3.3929	-4.98901	-7.03637	-2.21683	-4.81954
1553882_at	---	-1.7651	1.4836	-6.8614	-5.5195	-4.1533	-3.1482	-5.38041	-5.92044	-1.14323	-4.7772
1562464_at	---	-1.0198	-3.7524	-7.8954	-5.7027	-2.4933	-0.1571	-5.60645	-6.40152	-1.6431	-4.75842
221671_x_at	IGKC	4.0827	2.1768	-2.7427	-4.1688	-2.0162	4.7198	3.63852	-1.09099	3.65977	-4.75076
205890_s_at	UBD	2.3143	0.2471	-0.2775	-6.2877	-2.1636	1.2984	-3.81684	-3.46068	1.2866	-4.74728
228150_at	RGPR	-0.3685	-4.5328	-5.3688	-7.0783	-1.1851	1.281	-5.38041	-5.9425	-1.20677	-4.73574
210426_x_at	RORA	-0.9902	0.501	-2.596	-6.7027	-1.4779	0.3485	-4.98901	-4.76257	-0.0469	-4.71567
233223_at	NEDD9	-1.9647	0.3798	-7.2002	-6.2002	0.5225	-2.7065	-4.98901	-6.1298	-1.43047	-4.69934
228367_at	ALPK2	1.263	-1.9546	-1.223	-5.357	2.5881	3.638	-4.54047	-3.70682	0.982133	-4.68896
1564220_a_at	---	-3.662	0.7963	-6.2433	-8.1178	-4.2056	-2.5412	-5.01538	-6.45883	-1.8023	-4.65653
227309_at	DKFZp451J1719	0.598	-0.0825	0.8981	-6.7959	-0.2695	2.3038	-5.2013	-3.6997	0.939767	-4.63947
202242_at	TM4SF2	3.0776	-0.2581	-0.2626	-5.4548	-2.0577	1.8917	-3.46503	-3.06081	1.5704	-4.63121
210675_s_at	PTPRR	2.1771	-0.4043	1.7806	-5.3335	1.8659	3.7368	-4.8246	-2.7925	1.83653	-4.62903
230463_at	TIMP4	-0.5517	-3.9931	-6.2877	-6.2433	-2.7919	1.9113	-3.98539	-5.50546	-0.877833	-4.62763
215241_at	TMEM16C	1.9296	0.0155	0.3498	-3.6953	-1.3816	2.9742	-5.60645	-2.98398	1.63977	-4.62375
209960_at	HGF	-4.9748	-0.0899	-6.4548	-4.035	-6.7642	3.4664	-4.92572	-5.13851	-0.532767	-4.60574
232195_at	GPR158	4.3005	0.5357	-7.8283	-7.9658	-4.7179	-6.7959	0.0755366	-5.23952	-0.653233	-4.58629
204755_x_at	HLF	1.2019	-1.4336	-5.4548	-4.4112	-3.458	-1.3119	-5.26184	-5.04261	-0.514533	-4.52808
212062_at	ATP9A	0.6414	-0.9181	-5.9127	-4.1178	-2.223	-0.3342	-4.16353	-4.73134	-0.203633	-4.52771
213558_at	---	-1.9851	1.2159	-2.6421	-4.3868	-2.851	2.4398	-4.8246	-3.95117	0.556867	-4.50803
211122_s_at	CXCL11	-4.8039	1.5699	-7.1178	-8.2877	-0.1275	-3.2109	-4.54047	-6.64866	-2.1483	-4.50036
203708_at	PDE4B	0.5081	3.5716	-1.5187	-5.1584	-2.0362	4.3197	1.61346	-1.68788	2.7998	-4.48768
229178_at	LOC145786	-5.6153	-0.3419	-6.0589	-5.299	-4.0445	3.2462	-4.79792	-5.38527	-0.903667	-4.48161
210479_s_at	RORA	-0.3364	0.3332	-2.0625	-7.0023	-2.2626	-0.0988	-4.4764	-4.51373	-0.034	-4.47973
204580_at	MMP12	-1.0619	5.5703	-3.8489	-3.8699	-2.3585	-3.8039	-4.98901	-4.23594	0.234833	-4.47077
206408_at	LRRTM2	0.905	-2.7179	-7.6439	-4.1431	-0.8757	1.7823	-1.62051	-4.46917	-0.0102	-4.45897
204960_at	PTPRCAP	2.3941	-4.812	-5.3452	-6.2216	-3.6259	1.9043	-2.27886	-4.61522	-0.1712	-4.44402
238297_at	PHACTR1	-0.6869	-1.0523	-8.1178	-1.7849	-3.917	-0.3906	-5.49535	-5.13268	-0.709933	-4.42275
228949_at	FLJ23091	-4.3277	0.538	-8.2002	-7.4804	-2.4204	-3.6511	-5.01538	-6.89866	-2.48027	-4.41839
238458_at	EFHA2	-3.5977	-0.5722	-8.9658	-4.436	-1.8303	-1.9018	-5.91584	-6.43921	-2.0239	-4.41531
213519_s_at	LAMA2	-0.8386	-2.1727	-2.1004	-6.9302	-0.1364	3.4628	-3.76298	-4.26453	0.1505	-4.41503
227623_at	---	-3.4836	2.9423	-4.0023	-7.7642	-6.3335	-3.161	-5.14	-5.6355	-1.2341	-4.4014
200795_at	SPARCL1	-1.0209	0.3226	-7.4297	-1.812	-4.227	0.2738	-4.34942	-4.53037	-0.1415	-4.38887
206574_s_at	PTP4A3	2.933	0.7142	-2.4998	-5.6439	2.9825	-0.9143	-2.27886	-3.47419	0.910967	-4.38515
202295_s_at	CTSH	5.3215	2.6637	-0.7874	-3.2793	1.6573	1.832	0.806614	-1.0867	3.2724	-4.3591
204174_at	ALOX5AP	6.377	3.5099	-0.5718	0.648	-0.6326	4.3721	1.16014	0.412113	4.753	-4.34089
205343_at	SULT1C1	-3.088	1.2471	-5.7486	-7.0783	-1.5072	-2.928	-4.92572	-5.91754	-1.58963	-4.32791
225798_at	JAZF1	-1.415	-1.771	-8.0398	-4.6367	-1.7122	2.1761	-1.30881	-4.66177	-0.336633	-4.32514
1552658_a_at	NAV3	-4.3393	-0.5199	-7.0783	-6.5328	-2.2835	-1.0162	-5.2013	-6.2708	-1.95847	-4.31233
226560_at	SGPP2	-4.0783	3.141	-5.088	-6.4051	-3.9127	-1.5505	-3.92808	-5.14039	-0.829267	-4.31113
204135_at	DOC1	2.632	-3.0046	-2.4328	-7.5873	0.0813	0.2322	-3.03904	-4.35305	-0.0468	-4.30625
208337_s_at	NR5A2	-0.287	-2.9127	-7.3808	-3.7919	-1.6466	1.1225	-3.81684	-4.99651	-0.6924	-4.30411
219225_at	PGBD5	-2.4596	-0.2189	-6.3808	-5.3929	-0.4485	1.6633	-2.13811	-4.63727	-0.3384	-4.29887
236782_at	SAMD3	-0.6184	-3.6475	-5.4297	-6.6153	-2.4391	0.1262	-4.98901	-5.678	-1.3799	-4.2981
220030_at	STYK1	-0.7909	-5.2216	-7.8283	-6.1178	-2.7583	-0.6091	-5.55139	-6.49916	-2.2072	-4.29196
210997_at	HGF	-8.2002	-0.5812	-7.4804	-4.0398	-4.3868	5.3282	-4.79792	-5.43937	-1.15107	-4.28831
236266_at	---	-2.0362	1.3312	-2.5031	-7.0023	-3.7919	-0.2399	-4.22474	-4.57671	-0.314967	-4.26175
213664_at	SLC1A1	3.1914	0.1895	-7.3808	1.3457	-2.6421	-1.8783	-5.2013	-3.74547	0.500867	-4.24633
217617_at	PBX1	-3.6915	0.1025	-5.6295	-6.5873	-4.7959	0.1971	-3.87188	-5.36289	-1.13063	-4.23226
211302_s_at	PDE4B	-0.0556	2.872	-1.715	-4.035	-2.1443	3.8714	-0.249693	-1.9999	2.22927	-4.22916
210558_at	AKR1C4	-0.1838	-2.9635	-6.9658	-7.4804	-1.5471	-4.0637	-5.43835	-6.62818	-2.40367	-4.22452
205422_s_at	ITGBL1	-4.4173	-1.5606	-8.0398	-7.3808	-4.6511	-2.2392	-5.43835	-6.95298	-2.73903	-4.21395
235400_at	FREB	-0.041	0.3138	-8.2877	-6.357	-4.9568	-4.1844	-1.89212	-5.51227	-1.30387	-4.20841
231898_x_at	SOX2OT	-6.4804	-1.5014	-8.1178	-8.8283	-7.1584	-1.8943	-5.55139	-7.49916	-3.29203	-4.20713
241457_at	FBXL7	-4.1482	2.1371	-7.2433	-8.2877	-2.8868	-6.5873	-5.66052	-7.06384	-2.86613	-4.19771
230849_at	---	-2.3644	0.6997	-5.8954	-6.9658	-3.1103	-3.5496	-4.92572	-5.92897	-1.7381	-4.19087
206950_at	SCN9A	-3.402	-1.6684	-7.4804	-7.8954	-1.5245	-3.071	-5.26184	-6.87921	-2.7138	-4.16541
224772_at	NAV1	-0.9062	3.5648	-5.9658	-6.4548	-1.2149	-6.0589	-3.46503	-5.29521	-1.13343	-4.16178
240681_at	---	1.7349	-0.0893	-2.8448	-4.5735	-1.2372	0.4306	-2.93595	-3.45142	0.692067	-4.14348
233633_at	TBL1XR1	-2.5598	-2.4998	-7.0783	-7.9658	-3.4675	-2.5907	-5.01538	-6.68649	-2.5501	-4.13639
239237_at	---	1.5068	0.7609	0.3075	-5.2433	1.5917	1.8871	-3.26848	-2.73476	1.38493	-4.11969
39318_at	TCL1A	-2.2136	2.3689	-5.5735	-5.4422	-3.7217	-3.1871	-4.33972	-5.11847	-1.0106	-4.10787
226811_at	FAM46C	1.6797	1.241	-3.737	1.3019	-0.2973	1.7569	-5.2013	-2.54547	1.5592	-4.10467
229778_at	---	-3.5362	-3.3929	-3.3133	-8.5873	-1.2149	1.4684	-5.86677	-5.92246	-1.82023	-4.10222
201308_s_at	38606	0.4404	1.9358	0.8136	-7.1584	0.1017	0.0164	-3.55957	-3.30146	0.797533	-4.09899
1569969_a_at	UNC13C	-3.7524	2.0773	-5.9302	-4.2379	-3.458	-1.8427	-5.60645	-5.25818	-1.1726	-4.08558
213954_at	KIAA0888	-0.7098	0.7183	-4.3929	-7.6439	-0.7326	-2.662	-2.87097	-4.96926	-0.8845	-4.08476
203680_at	PRKAR2B	-0.2719	0.895	-0.8314	-4.1431	-2.5412	3.2484	-3.39649	-2.79033	1.2905	-4.08083
228285_at	TDRD9	0.4175	-2.6259	-8.5873	-3.6841	-2.1178	-2.9192	-5.078	-5.78313	-1.7092	-4.07393
206363_at	MAF	0.9327	0.9903	-6.2433	-5.7642	0.2454	-5.8954	-4.16353	-5.39034	-1.32413	-4.06621
241883_x_at	---	0.7797	-1.8375	-5.6878	-3.6767	-7.1584	-1.1367	-5.01538	-4.79329	-0.7315	-4.06179
202833_s_at	SERPINA1	2.1179	2.1192	-5.2765	0.2312	-5.8448	-2.0954	-4.98901	-3.34477	0.7139	-4.05867
228184_at	DISP1	-0.4104	-1.0868	-5.9839	-7.1584	-1.2997	-1.8375	-2.36592	-5.16941	-1.11157	-4.05784
208343_s_at	NR5A2	-0.0804	-3.4517	-7.1178	-2.3599	-4.4804	0.9651	-5.26184	-4.91318	-0.855667	-4.05751
1570594_at	---	-2.8656	-4.3808	-7.7027	-8.3808	-5.5195	-2.2529	-5.55139	-7.21163	-3.16643	-4.0452
210394_x_at	SSX4	-3.4328	3.1492	-6.7642	-4.6224	-2.4884	-3.2598	-4.22474	-5.20378	-1.18113	-4.02265
228195_at	MGC13057	-2.77	-1.3629	-7.8954	-6.8283	-1.4771	-2.2863	-3.76298	-6.16223	-2.13973	-4.02249
235048_at	KIAA0888	0.5607	2.0252	-5.357	-5.9479	-0.9948	-2.7919	-0.943979	-4.08296	-0.0686667	-4.01429
238900_at	HLA-DRB1 /// HLA-DRB3	0.9745	-2.7979	-6.1178	-5.9302	-4.8868	-3.9568	-5.76564	-5.93788	-1.92673	-4.01115
1558692_at	MGC31963	-3.1203	-0.5404	-6.7331	-6.3808	-3.2379	-2.8019	-5.38041	-6.16477	-2.1542	-4.01057
211071_s_at	AF1Q	4.0032	2.8525	-1.3321	0.1164	3.7234	3.1466	-0.808232	-0.674644	3.3341	-4.00874
210445_at	FABP6	2.9407	4.6419	-2.9479	-4.5598	-0.7849	0.2914	3.39219	-1.37184	2.62467	-3.9965
226436_at	RASSF4	2.5324	2.1196	-6.4804	-1.1877	0.7139	-0.5829	-0.244527	-2.63754	1.35637	-3.99391
209138_x_at	IGLC2	-2.0698	4.163	-6.5064	-2.4532	-3.4173	-1.9051	-2.74905	-3.90288	0.0627	-3.96558
232945_at	---	-3.0445	-2.152	-6.7027	-8.2877	-1.3763	-1.0517	-3.14961	-6.04667	-2.08273	-3.96394
224795_x_at	IGKC	4.1733	2.2536	-1.229	-3.1456	-0.6943	4.9689	3.87979	-0.164935	3.7986	-3.96354
1554273_a_at	LRAP	-1.8355	0.2724	-3.9568	-2.9192	0.9381	1.8331	-4.6692	-3.8484	0.09	-3.9384
1554982_a_at	C9orf11	-3.0069	-3.1304	-6.8283	-6.7027	-4.904	-0.9285	-5.32156	-6.28419	-2.35527	-3.92892
203037_s_at	MTSS1	2.9992	2.5599	-2.3868	-2.1857	-1.851	1.7556	0.130243	-1.48075	2.43823	-3.91899
209355_s_at	PPAP2B	-2.8954	1.8589	-2.7065	-7.3808	-1.3126	-1.4643	-4.16353	-4.75028	-0.8336	-3.91668
1564359_a_at	---	-3.8406	1.6134	-8.3808	-6.7959	-3.4771	-4.553	-3.35275	-6.17648	-2.26007	-3.91642
229309_at	ADRB1	1.737	-2.8448	-3.5462	-8.7027	-6.0023	-4.6153	-5.2013	-5.81673	-1.9077	-3.90903
207655_s_at	BLNK	-0.0568	0.8134	-4.8783	-6.5064	-1.0795	-3.4297	-3.00389	-4.7962	-0.891033	-3.90516
221795_at	NTRK2	-2.57	0.1309	-5.3452	-2.6295	-0.5538	1.1607	-5.01538	-4.33003	-0.426133	-3.90389
244173_at	C14orf106	-2.3176	-2.2543	-6.6439	-7.0023	-6.0783	-2.9148	-5.55139	-6.3992	-2.49557	-3.90363
206167_s_at	ARHGAP6	-3.6767	0.2534	-6.5328	-3.3452	-1.6475	-0.0994	-5.32156	-5.06652	-1.17423	-3.89229
229073_at	LOC145786	-3.1766	-1.3659	-5.138	-2.7583	-6.4051	2.8753	-5.43835	-4.44488	-0.555733	-3.88915
235068_at	---	0.0393	-0.6799	-6.8283	-2.0244	-0.3685	2.3801	-0.982158	-3.27829	0.579833	-3.85812
210916_s_at	CD44	1.8111	1.1807	1.2256	-6.9302	1.816	-1.5995	-4.4764	-3.39367	0.4641	-3.85777
230250_at	PTPRB	-0.9313	-2.2392	-1.2016	-7.6439	-0.4592	0.2914	-5.60645	-4.81732	-0.9597	-3.85762
207030_s_at	CSRP2	0.4404	3.8363	0.7817	-3.0517	0.2091	0.5392	-4.41267	-2.22756	1.6053	-3.83286
211966_at	COL4A2	1.148	-1.8552	-5.3452	-3.5873	-3.6224	-0.8334	-4.10318	-4.34523	-0.513533	-3.83169
218574_s_at	LMCD1	0.0646	0.2044	-3.5769	-6.9302	1.4884	1.0043	0.297158	-3.40331	0.424433	-3.82775
1558930_at	---	1.1675	-2.3748	-4.0445	-2.9862	-0.0469	2.5001	-3.14961	-3.39344	0.430933	-3.82437
206481_s_at	LDB2	-4.0589	1.7189	-7.5328	-7.7642	-2.904	-6.8954	-5.38041	-6.89247	-3.07847	-3.814
1552912_a_at	IL23R	-2.2807	-0.0327	-4.2002	-6.5598	-4.0783	-2.7274	-5.71358	-5.49119	-1.68027	-3.81093
202479_s_at	TRIB2	-0.7949	-1.1507	-6.673	-6.7959	1.0308	-4.2709	-4.16353	-5.87748	-2.07217	-3.80531
1557217_a_at	FANCB	-1.195	-0.3865	-1.2203	-6.7642	-2.3061	0.066	-4.92572	-4.30341	-0.505167	-3.79824
205861_at	SPIB	2.4475	1.6147	1.0081	-6.5328	-1.3718	1.6676	-0.132945	-1.88588	1.90993	-3.79581
238937_at	FLJ32191	0.1076	-2.4422	-7.2877	-5.8954	-1.7829	-1.2835	-1.8212	-5.00143	-1.20603	-3.7954
235466_s_at	---	1.7479	0.8221	-1.1565	-5.8783	0.2793	2.2658	0.492321	-2.18083	1.61193	-3.79276
209956_s_at	CAMK2B	-1.085	-3.6403	-7.2433	-7.2433	-1.3629	-3.3162	-4.92572	-6.47077	-2.6805	-3.79027
212353_at	SULF1	-1.7131	2.1614	-2.776	-6.4548	3.5925	-3.0661	-4.73362	-4.65481	-0.8726	-3.78221
210258_at	RGS13	-5.4675	1.0682	0.5053	-7.4297	2.1326	3.3651	-5.43835	-4.12092	-0.344733	-3.77618
223915_at	BCOR	1.8566	2.0067	1.4168	-4.9479	1.9249	-0.3566	-4.28674	-2.60595	1.1689	-3.77485
231836_at	HKR1	-0.6371	0.2843	-4.8868	-7.0398	-1.1591	-5.0493	-4.79792	-5.57484	-1.8007	-3.77414
1568752_s_at	RGS13	-3.0116	-0.815	-1.304	-6.0209	0.493	1.994	-5.8167	-4.38053	-0.610867	-3.76967
1562484_at	FLJ35848	-2.2919	-3.299	-7.7027	-7.6439	-4.939	-3.7179	-5.26184	-6.86948	-3.10293	-3.76655
1563062_at	---	-2.9658	-2.4313	-6.4548	-7.2002	-0.6725	-0.8906	-3.92808	-5.86103	-2.0959	-3.76513
202965_s_at	CAPN6	0.4413	-2.1153	-6.7027	-6.4051	-5.2216	-5.1584	-5.01538	-6.04106	-2.27747	-3.76359
206341_at	IL2RA	3.5427	-0.81	-4.9931	3.0208	-3.4235	2.0174	-4.54047	-2.17092	1.58337	-3.75429
209835_x_at	CD44	2.1994	1.5306	1.903	-6.0023	2.8336	-0.9817	-4.41267	-2.83732	0.9161	-3.75342
217669_s_at	AKAP6	-1.6832	-3.2515	-6.8614	-6.4297	-4.5735	-0.9132	-3.81684	-5.70265	-1.9493	-3.75335
236293_at	RHOH	-3.1028	1.1951	0.0685	-7.1584	-5.0209	0.5184	-5.55139	-4.21376	-0.4631	-3.75066
206470_at	PLXNC1	-0.0206	1.6079	-0.1546	-5.8614	-3.0831	-1.1989	-4.8246	-3.61353	0.129467	-3.743
230404_at	---	-1.9771	-4.2433	-8.0398	-7.4804	-1.7612	-0.2702	-2.19676	-5.90565	-2.16353	-3.74212
1570115_at	LUC7L2	-4.4173	-3.1766	-7.4804	-8.9658	-5.8283	-3.3019	-5.66052	-7.36891	-3.63193	-3.73697
201563_at	SORD	3.3746	1.8968	1.694	0.2954	1.2046	4.1445	-3.76298	-0.591195	3.13863	-3.72983
1554966_a_at	DOC1	2.4591	-4.2821	-2.2136	-6.9658	-0.3277	0.0696	-3.76298	-4.31413	-0.584467	-3.72966
1556187_at	ZNF555	-4.2163	-2.9885	-8.8283	-7.7642	-6.2216	-3.9258	-5.71358	-7.43536	-3.7102	-3.72516
242429_at	ZNF567	0.2731	-1.9247	-0.3086	-8.1178	-1.6277	0.5225	-3.87188	-4.09943	-0.376367	-3.72306
227835_at	---	-1.5752	-1.5615	-5.7959	-6.0979	-4.1897	-0.2046	-2.60975	-4.83452	-1.11377	-3.72075
215532_x_at	ZNF492	-3.553	-1.1109	-5.673	-8.2002	-2.6153	-3.3511	-5.26184	-6.37835	-2.67167	-3.70668
207236_at	ZNF345	-2.035	-1.5804	-8.3808	-7.2002	-2.9434	-6.4548	-5.60645	-7.06248	-3.35673	-3.70575
202948_at	IL1R1	2.3643	-0.7442	-2.4158	1.179	3.228	3.4476	-4.79792	-2.01157	1.68923	-3.70081
1569253_at	MGC16733	-3.4112	-2.3061	-8.1178	-6.9302	-2.3437	-3.035	-4.79792	-6.61531	-2.91743	-3.69787
206084_at	PTPRR	1.8022	-0.7174	1.1508	-3.2821	1.5451	2.8619	-5.01538	-2.38223	1.31557	-3.69779
219759_at	LRAP	-1.3763	1.5798	-4.4868	-2.8386	2.0346	3.312	-0.249693	-2.52503	1.17183	-3.69686
221748_s_at	TNS	-0.0713	-0.5938	-5.812	-5.5598	-1.8232	-5.0023	-5.38041	-5.58407	-1.88913	-3.69494
229014_at	LOC441094	0.7579	0.5646	1.0903	-5.5873	-0.2321	2.146	-3.11187	-2.53629	1.15617	-3.69246
242285_at	---	1.2463	0.5136	-4.6584	-3.1871	-3.1354	-3.3748	-4.8246	-4.22337	-0.5383	-3.68507
240112_at	---	-5.0979	-2.2863	-7.0023	-7.3335	-1.5641	-1.0428	-5.14	-6.49193	-2.809	-3.68293
236287_at	---	-2.596	-1.9771	-7.5328	-7.0023	-3.772	-3.6188	-4.6692	-6.40143	-2.73063	-3.6708
210664_s_at	TFPI	-0.75	1.3976	-3.7027	-7.8283	-1.3929	-6.2002	-5.01538	-5.51546	-1.85087	-3.66459
218435_at	DNAJD1	4.688	1.8116	-5.7642	1.3262	-1.6859	4.3796	4.32758	-0.0368053	3.6264	-3.66321
213113_s_at	SLC43A3	-2.3884	3.7827	-5.7799	-2.596	2.1347	3.1272	1.91063	-2.15509	1.50717	-3.66226
241946_at	ZDHHC21	0.7481	-0.532	-4.2324	-1.4683	0.0555	2.7216	-2.34366	-2.68145	0.979233	-3.66069
223806_s_at	NAPSA	-0.904	-0.3914	-2.2379	-3.776	-0.3288	3.7456	-2.50722	-2.84037	0.816733	-3.65711
201888_s_at	IL13RA1	2.712	-0.319	2.1516	-6.7331	2.3933	3.0126	-0.982158	-1.85455	1.80187	-3.65642
229029_at	---	2.4609	1.1763	0.3071	-5.9479	0.7457	1.3705	-0.315869	-1.98556	1.66923	-3.65479
228153_at	IBRDC2	-1.1976	3.08	-2.2821	-6.7959	-2.0244	-1.0813	-1.07538	-3.38446	0.267033	-3.65149
229478_x_at	BIVM	-3.1792	-3.0445	-8.9658	-7.7642	-4.9839	-3.4836	-3.92808	-6.88603	-3.23577	-3.65026
222281_s_at	---	-2.7839	-0.2502	-2.8552	-5.7799	-2.3147	4.501	-0.823555	-3.15289	0.488967	-3.64185
212097_at	CAV1	2.3814	4.2334	4.4632	-2.0649	-0.2688	4.9248	-1.77578	0.207507	3.84653	-3.63903
209183_s_at	C10orf10	3.9142	0.545	-4.8039	-0.052	2.9337	0.9676	-0.632651	-1.82952	1.80893	-3.63845
1553589_a_at	MAP17	1.6415	-2.8573	-6.5328	-2.6547	-1.5666	-1.2821	-4.22474	-4.47075	-0.832633	-3.63811
237161_at	---	-1.7534	-2.8079	-7.4297	-4.772	-1.5873	-1.8794	-5.14	-5.78057	-2.1469	-3.63367
1565867_a_at	---	-1.3147	0.032	-7.0783	-0.5713	-1.7889	0.0421	-4.4764	-4.042	-0.413533	-3.62847
215081_at	KIAA1024	-2.2297	-1.5804	-3.9479	-7.0398	-1.2927	-0.6434	-4.34942	-5.11237	-1.4845	-3.62787
223916_s_at	BCOR	0.2524	0.3561	0.5255	-6.8283	0.7321	-1.357	-5.32156	-3.87479	-0.2495	-3.62529
223825_at	KIAA1432	-1.1022	-1.9501	-6.7331	-2.3703	-1.2898	-0.1165	-4.92572	-4.67637	-1.05627	-3.62011
230869_at	---	-3.2626	-2.6529	-7.4297	-6.4051	-2.9412	-2.9346	-5.86677	-6.56719	-2.95003	-3.61716
223179_at	YPEL3	0.944	-0.2671	-2.4143	-7.2433	0.6822	-0.2042	-0.712414	-3.45667	0.157567	-3.61424
229831_at	CNTN3	-4.0783	-3.8242	-8.9658	-8.4804	-3.2189	-4.6657	-5.91584	-7.78735	-4.1894	-3.59795
242977_at	LOC400796	-3.174	2.2545	-3.2002	-6.4548	-1.7084	-3.458	-5.49535	-5.05012	-1.45917	-3.59095
206134_at	ADAMDEC1	-3.7839	2.7119	-3.2877	-6.9302	-1.4274	-1.9579	-3.58264	-4.60018	-1.00997	-3.59021
1552401_a_at	C21orf41	-2.0303	-0.4707	-5.1897	-6.2002	-2.0954	-3.2216	-5.078	-5.4893	-1.90753	-3.58177
220497_at	ZNF214	-4.2934	-3.2002	-7.9658	-8.7027	-6.0589	-4.0541	-5.60645	-7.42498	-3.84923	-3.57575
202283_at	SERPINF1	-3.939	1.1725	-5.3335	-5.2109	-2.6047	-1.7849	-4.73362	-5.09267	-1.51713	-3.57554
203903_s_at	HEPH	0.0032	0.6548	-0.4711	-3.1636	-2.0362	1.3517	-5.078	-2.90423	0.6699	-3.57413
228056_s_at	NAPSB	-1.0116	-6.3808	-5.3808	-6.6153	-6.3808	1.7302	-4.34942	-5.44851	-1.8874	-3.56111
239100_x_at	PCNX	0.355	-0.7671	-3.9127	-1.2036	-1.402	1.2356	-4.73362	-3.28331	0.2745	-3.55781
206627_s_at	SSX1	-4.1028	1.5335	-4.2324	-6.1178	-5.0589	-2.6657	-5.55139	-5.30053	-1.745	-3.55553
209540_at	IGF1	1.4999	-5.2002	-5.3929	-1.6412	-3.357	2.0697	-5.26184	-4.09865	-0.543533	-3.55511
233752_s_at	ATBF1	-3.662	-1.4454	-6.8614	-7.7642	-4.6224	-2.1649	-3.31009	-5.97856	-2.4241	-3.55446
1562364_at	---	-3.0469	-4.8868	-7.8954	-8.1178	-2.4469	-2.6915	-5.26184	-7.09168	-3.54173	-3.54995
1552870_s_at	DKFZp686H1423	-3.138	0.1344	-4.2379	-6.8614	-2.3944	-3.3629	-5.91584	-5.67171	-2.12217	-3.54955
243598_at	---	0.1169	-4.1636	-7.0783	-5.8954	-3.7563	-2.4422	-4.16353	-5.71241	-2.16297	-3.54944
1563386_at	ARHGAP6	-2.8847	0.2977	-8.0398	-3.8699	-2.3674	-4.1792	-5.49535	-5.80168	-2.2554	-3.54628
218701_at	LACTB2	-0.0265	0.2601	-7.2433	-3.737	0.1681	-0.5019	0.0919634	-3.62945	-0.0894333	-3.54001
237781_at	HORMAD2	-3.399	-2.735	-7.8283	-6.5873	-2.2976	-2.2737	-4.60478	-6.34013	-2.80257	-3.53756
235382_at	FLJ90650	-2.2029	-2.9568	-6.0023	-8.7027	-5.138	-3.8868	-4.92572	-6.54357	-3.0155	-3.52807
243309_at	---	-1.4143	5.955	-3.1128	-2.0139	0.3516	-2.7999	-3.71032	-2.94567	0.580267	-3.52594
237489_at	---	-3.4235	-2.8911	-6.7959	-8.2877	-5.088	-3.5162	-5.32156	-6.80172	-3.27693	-3.52479
234588_at	---	-3.0758	-2.735	-7.7027	-6.6439	-1.9748	-3.2379	-5.26184	-6.53615	-3.01623	-3.51991
1563149_at	---	-3.4235	-2.917	-8.0398	-7.0783	-3.1304	-3.6012	-5.38041	-6.83284	-3.3139	-3.51894
214467_at	GPR65	-1.4612	0.8159	-4.1178	-5.0783	-5.5598	-3.2626	-5.26184	-4.81931	-1.30263	-3.51668
205153_s_at	CD40	1.5239	2.8067	1.4257	-5.673	2.8213	2.4295	0.467356	-1.25998	2.25337	-3.51335
217975_at	WBP5	-6.673	2.3583	-8.0398	-5.6012	-4.8283	2.5724	1.35987	-4.09371	-0.580767	-3.51294
205204_at	NMB	0.91	-3.5977	-4.2379	-3.4297	-2.6082	4.5007	-1.05715	-2.90825	0.604333	-3.51258
240979_at	LOC284100	-3.5598	-2.917	-6.5873	-7.6439	-2.3061	-2.482	-5.26184	-6.49768	-2.98627	-3.51141
224964_s_at	GNG2	1.8964	3.2902	3.672	-8.4804	2.4516	3.8588	3.32255	-0.495284	3.01513	-3.51042
236129_at	GALNT5	-3.7103	1.066	-5.2109	-2.4723	-4.5462	0.5018	-4.98901	-4.22407	-0.714167	-3.5099
209606_at	PSCDBP	4.2858	1.8938	-2.6206	5.9865	-2.1078	2.4541	-5.26184	-0.63198	2.8779	-3.50988
219288_at	C3orf14	-6.8614	1.9097	-5.6153	-7.7642	3.3583	3.8034	1.70508	-3.89147	-0.382767	-3.50871
235648_at	ZNF567	1.4474	-0.7869	0.275	-8.4804	-0.954	1.3781	-0.278437	-2.82795	0.679533	-3.50748
230630_at	AK3	1.0055	1.1164	0.8842	-6.6439	1.565	1.1943	-1.44436	-2.40135	1.1054	-3.50675
210998_s_at	HGF	-5.1278	-0.3094	-3.0685	-2.6602	-4.7959	5.3946	-4.8246	-3.51777	-0.0142	-3.50357
204422_s_at	FGF2	-0.9313	0.8361	-6.2653	-2.3219	-2.5179	-1.9138	-3.92808	-4.17176	-0.669667	-3.50209
237837_at	BCL2	0.6835	-2.7408	-7.9658	-0.77	0.0638	-0.3636	-4.16353	-4.29978	-0.806967	-3.49281
231167_at	---	-0.6457	-0.5602	-7.6439	-2.0844	-1.7331	-1.3255	-3.26848	-4.33226	-0.8438	-3.48846
236811_at	DMRTC2	-3.0422	-2.0856	-7.9658	-5.4422	-4.5129	-3.0186	-5.2013	-6.2031	-2.71547	-3.48763
244703_x_at	IPO9	-1.2049	-0.8536	-6.7642	-2.7583	-1.5572	-0.2491	-3.22788	-4.25013	-0.7692	-3.48093
1570572_at	---	-3.7293	-2.6785	-7.0023	-7.5328	-2.959	-2.5146	-4.8246	-6.45323	-2.97413	-3.4791
202890_at	MAP7	-3.3423	0.1625	-7.8954	-8.2002	0.8092	-8.2002	-5.71358	-7.26973	-3.79333	-3.47639
224771_at	NAV1	-1.9942	1.7287	-6.2002	-5.5328	-3.3748	-5.6012	-4.54047	-5.42449	-1.95557	-3.46892
211470_s_at	SULT1C1	-7.2002	2.1818	-5.9479	-7.7642	-4.2709	-3.3162	-4.98901	-6.2337	-2.7782	-3.4555
206710_s_at	EPB41L3	-5.5735	1.4877	-5.9127	-6.7642	-6.0589	-3.7293	-5.49535	-6.05742	-2.60503	-3.45238
212977_at	CMKOR1	-6.3808	1.7233	-6.8283	-6.7027	-6.0398	-3.257	-4.73362	-6.08821	-2.63817	-3.45004
235146_at	KIAA1145	-1.1668	-3.6224	-6.7027	-5.3688	-4.5064	-2.257	-5.32156	-5.79769	-2.34873	-3.44895
1563754_at	GRIK2	-2.3868	-1.9624	-5.6439	-6.9302	-1.7999	-3.5031	-5.60645	-6.06018	-2.61743	-3.44275
1557765_at	LOC340109	-4.2709	-0.7032	-3.3838	-8.8283	-5.7959	-2.6259	-5.71358	-5.97523	-2.53333	-3.44189
230127_at	---	-1.3401	-2.4836	-6.1178	-6.7959	-5.2002	-4.9127	-6.14688	-6.35353	-2.91213	-3.44139
225763_at	MK2S4	1.4506	-2.5769	-5.4297	-3.4804	-1.872	-2.4917	-4.98901	-4.63304	-1.206	-3.42704
211597_s_at	HOP	3.9615	0.294	-1.0286	5.6744	-2.2243	6.066	-4.60478	0.0136741	3.4405	-3.42683
219670_at	FLJ11588	3.9551	-2.3364	-4.8783	-5.7027	-3.8039	-3.0517	-1.13148	-3.90416	-0.477667	-3.42649
230130_at	---	-3.1533	1.2271	-5.1278	-5.7179	-3.7602	-3.3277	-4.6692	-5.17163	-1.7513	-3.42033
241507_x_at	---	-4.2877	-3.357	-8.1178	-8.2002	-2.6331	-3.402	-4.98901	-7.10234	-3.68223	-3.4201
226354_at	LACTB	3.3296	3.2078	2.7215	-5.2653	2.2667	2.3301	1.15135	-0.46415	2.95583	-3.41998
235885_at	P2RY12	-4.357	-3.4868	-4.0445	-7.5873	-3.6547	0.713	-5.71358	-5.78179	-2.37693	-3.40486
229281_at	---	-7.5328	1.8438	-3.3899	-8.1178	-2.6804	-0.5383	-4.92572	-5.47781	-2.07577	-3.40204
223127_s_at	C1orf21	-1.5986	-1.6286	-6.7642	-6.8283	-3.8324	-2.6712	-2.50722	-5.36657	-1.96613	-3.40044
239971_at	C16orf45	-3.1028	-2.0589	-8.2002	-6.5328	-1.5328	-4.5129	-5.14	-6.62433	-3.22487	-3.39947
1569366_a_at	ZNF569	-0.7056	-1.9748	-7.7027	-4.2709	-4.3104	-4.2488	-5.14	-5.70453	-2.30973	-3.3948
223655_at	M160	1.63	-2.309	-6.4548	0.2322	-1.6593	1.2411	-3.39649	-3.20636	0.187367	-3.39373
1553927_at	C7orf33	-3.354	3.1551	-4.2934	-3.7217	-4.6153	-2.335	-4.6692	-4.2281	-0.844633	-3.38347
243945_at	TRIM2	-4.2765	-2.6638	-8.9658	-7.7642	-2.3408	-5.5064	-5.86677	-7.53226	-4.1489	-3.38336
203456_at	PRAF2	0.0272	1.0744	-4.1329	-4.3629	-4.2709	-1.8751	-2.4115	-3.63577	-0.257833	-3.37793
230102_at	---	-2.4005	0.1177	-5.299	-5.5328	-3.816	-1.8836	-3.46503	-4.76561	-1.3888	-3.37681
220889_s_at	CA10	-4.1278	-3.3959	-2.9862	-6.1584	-2.5047	3.0523	-5.43835	-4.86098	-1.49047	-3.37052
204753_s_at	HLF	1.5224	-1.1571	-2.7447	-2.071	-2.0046	0.2575	-4.6692	-3.16163	0.2076	-3.36923
220418_at	UBASH3A	-1.2969	2.4473	-4.8201	-4.5395	-2.3379	-1.011	-0.60591	-3.32184	0.0464667	-3.3683
218573_at	MAGEH1	1.9672	2.0695	0.7204	-5.8448	-0.2206	0.332	-0.60591	-1.9101	1.45623	-3.36634
1554524_a_at	OLFM3	-3.257	1.5969	-5.0979	-7.8283	-2.5429	-6.8283	-5.66052	-6.19557	-2.82947	-3.36611
210755_at	HGF	-8.0398	-1.5137	-6.8283	-3.2189	-2.8868	4.0484	-5.55139	-5.19953	-1.83503	-3.3645
212098_at	LOC151162	2.5501	2.4303	-0.2102	-2.5683	2.0298	2.6841	0.351041	-0.809153	2.55483	-3.36399
210650_s_at	---	-6.7959	0.6926	-2.7236	-6.673	-1.4028	1.3548	-5.43835	-4.94498	-1.58283	-3.36215
234282_at	---	-1.1559	-2.7274	-6.3104	-5.8783	-1.1668	-2.57	-4.34942	-5.51271	-2.1511	-3.36161
231867_at	ODZ2	1.8143	2.2097	-1.6197	-1.7661	-5.2543	1.6664	-0.990781	-1.45886	1.8968	-3.35566
207663_x_at	GAGE3	-2.3437	2.7598	-5.0979	-3.0256	-2.1936	-3.3076	-4.8246	-4.31603	-0.963833	-3.3522
206858_s_at	HOXC6	3.7662	3.3875	-2.9635	-2.093	1.8037	-0.6344	1.52247	-1.17801	2.1731	-3.35111
1558693_s_at	MGC31963	-2.3748	-2.0529	-6.1792	-6.2653	-3.2297	-1.1533	-3.18827	-5.21092	-1.86033	-3.35059
238451_at	MPP7	-3.8997	-2.2557	-4.2433	-7.8283	-3.093	-1.2029	-5.32156	-5.79772	-2.45277	-3.34495
235944_at	FIBL-6	-3.0758	-2.7084	-3.8997	-7.3335	-4.357	-1.3306	-5.91584	-5.71635	-2.3716	-3.34475
225720_at	SYNPO2	-0.6661	-0.9269	-5.9658	-3.8911	-5.0493	-1.7949	-3.55957	-4.47216	-1.1293	-3.34286
241456_at	---	-0.8084	0.9859	-3.3808	-1.1546	-0.3266	1.9503	-3.35275	-2.62938	0.709267	-3.33865
208042_at	AGGF1	0.8408	0.3849	0.3741	-6.7642	-0.5645	0.2536	-2.13811	-2.84274	0.4931	-3.33584
243835_at	---	0.8803	-0.0174	-4.4297	-1.1798	-0.4216	1.5665	-1.95823	-2.52258	0.8098	-3.33238
217556_at	CLCN4	-4.9931	-1.5353	-7.2433	-6.4051	-1.5105	-2.5129	-5.38041	-6.34294	-3.01377	-3.32917
205207_at	IL6	2.3606	2.1419	0.5039	-2.7466	2.8293	2.0497	-1.18986	-1.14419	2.18407	-3.32825
1560066_at	---	-3.5328	-0.6506	-5.2002	-6.673	-4.0303	-2.9083	-5.2013	-5.6915	-2.3639	-3.3276
209687_at	CXCL12	2.0522	1.3818	-5.7799	-6.0589	-2.1253	-4.7408	0.551425	-3.76246	-0.4356	-3.32686
206007_at	PRG4	-5.357	1.5832	-4.7331	-3.4998	-3.8614	-0.046	-5.55139	-4.59476	-1.27327	-3.3215
231969_at	---	-2.6295	-2.4949	-6.4051	-7.8283	-6.1584	-4.8614	-5.71358	-6.64899	-3.3286	-3.32039
209447_at	SYNE1	0.5627	-4.357	-5.7799	-4.6367	-1.6412	1.0146	-2.32173	-4.24611	-0.926567	-3.31954
210287_s_at	FLT1	-5.2002	-2.928	-8.2877	-8.3808	-3.2082	-3.3808	-4.79792	-7.15547	-3.83633	-3.31914
235567_at	---	-1.6878	0.9713	-3.2653	-2.9703	-2.939	-0.1059	-4.54047	-3.59202	-0.274133	-3.31789
206175_x_at	ZNF222	-1.1109	-3.4391	-5.7642	-5.4051	-5.0116	-1.1494	-4.4764	-5.21523	-1.8998	-3.31543
202150_s_at	NEDD9	-1.5429	1.3032	-5.5598	-2.6259	0.9431	-0.7799	-2.77859	-3.65476	-0.339867	-3.3149
1557553_at	PPP1R12B	-1.1917	-0.9073	-3.8531	-2.2737	-0.5113	0.9888	-4.92572	-3.68417	-0.370067	-3.31411
219728_at	TTID	-3.1405	-2.7544	-7.2877	-6.5064	-2.5873	-3.57	-5.60645	-6.46685	-3.15497	-3.31188
212805_at	KIAA0367	-0.4643	-1.7379	-2.0553	-4.5804	-0.7774	0.7684	-4.73362	-3.78977	-0.477933	-3.31184
241926_s_at	ERG	-4.673	-1.5195	-7.3335	-6.2433	-5.1482	-3.1897	-5.71358	-6.43013	-3.1274	-3.30273
208193_at	IL9	3.2475	-6.5064	-1.8836	-3.0613	-4.8365	2.8981	-5.32156	-3.42215	-0.120267	-3.30189
233689_at	TCF7L2	-3.2109	-1.7264	-6.1584	-7.3335	-3.8783	-1.5287	-2.87097	-5.45429	-2.15533	-3.29896
203873_at	---	-2.5925	-2.4901	-6.0979	-7.8954	-3.1871	-3.8448	-4.8246	-6.27263	-2.9758	-3.29683
214836_x_at	---	1.0014	0.0707	-2.9018	-5.5873	-1.273	1.622	1.29307	-2.39868	0.898033	-3.29671
202311_s_at	COL1A1	-3.3047	-2.2163	-5.8448	-8.4804	-2.5769	-4.0589	-5.14	-6.4884	-3.1933	-3.2951
209683_at	---	-2.0637	0.1692	-2.5146	-7.7027	-0.837	-3.1128	-4.6692	-4.96217	-1.6691	-3.29307
228796_at	CPNE4	-2.3748	1.352	0.3089	-7.2433	-5.3688	0.0927	-3.87188	-3.60209	-0.310033	-3.29206
233461_x_at	ZNF226	-0.229	-0.8836	-5.7486	-2.9412	-0.0215	0.6714	-1.62051	-3.43677	-0.147067	-3.2897
238542_at	ULBP2	0.9413	-0.2226	0.2109	-6.9658	-2.7236	0.1627	-2.21685	-2.99058	0.2938	-3.28438
209676_at	TFPI	-2.9324	0.6599	-4.4998	-6.8283	-3.3511	-4.7027	-5.49535	-5.60782	-2.32507	-3.28275
237183_at	GALNT5	-3.3364	1.0108	-2.9931	-5.0783	-2.0233	-1.2835	-5.38041	-4.48394	-1.20303	-3.2809
228546_at	DPP6	-6.2002	-0.4775	-7.5873	-7.2877	-1.6153	-2.9703	-4.60478	-6.49326	-3.216	-3.27726
209781_s_at	KHDRBS3	-2.0104	2.2315	0.9351	-5.6012	-1.314	3.1577	-1.77578	-2.14729	1.12627	-3.27356
231218_at	CASP8	-2.7141	-2.4438	-7.3335	-5.6295	-1.8019	-1.7899	-3.76298	-5.57533	-2.31593	-3.25939
202988_s_at	RGS1	0.3821	2.5373	2.3509	-7.0783	2.642	1.9974	-0.132945	-1.62011	1.63893	-3.25905
244267_at	---	2.9749	-4.3688	-7.2433	1.3134	-0.3295	0.2429	-4.98901	-3.63964	-0.383667	-3.25597
221558_s_at	LEF1	-2.4251	3.4476	0.3887	-4.4998	1.5584	1.1681	-3.46503	-2.52538	0.7302	-3.25558
1554133_at	RUFY2	-5.7642	-2.5262	-6.6153	-8.3808	-6.1178	-2.812	-5.86677	-6.95429	-3.7008	-3.25349
230964_at	FREM2	-2.9748	-1.5146	-8.7027	-4.6295	-3.0023	-4.7563	-5.66052	-6.33091	-3.0819	-3.24901
220049_s_at	PDCD1LG2	2.8864	-1.8614	-2.1818	-1.6322	0.8128	1.196	-3.71032	-2.50811	0.740333	-3.24844
1553622_a_at	FSIP1	-0.9602	-0.6615	-0.5224	-7.0398	-1.8688	-0.6109	-4.41267	-3.99162	-0.7442	-3.24742
228598_at	DPP10	-2.4282	-3.4422	-8.7027	-5.9127	-3.9258	-4.4998	-5.49535	-6.70358	-3.45673	-3.24685
224063_at	NLN	-4.0162	-2.968	-7.9658	-6.8283	-2.2835	-3.0613	-4.98901	-6.59437	-3.3485	-3.24587
227702_at	CYP4X1	-2.3629	-1.7622	-6.5328	-5.7179	-2.2626	-4.0541	-5.66052	-5.97041	-2.7264	-3.24401
1553696_s_at	ZNF569	-0.9805	-1.9512	-6.7331	-3.6657	-5.0116	-3.4548	-5.71358	-5.37079	-2.12883	-3.24196
224399_at	PDCD1LG2	2.7696	-1.343	-2.7312	-1.6188	0.5751	0.9345	-3.00389	-2.4513	0.787033	-3.23833
201307_at	38606	2.5738	3.5272	2.2073	-5.2433	2.4196	1.9435	1.38925	-0.548918	2.6815	-3.23042
218532_s_at	FLJ20152	-1.2351	-2.5804	-6.5328	-5.1078	0.4474	-3.4612	-5.32156	-5.65405	-2.42557	-3.22849
1557057_a_at	LOC133491	-4.8868	-2.5228	-8.2002	-6.138	-3.1128	-2.872	-5.60645	-6.64822	-3.4272	-3.22102
211766_s_at	PNLIPRP2	-5.7642	-2.7447	-7.6439	-7.4297	-4.5804	-2.3467	-5.43835	-6.83732	-3.61853	-3.21878
1557593_at	PF6	-3.4965	-3.2216	-6.8954	-6.9302	-2.5995	-2.2042	-4.73362	-6.18641	-2.9741	-3.21231
205498_at	GHR	-3.2737	-4.8201	-3.0905	-8.1178	-0.5916	1.0787	-5.43835	-5.54888	-2.33837	-3.21052
229105_at	GPR39	-4.2488	-1.0649	-5.2543	-7.6439	-4.2543	-2.8826	-4.92572	-5.94131	-2.7321	-3.20921
1553994_at	NT5E	-3.1766	-3.8911	-6.9302	-7.6439	-2.939	-3.0856	-5.2013	-6.5918	-3.38443	-3.20737
202388_at	RGS2	-0.0933	2.9551	2.541	-6.5064	3.6926	2.6854	-0.109279	-1.35823	1.84907	-3.20729
206070_s_at	EPHA3	-7.1584	-0.1802	-8.0398	-4.4051	-2.8221	-1.0422	-5.55139	-5.99876	-2.7936	-3.20516
229635_at	---	-1.8847	-3.3162	-6.8283	-6.1792	-2.9018	-3.6295	-5.43835	-6.14862	-2.94347	-3.20515
201108_s_at	THBS1	-1.0428	-1.9512	-6.3808	-5.2216	-3.5228	-2.1831	-3.18827	-4.93022	-1.7257	-3.20452
224278_at	C2orf14	-2.4755	-2.5752	-7.3335	-8.7027	-4.8039	-6.8283	-5.43835	-7.15818	-3.95967	-3.19852
222326_at	PDE4B	-0.9274	1.0783	-3.3019	-2.2793	-2.4035	2.381	-1.48034	-2.35385	0.843967	-3.19781
229715_at	---	-0.5492	-2.357	-6.5064	-4.673	-1.1128	-1.1386	-2.45857	-4.54599	-1.34827	-3.19772
210889_s_at	FCGR2B	-3.2189	2.5766	-3.6367	-6.0398	1.5943	-2.1976	-2.74905	-4.14185	-0.946633	-3.19522
211810_s_at	GALC	-0.9225	-0.2685	-3.2598	-4.2543	-1.9051	-0.4055	-3.65887	-3.72432	-0.532167	-3.19216
244387_at	---	-2.5345	1.0726	-7.3335	-2.0649	-2.9324	-3.6224	-5.26184	-4.88675	-1.69477	-3.19198
239012_at	---	-1.2997	1.7767	-4.812	-5.5328	-1.9512	-4.9658	-3.71032	-4.68504	-1.49627	-3.18877
235301_at	FLJ31340	-0.038	0.3196	-1.0637	-2.6529	-2.6331	1.7494	-3.81684	-2.51115	0.677	-3.18815
1554508_at	PIK3AP1	0.6111	-0.3126	-2.6841	-0.1581	-3.2379	1.4041	-5.01538	-2.61919	0.567533	-3.18673
233555_s_at	SULF2	-4.0979	-0.1808	-6.3808	-6.0398	-2.7622	-3.0685	-4.4764	-5.63233	-2.44907	-3.18327
221111_at	IL26	2.5017	-3.917	-6.7027	4.589	-6.3335	3.1892	-5.66052	-2.59141	0.5913	-3.18271
231936_at	HOXC9	2.1741	1.1174	-3.2543	-3.7255	-2.7602	-3.8406	-3.11187	-3.36389	-0.183033	-3.18086
201848_s_at	BNIP3	4.1378	3.3936	4.3547	-5.1792	3.9027	2.768	1.58473	0.253411	3.43313	-3.17972
202252_at	RAB13	3.6428	3.7929	3.4846	-2.61	3.5557	5.3077	2.33006	1.06822	4.2478	-3.17958
236451_at	---	-1.3248	-0.7193	-7.5328	0.0909	-0.0168	-1.576	-5.71358	-4.38516	-1.2067	-3.17846
202133_at	WWTR1	0.8057	-0.6901	-3.1766	-5.4051	-0.1345	0.0485	-0.785549	-3.12242	0.0547	-3.17712
208121_s_at	PTPRO	-2.0035	-3.6403	-3.6693	-3.2598	-1.4112	3.3026	-4.92572	-3.95161	-0.7804	-3.17121
238751_at	ARGBP2	-2.9105	-2.2042	-6.3335	-7.6439	-5.2216	-3.0613	-3.71032	-5.89591	-2.72533	-3.17057
214669_x_at	LOC440871	1.3374	0.5281	-4.6657	-1.6091	-0.5146	1.5363	0.179112	-2.0319	1.13393	-3.16583
229543_at	---	-1.3622	-0.3662	-8.2002	-3.035	-0.5683	-2.77	-2.74905	-4.66142	-1.49947	-3.16195
223826_s_at	KIAA1432	1.4109	-0.8831	-1.736	-0.8767	0.3341	1.6108	-4.73362	-2.44877	0.712867	-3.16164
207453_s_at	DNAJB5	-6.8283	-0.7632	-6.673	-6.0023	-4.2433	1.0909	-3.31009	-5.32846	-2.16687	-3.1616
211269_s_at	IL2RA	4.681	-0.6224	-2.1976	4.2977	-4.3162	3.359	-4.16353	-0.687809	2.47253	-3.16034
227061_at	---	-1.8741	-4.3277	-6.4804	-6.357	-4.6153	-0.4711	-3.31009	-5.3825	-2.2243	-3.1582
232504_at	LOC285628	-2.1066	1.8448	-1.3636	-7.3808	-0.3101	-2.3733	-3.35275	-4.03238	-0.878367	-3.15402
201860_s_at	PLAT	1.3437	2.7267	-3.357	-0.2831	3.3831	-3.6367	-5.38041	-3.00684	0.144567	-3.1514
1559503_a_at	---	-3.7217	-2.1392	-6.7331	-7.4804	-4.8283	-4.8201	-5.91584	-6.70978	-3.56033	-3.14945
230741_at	---	-1.3496	-1.2612	-8.1178	-5.5195	-1.2338	-3.4739	-1.89212	-5.17647	-2.02823	-3.14824
214023_x_at	MGC8685	-3.0905	3.6727	-0.9856	-7.5873	-4.1533	2.7728	2.49122	-2.02723	1.11833	-3.14556
1558476_at	FLJ14442	0.0303	-3.0162	-6.357	-6.9302	-4.5395	-4.8039	-3.92808	-5.73843	-2.5966	-3.14183
239155_at	CXADR	-1.0023	3.4231	-2.1963	-2.077	-2.8531	-2.8201	-5.55139	-3.2749	-0.1331	-3.1418
234245_at	TM4SF2	-0.5092	-4.772	-5.4051	-7.2002	-4.7408	-1.6693	-3.76298	-5.45609	-2.31683	-3.13926
1555648_at	FOXP2	-3.8531	-2.7939	-8.5873	-5.7959	-3.3511	-3.699	-5.38041	-6.58787	-3.44867	-3.1392
223948_s_at	TMPRSS3	1.0352	-0.0637	-4.6224	-4.9839	3.4351	-3.6693	-2.50722	-4.03784	-0.899267	-3.13857
235082_at	---	-0.0661	-2.4328	-5.1278	-2.2962	-4.7959	0.1406	-4.34942	-3.92447	-0.7861	-3.13837
1554997_a_at	PTGS2	-3.4675	-2.6675	-8.1178	-6.5328	-2.1278	-4.8699	-5.76564	-6.80541	-3.6683	-3.13711
206332_s_at	IFI16	3.294	3.2938	1.9604	4.2129	1.3981	3.5965	-5.38041	0.264298	3.39477	-3.13047
228062_at	NAP1L5	-0.6273	0.2324	-2.3884	-0.0939	-1.0783	1.8635	-5.43835	-2.64022	0.489533	-3.12975
1555544_a_at	IGSF4D	-2.5496	-3.195	-8.0398	-5.0493	-1.4282	-3.035	-5.078	-6.0557	-2.92653	-3.12917
237168_at	LOC440138	-2.5412	-3.0116	-7.3335	-5.2433	-6.357	-2.959	-5.32156	-5.96612	-2.83727	-3.12885
206471_s_at	PLXNC1	0.3597	1.8444	0.4858	-2.8678	-1.8089	0.128	-4.6692	-2.3504	0.777367	-3.12777
229555_at	GALNT5	-4.5328	1.6309	-5.0685	-2.8932	-1.9412	1.1333	-3.18827	-3.71666	-0.589533	-3.12712
212999_x_at	---	2.2117	-1.1976	-1.0075	-2.3321	0.602	0.4222	-4.60478	-2.64813	0.478767	-3.12689
225447_at	GPD2	1.5195	-2.5513	-5.5328	-5.0493	-3.0517	-0.4783	-0.305075	-3.62906	-0.503367	-3.12569
217334_at	OR2J3	-3.2433	-3.2433	-7.2877	-6.4051	-5.9127	-2.5632	-4.73362	-6.14214	-3.0166	-3.12554
1559283_a_at	LOC285888	-4.1178	-0.1562	-4.3104	-7.2002	-3.6224	-3.6841	-5.8167	-5.77577	-2.6527	-3.12307
1552880_at	RGPR	-0.9165	-5.7179	-6.7642	-3.5735	-4.0256	0.1607	-5.49535	-5.27768	-2.1579	-3.11978
219977_at	AIPL1	-2.6188	-1.9083	-7.4804	-4.8699	-0.4081	-2.5096	-4.04378	-5.46469	-2.34557	-3.11913
228342_s_at	ALPK3	0.2346	-2.3033	-5.6153	-5.2109	-1.0439	-2.9703	-3.55957	-4.79526	-1.67967	-3.11559
1569052_at	---	-2.5162	-1.7809	-7.3808	-4.088	-2.422	-2.6421	-4.79792	-5.42224	-2.31307	-3.10917
220038_at	SGKL	0.8718	-0.2772	-1.4675	-2.7312	-0.9495	-0.4675	-4.98901	-3.06257	0.0423667	-3.10494
231577_s_at	GBP1	3.3532	0.1386	1.1117	-1.8646	-0.737	-0.2515	-5.32156	-2.02482	1.0801	-3.10492
241675_s_at	---	-2.8783	-2.257	-8.1178	-3.904	0.0925	-2.8386	-5.26184	-5.76121	-2.65797	-3.10325
1564164_at	FLJ20054	0.1301	0.6845	-2.5129	0.2664	0.516	1.7067	-4.54047	-2.26232	0.840433	-3.10276
223722_at	DNAJC12	-1.9726	-0.0433	-1.3868	-4.8531	-1.1976	-0.1887	-5.26184	-3.83391	-0.734867	-3.09905
244532_x_at	---	-2.7939	3.6536	-7.5328	-1.4517	-1.0673	-2.3838	-1.83666	-3.60705	-0.508033	-3.09902
1570244_at	---	-3.8954	-3.1897	-8.9658	-5.7799	-6.1178	-4.138	-5.76564	-6.83711	-3.74103	-3.09608
212589_at	RRAS2	3.1501	3.1926	2.2366	-3.5262	1.0822	0.7417	-0.910871	-0.73349	2.36147	-3.09496
204784_s_at	MLF1	-3.1028	0.6878	-4.8783	-3.0256	-2.0433	1.6373	-2.15739	-3.35376	-0.259233	-3.09453
1558972_s_at	C6orf190	1.7599	1.5772	4.363	-8.4804	-3.7486	3.2748	1.44706	-0.890114	2.20397	-3.09408
222288_at	---	-4.7799	2.1422	-0.9851	-8.0398	-0.5589	1.132	-1.76095	-3.59528	-0.5019	-3.09338
240665_at	CUGBP2	-0.6003	1.4254	-2.6385	-1.4469	-1.772	-0.1759	-4.54047	-2.87529	0.2164	-3.09169
211612_s_at	IL13RA1	3.2871	-0.4147	2.3647	-4.6153	2.8146	3.4767	-0.663339	-0.971313	2.11637	-3.08768
1563209_a_at	---	-7.1178	-1.0333	-5.673	-4.8283	-2.0069	2.4358	-4.4764	-4.99257	-1.9051	-3.08747
208109_s_at	C15orf5	-2.0139	0.3656	-6.4804	-3.6439	-1.8242	-1.2927	-2.06344	-4.06258	-0.980333	-3.08225
1569587_at	---	-3.8079	-3.0589	-6.7959	-6.8954	-2.6785	-3.2433	-5.66052	-6.45061	-3.37003	-3.08057
230412_at	NPAS3	-3.772	1.2749	-2.9479	-5.138	-2.7879	-1.5505	-5.2013	-4.42907	-1.3492	-3.07987
209270_at	LAMB3	-0.3255	1.2395	-4.2216	2.3563	-4.3929	3.212	-3.22788	-1.69773	1.37533	-3.07306
209541_at	IGF1	2.0322	-7.3808	-5.812	-1.3823	-2.1884	2.3844	-4.98901	-4.0611	-0.988067	-3.07304
213142_x_at	LOC54103	0.1346	-3.5064	-7.2433	-4.8531	-1.8562	-3.8656	-4.34942	-5.48194	-2.41247	-3.06947
202270_at	GBP1	2.4831	-0.0221	0.185	-2.1016	-2.8975	-0.8303	-5.66052	-2.52571	0.543567	-3.06927
235631_at	DDR2	-0.0767	0.3964	-1.0309	-4.5064	-0.1004	1.1913	-2.15739	-2.5649	0.503667	-3.06856
1555763_x_at	MKL1	-1.771	-1.7819	-5.7642	-5.9839	-0.7447	-2.7583	-3.76298	-5.17036	-2.10373	-3.06663
1557302_at	---	-0.7989	-3.5162	-5.8614	-6.1792	-1.7169	-3.8039	-5.26184	-5.76748	-2.70633	-3.06115
218736_s_at	PALMD	-3.8406	-3.3511	-6.4297	-6.3104	-4.7027	-2.0339	-5.66052	-6.13354	-3.0752	-3.05834
206426_at	MLANA	-3.4739	-3.6295	-6.4051	-7.7027	-5.0685	-3.2709	-5.43835	-6.51538	-3.4581	-3.05728
223977_s_at	C18orf2	-3.776	-1.8324	-8.2002	-8.1178	-4.3629	-6.5328	-4.98901	-7.10234	-4.04707	-3.05527
242761_s_at	FLJ32191	0.684	-2.4949	-5.0398	-6.3808	-0.0535	-0.643	-0.193867	-3.87149	-0.817967	-3.05352
239287_at	---	-1.8283	0.437	-3.5735	-3.8954	-1.3718	-2.0589	-5.14	-4.20297	-1.15007	-3.0529
1558444_at	---	-0.9329	2.692	-3.5129	-2.735	-0.3194	-0.1825	-1.33053	-2.52614	0.525533	-3.05168
231564_at	---	-2.0012	-2.5683	-8.0398	-5.1278	-1.3372	-2.959	-3.51171	-5.55977	-2.5095	-3.05027
205934_at	PLCL1	-3.5262	-1.3335	-6.5328	-3.1228	1.7672	0.8354	-3.51171	-4.3891	-1.34143	-3.04767
1570506_at	---	-4.5942	-2.1884	-8.8283	-5.1584	-5.0589	-3.3248	-5.26184	-6.41618	-3.36913	-3.04705
214612_x_at	MAGEA6	-4.9479	3.9688	-5.812	-5.7486	-3.6804	-5.5462	-4.10318	-5.22126	-2.1751	-3.04616
206233_at	B4GALT6	1.5934	1.3087	0.886	-6.4804	1.3703	1.6129	0.973271	-1.54038	1.505	-3.04538
238315_s_at	ZNF567	0.0135	-2.2216	-0.8386	-7.3808	-2.0315	-0.1443	-3.26848	-3.82929	-0.784133	-3.04516
235109_at	ZBED3	-2.1004	-0.5462	-1.1629	-5.7642	-1.5047	0.2361	-4.60478	-3.84396	-0.8035	-3.04046
234017_at	LOC91948	-3.8531	-2.4127	-6.9302	-5.8614	-4.7642	-2.6712	-5.26184	-6.01781	-2.979	-3.03881
224976_at	NFIA	0.9178	-0.9942	0.4285	-6.2216	-1.1864	0.4519	-2.93595	-2.90968	0.125167	-3.03485
226733_at	PFKFB2	-3.1844	-2.3423	-1.6822	-7.4297	-1.0517	-0.1943	-5.71358	-4.94183	-1.907	-3.03483
1560184_at	MGC35118	-3.3481	-3.1844	-7.2877	-7.8954	-2.4532	-5.5195	-5.96394	-7.04901	-4.01733	-3.03168
217523_at	CD44	0.2664	-0.145	-1.3808	-5.3219	0.5593	-2.816	-5.078	-3.9269	-0.8982	-3.0287
241713_s_at	DYX1C1	-1.7769	-2.4868	-7.0398	-5.7179	-1.2116	-1.776	-2.36592	-5.04121	-2.01323	-3.02797
237117_at	---	-2.9214	-2.814	-5.5195	-3.9613	-5.6439	0.4084	-4.92572	-4.80217	-1.77567	-3.02651
215388_s_at	CFH /// CFHL1	-1.6666	-1.2169	-4.093	-6.673	-1.9714	-3.8201	-5.01538	-5.26046	-2.23453	-3.02593
226810_at	C6orf155	0.1474	1.4738	-2.114	-3.2351	-0.2402	0.7184	-1.38633	-2.24514	0.779867	-3.02501
238740_at	MGC2744	-1.6047	-3.1203	-5.5328	-5.7486	-1.1629	-1.7691	-4.28674	-5.18938	-2.1647	-3.02468
231513_at	---	-2.5564	2.2219	-0.309	0.2141	1.159	4.5799	-4.73362	-1.60951	1.41513	-3.02464
203780_at	EVA1	-2.7544	-2.553	-5.9127	-7.0023	-4.436	-4.1431	-5.60645	-6.17382	-3.15017	-3.02365
212956_at	KIAA0882	-7.4804	2.5492	-8.1178	-7.1178	-3.035	-6.673	-5.43835	-6.89132	-3.86807	-3.02325
204393_s_at	ACPP	-2.7046	-0.4783	-5.2433	-5.7027	-1.3277	-3.8954	-5.2013	-5.38243	-2.35943	-3.023
204348_s_at	AK3	3.3774	3.1059	3.1605	-4.3868	3.5347	2.3446	0.989802	-0.0788326	2.94263	-3.02147
205403_at	IL1R2	5.7331	3.4944	4.836	4.1371	4.9766	5.2499	-3.55957	1.80451	4.8258	-3.02129
233326_at	DKFZp434A128	-4.4868	-3.0422	-7.5328	-7.1584	-3.8531	-3.7681	-5.66052	-6.78391	-3.7657	-3.01821
242935_at	SBF2	-1.4204	-0.101	-4.9127	-3.7602	-1.5023	-1.7583	-3.65887	-4.11059	-1.09323	-3.01736
226267_at	JDP2	-0.3857	1.1386	-2.6012	-5.299	-1.8375	0.4272	0.0336322	-2.62219	0.393367	-3.01556
1566585_at	---	-3.4391	-3.8699	-6.2653	-6.1792	-3.917	-0.9143	-4.8246	-5.75637	-2.7411	-3.01527
211372_s_at	IL1R2	5.012	2.9645	4.2145	3.2866	4.0933	4.5216	-4.04378	1.15244	4.16603	-3.01359
227458_at	PDCD1LG1	4.8825	-0.0749	0.2565	2.074	2.3121	5.1601	-1.39775	0.310917	3.32257	-3.01165
232817_at	LRCH1	-3.812	-2.4691	-7.4297	-5.1482	-2.0303	-2.8699	-5.60645	-6.06145	-3.05033	-3.01112
210007_s_at	GPD2	0.4297	-4.4998	-7.2877	-3.9977	-2.7009	-2.1675	-3.98539	-5.09026	-2.0792	-3.01106
230480_at	PIWIL4	-0.5349	-3.436	-2.5228	-7.0398	-0.8278	0.2454	-3.18827	-4.25029	-1.24183	-3.00846
1561578_s_at	---	-2.6421	-1.603	-2.3176	-7.7642	-1.2681	-2.3205	-5.49535	-5.19238	-2.18853	-3.00385
1569808_at	---	-3.0327	-3.0613	-7.3808	-6.4804	-2.8997	-3.5977	-4.8246	-6.2286	-3.23057	-2.99803
202206_at	ARL7	0.7991	-2.8019	-7.0023	-2.9479	-0.3967	-3.9479	-4.98901	-4.97974	-1.98357	-2.99617
220177_s_at	TMPRSS3	1.6412	0.4832	-3.737	-4.0637	2.8996	-6.0209	-5.078	-4.2929	-1.29883	-2.99407
211429_s_at	SERPINA1	2.1621	2.0311	-2.7681	0.5828	-0.2485	-1.1084	-3.71032	-1.96521	1.02827	-2.99347
208456_s_at	RRAS2	2.3728	2.4657	1.5223	-3.3929	0.3723	0.1645	-2.10029	-1.32363	1.66767	-2.9913
222717_at	SDPR	-4.3929	-0.6739	-3.812	-8.2877	-3.0517	-3.8783	-5.8167	-5.97213	-2.9817	-2.99043
1567704_at	TFE3	-2.4081	-2.1571	-6.357	-5.5735	-3.1871	-3	-4.60478	-5.51176	-2.52173	-2.99003
244359_s_at	---	-2.3423	3.2851	-6.4804	-2.1228	-1.5014	-2.5907	-2.00988	-3.53769	-0.5493	-2.98839
211339_s_at	ITK	-2.2189	-2.2216	-3.5295	-2.0905	-2.673	3.302	-4.4764	-3.36547	-0.3795	-2.98597
235401_s_at	FREB	-0.8232	0.3444	-3.8656	-7.8283	-5.2216	-4.3219	-2.06344	-4.58578	-1.60023	-2.98555
1561887_at	---	-2.8365	-2.4836	-7.2002	-6.673	-1.0746	-3.7027	-4.10318	-5.99213	-3.0076	-2.98453
221824_s_at	38419	1.7184	-1.5589	-0.8954	-5.5735	0.8045	1.4942	-0.823555	-2.43082	0.551233	-2.98205
227083_at	B3GTL	2.5041	-1.8868	-3.8614	-0.8004	-6.0589	-0.3797	-4.04378	-2.90186	0.0792	-2.98106
212806_at	KIAA0367	-1.2236	-2.589	-2.9412	-4.0783	-2.8699	0.4634	-5.26184	-4.09378	-1.1164	-2.97738
217145_at	---	-3.0685	-2.4691	-7.8954	-4.4548	-1.1234	-3.4328	-5.55139	-5.9672	-2.99013	-2.97706
239954_at	ZNF160	-1.4643	-2.4612	-6.0783	-6.9302	-0.0676	-2.1533	-1.99245	-5.00032	-2.02627	-2.97405
221884_at	EVI1	-1.7198	0.7379	0.4246	-5.8783	-2.4884	0.4571	-3.98539	-3.14636	-0.174933	-2.97143
215536_at	HLA-DQB2	1.8675	-2.4035	-1.114	-5.6153	-1.1681	-2.2056	-4.92572	-3.88501	-0.913867	-2.97114
205544_s_at	CR2	-6.6153	4.7331	-1.5795	-6.138	-2.6767	-1.9401	-5.01538	-4.24429	-1.2741	-2.97019
225283_at	ARRDC4	-3.3452	0.6801	-3.138	-7.5873	-2.3248	-3.3748	-4.22474	-4.98335	-2.0133	-2.97005
233714_at	---	-2.7999	-3.7563	-6.8954	-5.9839	-1.8019	-3.2297	-5.8167	-6.232	-3.26197	-2.97003
236231_at	---	-2.968	-3.2681	-5.8283	-6.5598	-2.7274	-1.9828	-4.73362	-5.70724	-2.73963	-2.96761
1561198_at	---	-4.7331	-3.6082	-6.9658	-8.0398	-6.3104	-3.257	-5.49535	-6.83365	-3.8661	-2.96755
227441_s_at	EB-1	-4.4933	-3.4739	-7.3335	-2.9839	-5.6295	0.9999	-5.55139	-5.2896	-2.32243	-2.96716
204896_s_at	PTGER4	0.9052	2.101	2.1913	-4.2653	2.3231	1.6995	-2.11908	-1.39769	1.56857	-2.96626
229095_s_at	LOC339692	-3.4739	-3.4998	-6.5328	-6.8954	-1.9703	-2.7602	-5.2013	-6.20983	-3.24463	-2.9652
1562102_at	AKR1C1	-2.9368	-2.81	-6.0209	-6.4297	-3.2598	-3.1329	-5.32156	-5.92405	-2.9599	-2.96415
1563886_at	---	-2.6367	-3.9568	-7.4804	-6.5064	-1.527	-3.2406	-4.73362	-6.24014	-3.27803	-2.96211
232242_at	---	-4.1078	-0.0233	-3.4051	-5.4675	1.2432	0.6321	-3.51171	-4.1281	-1.16633	-2.96177
210163_at	CXCL11	-2.7312	1.1671	-3.4485	-8.0398	-0.8874	-6.1792	-5.14	-5.54277	-2.5811	-2.96167
221397_at	TAS2R10	0.3261	-0.9971	-5.0023	-3.4868	-0.8693	-3.5429	-4.60478	-4.36463	-1.40463	-2.95999
216731_s_at	---	-2.7979	-1.221	-6.9302	-6.138	-1.8479	-4.7799	-4.60478	-5.89099	-2.93293	-2.95806
220617_s_at	ZNF532	-1.4691	-1.9008	-6.1178	-4.8783	-1.8656	2.7448	1.49725	-3.16628	-0.208367	-2.95792
204105_s_at	NRCAM	-3.2488	0.8574	-5.9479	-3.1203	-5.2216	-2.6012	-4.79792	-4.62204	-1.6642	-2.95784
205659_at	HDAC9	-3.5769	1.127	-3.5129	-0.5589	-3.9613	2.9641	-4.28674	-2.78618	0.1714	-2.95758
210692_s_at	SLC43A3	-2.223	3.2694	-2.7622	-2.7583	1.6459	2.7523	0.446748	-1.69125	1.26623	-2.95748
227688_at	LRCH2	-3.4485	-1.2786	-6.8283	-7.4297	-5.0116	-6.2653	-5.60645	-6.62148	-3.66413	-2.95735
232116_at	TFCP2L4	-3.071	-6.0979	-6.5873	-5.9479	-4.0979	1.0926	-4.41267	-5.64929	-2.6921	-2.95719
227399_at	FLJ38507	1.6108	-3.5429	-3.5262	1.478	-6.0589	3.0408	-5.71358	-2.58726	0.369567	-2.95683
228532_at	MGC24133	3.3347	-3.0565	-3.4266	-4.4051	-5.5195	-2.4787	-3.22788	-3.68653	-0.7335	-2.95303
209348_s_at	MAF	1.3878	1.9468	-2.6859	-2.2447	-0.3445	-3.8826	-4.4764	-3.13567	-0.182667	-2.953
207325_x_at	MAGEA1	-4.6953	4.3151	-4.8039	-6.8614	-3.7486	-5.6153	-3.18827	-4.95119	-1.9985	-2.95269
219582_at	OGFRL1	0.7804	0.2378	-0.7456	-5.4675	-0.4293	-0.2867	-1.89212	-2.70174	0.243833	-2.94557
1568612_at	GABRG2	-4.7027	-2.6767	-6.7642	-7.2002	-3.7524	-3.4204	-5.66052	-6.54164	-3.59993	-2.94171
226806_s_at	---	0.7265	-1.6466	-0.171	-5.8283	-3.3808	0.0337	-3.71032	-3.23654	-0.295467	-2.94107
206394_at	MYBPC2	3.953	-3.1482	3.7538	-6.5873	-2.2109	2.7734	-2.4115	-1.74833	1.19273	-2.94107
221610_s_at	STAP2	0.2774	0.9345	-4.4422	-3.1636	-0.6735	-1.9236	-1.92479	-3.17686	-0.237233	-2.93963
203498_at	DSCR1L1	3.7271	-1.482	-4.6657	3.5047	-0.9988	3.5162	-1.89212	-1.01771	1.92043	-2.93814
244317_at	FLJ31340	-0.1013	0.3656	-0.9879	-2.3263	-1.1456	1.4154	-3.81684	-2.37701	0.5599	-2.93691
211170_s_at	PDE10A	-3.0186	-0.9551	-5.1897	-5.7331	-1.3884	-2.6277	-4.4764	-5.13307	-2.20047	-2.9326
209071_s_at	RGS5	-2.3525	2.139	-3.6841	-5.3688	-2.5564	-2.5564	-2.50722	-3.85337	-0.9233	-2.93007
240715_at	TBX5	-3.4204	0.2522	-5.5873	-7.1584	-3.5666	-5.0209	-4.22474	-5.65681	-2.7297	-2.92711
220994_s_at	STXBP6	0.8722	-0.0321	0.6156	-2.7027	0.0353	1.6792	-4.16353	-2.08354	0.839767	-2.92331
240292_x_at	EB-1	-3.673	-4.138	-8.4804	-5.8283	-3.8489	-3.2297	-5.49535	-6.60135	-3.68023	-2.92112
204396_s_at	GRK5	1.7467	1.8458	-1.5023	-0.9203	1.3367	1.4904	-1.25588	-1.22616	1.6943	-2.92046
210904_s_at	IL13RA1	3.5131	0.2483	2.7694	-3.4868	2.7289	3.6941	-0.586174	-0.434525	2.48517	-2.91969
235461_at	FLJ20032	-1.5429	-1.6012	-3.2351	-4.673	-2.0819	-0.8084	-4.79792	-4.23534	-1.3175	-2.91784
234867_at	---	-3.4643	-2.5179	-6.1792	-6.4051	-4.2653	-2.8386	-4.98901	-5.85777	-2.94027	-2.9175
1560148_at	FLJ39207	-2.7959	-2.6657	-5.6295	-7.1584	-3.8911	-3.5632	-4.98901	-5.92564	-3.00827	-2.91737
1559125_at	---	-2.0291	-2.4901	-7.3335	-7.6439	-2.1662	-6.5064	-4.79792	-6.59177	-3.6752	-2.91657
206157_at	PTX3	-4.0734	1.7307	-3.0186	-6.2216	-3.227	-3.8614	-5.71358	-4.98459	-2.06803	-2.91656
1559292_s_at	C9orf14	-2.6259	-4.0398	-5.7331	-5.8783	-3.7103	-0.9971	-4.79792	-5.46977	-2.55427	-2.91551
234776_at	DMBX1	-4.6367	-4.7879	-7.6439	-7.4297	-5.9302	-2.4051	-5.49535	-6.85632	-3.94323	-2.91308
214677_x_at	IGL@ /// IGLC2	-2.774	4.486	-6.3335	-5.2877	-2.57	-6.7331	-2.13811	-4.58644	-1.6737	-2.91274
228781_at	---	-3.0469	-5.3452	-7.7027	-7.3808	-3.2515	-2.4949	-4.54047	-6.54132	-3.629	-2.91232
225150_s_at	RTKN	-1.1727	-0.6122	-4.8283	-5.7642	-3.673	-2.4158	-2.34366	-4.31205	-1.40023	-2.91182
1568878_at	LOC401216	-6.8614	0.1679	-7.1178	-5.6012	-2.0174	-1.8324	-4.54047	-5.75316	-2.84197	-2.91119
235377_at	C6orf142	-3.8573	-0.4001	-4.673	-7.3335	-3.7919	-3.6259	-4.60478	-5.53709	-2.62777	-2.90933
209750_at	NR1D2	1.2654	1.3025	-2.3959	0.5924	-0.1342	-0.3771	-4.73362	-2.17904	0.730267	-2.90931
1568554_x_at	---	-2.5581	-3.2653	-6.6439	-5.6878	-2.9324	-2.8079	-5.01538	-5.78236	-2.8771	-2.90526
1558166_at	MGC16275	-2.2962	0.2998	-5.7486	-2.354	-1.5496	-1.4375	-4.04378	-4.04879	-1.14463	-2.90416
1562415_a_at	SPOCD1	-4.4612	-2.9105	-6.9658	-7.9658	-1.6841	-1.9613	-3.11187	-6.01449	-3.111	-2.90349
1564150_a_at	LOC256021	-5.5328	-0.4743	-1.1526	-7.9658	-2.8678	1.3738	-4.22474	-4.44771	-1.54443	-2.90328
209087_x_at	MCAM	0.9063	-0.8079	-4.3868	-1.3548	-0.1285	0.6643	-2.19676	-2.64612	0.254233	-2.90035
1557176_a_at	C14orf37	-6.0589	-2.2149	-6.9302	-3.5129	-5.4675	2.1807	-4.34942	-4.93084	-2.03103	-2.89981
1570289_at	---	-3.1662	-2.8594	-5.6878	-6.9658	-3.8242	-3.0758	-5.14	-5.9312	-3.0338	-2.8974
221838_at	KELCHL	-1.662	-1.9357	-5.7642	-5.8783	-3.6657	-2.0469	-2.69171	-4.77807	-1.88153	-2.89654
1558592_at	---	-1.9703	-3.138	-5.6584	-4.9658	-5.1178	-2.028	-5.2013	-5.27517	-2.37877	-2.8964
210600_s_at	GRK4	-3.5942	-1.1004	-8.2877	-3.7179	-2.2284	-3.8868	-5.26184	-5.75581	-2.86047	-2.89535
49306_at	RASSF4	1.1713	0.8769	-3.161	-1.4485	-0.6353	-1.0838	-3.11154	-2.57368	0.321467	-2.89515
208958_at	TXNDC4	-1.6082	-0.3685	-5.1482	-5.0303	-2.1688	-1.6021	-2.08175	-4.08675	-1.19293	-2.89382
231826_at	KIAA1272	0.4457	-0.4994	-0.5291	-3.0613	-0.6091	0.9792	-4.16353	-2.58464	0.3085	-2.89314
223962_at	NYD-SP14	-2.0162	-3.7027	-8.2877	-3.399	-1.2667	-2.8997	-5.60645	-5.76438	-2.87287	-2.89152
1558501_at	DNM3	-2.8059	-3.6584	-8.1178	-5.1078	-5.5462	-3.6403	-5.55139	-6.259	-3.3682	-2.8908
1560944_at	FLJ40434	-3.4204	-3.7681	-8.0398	-6.4548	-2.7899	-3.2406	-4.60478	-6.36646	-3.47637	-2.89009
212848_s_at	C9orf3	3.2496	-1.0637	-4.553	0.2996	1.5162	-0.058	-2.27886	-2.17742	0.7093	-2.88672
224724_at	SULF2	-3.402	0.3369	-5.4675	-5.299	-1.1172	-3.776	-4.73362	-5.16671	-2.28037	-2.88634
212445_s_at	NEDD4L	1.7588	0.5213	-0.7437	-0.8789	1.2423	1.6437	-3.11187	-1.57816	1.30793	-2.88609
227944_at	PTPN3	0.1043	0.1097	-5.4173	-5.6878	-3.5907	-2.2962	0.368001	-3.57903	-0.694067	-2.88497
216618_at	---	-3.6047	-3.3393	-6.0023	-7.5328	-3.7103	-3.2029	-5.26184	-6.26565	-3.3823	-2.88335
205000_at	DDX3Y	2.7013	-3.1897	-7.1584	-7.3335	-2.3437	-3.0783	2.27717	-4.07158	-1.1889	-2.88268
216012_at	---	-2.3277	0.3747	-3.3718	-6.6439	-1.4779	-3.8283	-4.41267	-4.80946	-1.9271	-2.88236
222027_at	---	-0.2539	0.5627	-5.299	-1.0746	-1.085	0.7177	-1.24552	-2.53971	0.342167	-2.88187
206243_at	TIMP4	-0.5216	-6.2653	-6.8614	-2.9931	-5.0685	1.2123	-4.34942	-4.73464	-1.8582	-2.87644
226489_at	TMCC3	0.1464	-2.5446	-5.2543	-3.662	-4.1533	-2.3047	-4.41267	-4.44299	-1.56763	-2.87536
230866_at	---	-5.8954	-0.4986	-8.1178	-5.5735	2.9745	-3.662	-4.98901	-6.22677	-3.352	-2.87477
225853_at	GNPNAT1	1.4212	2.6891	-2.3778	0.4315	0.6256	2.6371	0.0796609	-0.622213	2.24913	-2.87135
241947_at	---	-1.2136	-1.6421	-2.436	-7.0398	-2.6421	-3.4454	-5.43835	-4.97138	-2.10037	-2.87102
212122_at	RHOQ /// LOC284988	-1.4414	-0.0165	-2.1701	-7.8954	-5.4422	-3.071	-3.07502	-4.38017	-1.50963	-2.87054
208966_x_at	IFI16	3.4137	3.1088	2.6669	4.1949	1.3844	3.6882	-5.26184	0.53332	3.40357	-2.87025
233546_at	---	-2.2136	-2.319	-7.0023	-5.1482	-3.8448	-3.8079	-4.79792	-5.64947	-2.78017	-2.86931
206715_at	TFEC	-5.8614	3.1621	1.9198	-6.8283	-0.7408	1.0154	-5.38041	-3.42964	-0.5613	-2.86834
202800_at	SLC1A3	-1.1578	0.3642	-4.1228	-6.5064	-5.3219	-2.3929	-1.15068	-3.92663	-1.06217	-2.86446
205880_at	PRKD1	-2.7046	-4.5395	-3.904	-8.0398	-1.9116	-1.3119	-5.2013	-5.71503	-2.852	-2.86303
233005_at	FLJ20729	-1.9423	-1.9523	-2.9908	-6.2216	-2.0893	-1.4043	-4.6692	-4.6272	-1.7663	-2.8609
1555766_a_at	GNG2	-0.5105	-0.0291	0.8233	-5.088	0.0992	1.5042	-3.35275	-2.53915	0.321533	-2.86068
225785_at	---	1.535	0.9129	-0.0046	1.3663	0.0359	1.834	-5.66052	-1.43294	1.4273	-2.86024
210948_s_at	LEF1	-4.3748	0.3364	-1.7939	-7.0398	-0.5488	-1.2331	-5.01538	-4.61636	-1.75717	-2.85919
228245_s_at	OVOS /// LOC440080	0.4941	3.7227	0.6511	-6.8954	0.3758	-0.1272	1.75686	-1.49581	1.3632	-2.85901
232013_at	C9orf102	-1.1897	-1.174	-5.3452	-2.9412	-0.8709	-1.6376	-4.28674	-4.19105	-1.33377	-2.85728
236987_at	ALPK2	-0.6584	-1.6943	-1.9192	-4.8699	-0.1469	1.8907	-2.23722	-3.00877	-0.154	-2.85477
244435_at	---	-3.6693	-1.6785	-6.8283	-6.8954	-5.7799	-5.6295	-5.8167	-6.51347	-3.6591	-2.85437
216834_at	RGS1	2.3804	4.8689	4.0277	-2.8573	4.6944	4.2271	1.74653	0.972308	3.82547	-2.85316
1554258_a_at	DNAJC5B	2.883	-0.1828	3.3514	-3.3778	-0.412	2.7188	-3.11187	-1.04609	1.80633	-2.85242
1564872_at	---	-5.6153	-3.2136	-7.0023	-7.7027	-3.3162	-2.9302	-5.60645	-6.77048	-3.9197	-2.85078
205709_s_at	CDS1	-1.4675	-1.1342	-7.1178	-1.6056	-3.3219	-1.9225	-4.34942	-4.35761	-1.50807	-2.84954
1557627_at	---	-3.7179	-3.7602	-6.7642	-8.2002	-5.673	-4.0162	-5.078	-6.6808	-3.83143	-2.84937
202436_s_at	CYP1B1	0.9307	3.1537	-0.0604	-7.4297	4.8928	0.9523	3.98118	-1.16964	1.6789	-2.84854
208965_s_at	IFI16	3.0305	2.5591	1.8924	3.1377	0.7543	2.484	-5.49535	-0.155084	2.6912	-2.84628
219772_s_at	SMPX	-3.6915	-2.8468	-6.2433	-6.8954	-0.8573	-2.8019	-4.73362	-5.95744	-3.1134	-2.84404
204341_at	TRIM16	2.0144	1.8231	-0.8505	-1.4461	-1.4683	1.1442	-1.24552	-1.18071	1.66057	-2.84127
214680_at	NTRK2	-6.138	-1.596	-6.6153	-5.812	-3.0374	-0.1584	-3.98539	-5.4709	-2.6308	-2.8401
231112_at	SNRPE	-3.5295	-0.6313	-6.2877	-4.8283	-4.2379	-1.6233	-3.18827	-4.76809	-1.92803	-2.84006
1562820_at	---	-0.8105	-2.9794	-4.8283	-7.1584	-1.9094	-5.3452	-5.66052	-5.88241	-3.04503	-2.83737
232628_at	FAM13A1	-4.0256	0.7916	-0.0407	-5.7959	0.5317	0.4613	-5.43835	-3.75832	-0.924233	-2.83408
205168_at	DDR2	0.6035	0.9657	-0.6735	-2.1727	-0.2962	2.162	-1.92479	-1.59033	1.24373	-2.83406
222988_s_at	TMEM9	0.9581	2.7518	1.5956	-5.4173	1.029	1.2692	0.300696	-1.17367	1.6597	-2.83337
203065_s_at	CAV1	0.8213	2.5695	3.337	-2.6602	-0.6016	4.0771	-1.70313	-0.342109	2.4893	-2.83141
244063_at	---	-1.8531	-1.939	-6.1792	-6.2653	-1.8009	-2.6657	-2.50722	-4.98391	-2.1526	-2.83131
204489_s_at	CD44	2.1986	1.6236	1.1909	-2.7959	2.7458	-0.5179	-3.58264	-1.72921	1.10143	-2.83065
232739_at	SPIB	0.6498	-0.5886	-1.4266	-5.6153	-3.5195	-0.8704	-2.25789	-3.09993	-0.269733	-2.8302
1563638_at	---	-0.064	2.1598	0.0026	-4.9302	-1.2927	-2.4691	-3.92808	-2.95189	-0.124433	-2.82746
217627_at	ZNF573	-0.6712	-1.9805	-4.5262	-3.8826	-8.7027	-2.9908	-5.71358	-4.70746	-1.88083	-2.82663
219368_at	NAP1L2	-7.7642	-1.0831	-4.3868	-6.3335	0.6425	1.052	-5.55139	-5.4239	-2.59843	-2.82546
210359_at	MTSS1	-1.9534	-4.1128	-5.7642	-6.5873	-3.6047	-2.1584	-4.34942	-5.56697	-2.74153	-2.82544
243892_at	---	-1.9357	-2.2962	-6.5873	-4.227	-3.1871	-2.9062	-4.79792	-5.20407	-2.37937	-2.82471
213849_s_at	PPP2R2B	4.1399	-0.7656	-0.6344	2.2425	-0.4872	2.7797	-3.92808	-0.773327	2.05133	-2.82466
206879_s_at	NRG2	-0.6556	0.8598	-1.5023	-5.9658	-1.193	-1.7312	-2.53218	-3.33343	-0.509	-2.82443
205159_at	CSF2RB	1.8559	2.1329	-5.0493	1.3696	2.2031	-2.662	-3.46503	-2.38158	0.442267	-2.82384
240188_at	TGFBR3	0.3836	-0.9291	-5.6012	-2.3823	-0.972	-2.4391	-3.46503	-3.81618	-0.994867	-2.82131
209961_s_at	HGF	-4.5328	-0.5249	-3.7217	-2.5598	-1.5505	4.5711	-2.66387	-2.98179	-0.1622	-2.81959
205795_at	NRXN3	-2.3718	-4.9748	-5.3808	-6.8954	-4.5262	-0.9506	-4.4764	-5.5842	-2.76573	-2.81847
207739_s_at	GAGE1 /// GAGE2 /// GAGE3 /// GAGE4 /// GAGE5 /// GAGE6 /// GAGE7 /// GAGE7B /// GAGE8	-6.673	4.0912	-6.4548	-6.9658	-1.603	-6.8614	-4.4764	-5.96567	-3.14773	-2.81793
206381_at	SCN2A2	-2.9127	0.6931	-5.5735	-5.1278	-4.6012	-4.4422	-4.41267	-5.03799	-2.2206	-2.81739
227198_at	LAF4	0.9661	0.1113	-8.0398	-6.7959	-5.7799	-6.6153	0.847097	-4.66287	-1.84597	-2.8169
241025_at	HCA66	-3.9748	-2.5632	-5.4548	-7.5873	-4.8039	-2.8552	-4.79792	-5.94667	-3.13107	-2.81561
211904_x_at	RAD52	-2.3599	-1.57	-5.6295	-5.3104	-0.7136	-1.7929	-3.22788	-4.72259	-1.9076	-2.81499
226256_at	---	-2.6971	-1.9568	-2.7544	-7.2002	-1.8293	-2.1792	-5.32156	-5.09205	-2.2777	-2.81435
204731_at	TGFBR3	3.3285	1.2836	-1.6385	-1.4909	1.3552	-0.8552	-1.55511	-1.5615	1.2523	-2.8138
216612_x_at	---	-2.3306	-3.0256	-5.7331	-6.9658	-0.9788	-4.1078	-5.2013	-5.96673	-3.15467	-2.81207
201850_at	CAPG	2.3554	1.0926	-2.3147	-5.0023	-3.8531	-2.4564	-0.118699	-2.47857	0.330533	-2.8091
223834_at	PDCD1LG1	3.2169	-0.9418	-0.7529	0.7546	1.4618	3.4323	-2.7201	-0.906133	1.90247	-2.8086
214519_s_at	RLN2	0.7642	-0.9931	-1.4305	-3.5395	-0.4548	-1.7544	-5.43835	-3.46945	-0.6611	-2.80835
226844_at	MOBKL2B	0.6548	1.4644	-1.3533	-4.2056	0.544	0.044	-0.698221	-2.08571	0.721067	-2.80677
241363_at	FLJ20433	-0.339	-0.6873	-5.1792	-4.6511	-4.4422	-2.8448	-2.45857	-4.09629	-1.29037	-2.80592
216462_at	---	-5.1897	-0.0058	-6.5598	-8.1178	-5.4675	-6.3335	-5.26184	-6.64648	-3.843	-2.80348
202207_at	ARL7	1.7198	-2.9568	-3.6841	-8.2002	-0.191	-6.4051	-4.16353	-5.34928	-2.54737	-2.80191
242697_at	ZNF540	-1.1565	-3.6367	-7.4297	-5.2324	-1.8678	-3.227	-3.76298	-5.47503	-2.6734	-2.80163
1553151_at	ATP6V0D2	-2.8489	-3.3748	-6.8283	-7.5328	-4.3219	-4.088	-4.34942	-6.23684	-3.43723	-2.79961
1555463_a_at	CHD6	-1.3929	-1.2997	-4.9568	-3.6953	-2.0315	-2.5769	-5.01538	-4.55583	-1.7565	-2.79933
1561016_at	COMMD10	-2.5838	-2.8242	-7.4297	-8.2877	-2.2877	-7.1178	-5.2013	-6.9729	-4.17527	-2.79763
213898_at	---	-2.1078	-1.7255	-6.0589	-5.5328	-1.813	-3.4804	-4.10318	-5.23163	-2.4379	-2.79373
240910_at	SLC13A3	-3.7524	-1.3408	-5.5328	-5.6295	-3.1304	-2.3585	-4.6692	-5.27717	-2.4839	-2.79327
215726_s_at	CYB5	4.0289	3.2661	-1.1707	1.688	2.5258	2.9665	1.37001	0.629104	3.4205	-2.7914
206201_s_at	MEOX2	-3.8783	-5.3452	-8.9658	-6.6439	-2.7779	-3.8826	-5.86677	-7.15882	-4.3687	-2.79012
232818_at	---	-0.8247	0.1563	-3.5295	-0.1165	-0.4659	1.2825	-4.10318	-2.58306	0.2047	-2.78776
239653_at	---	-1.8069	-1.1779	-5.5598	-5.5328	-4.1792	-2.7919	-3.03904	-4.71055	-1.92557	-2.78498
215346_at	CD40	1.0188	2.2237	1.1932	-4.035	2.7624	1.9624	-0.305075	-1.04896	1.73497	-2.78392
221645_s_at	ZNF83	-1.5977	-2.1533	-7.6439	-7.0783	-3.2653	-3.2189	-0.599301	-5.10717	-2.3233	-2.78387
1553834_at	FLJ35880	3.6975	-5.5873	-4.4173	1.5164	-3.7331	2.1991	-5.14	-2.6803	0.1031	-2.7834
1564107_at	---	-3.071	-3.2934	-6.7642	-8.0398	-2.6047	-5.6439	-5.55139	-6.78513	-4.00277	-2.78236
214599_at	IVL	-2.8468	-0.0856	-5.812	-6.0783	-1.7505	-5.088	-4.4764	-5.45557	-2.67347	-2.7821
242034_at	FBXL17	-3.3899	-3.8997	-5.5064	-4.7408	-3.1053	0.7824	-4.60478	-4.95066	-2.16907	-2.78159
1554640_at	PALM2	-1.976	-2.6493	-0.6367	-7.2877	-3.4204	0.2208	-4.8246	-4.24967	-1.46817	-2.7815
226683_at	SNAG1	-0.7554	2.2137	0.7214	-5.7959	0.4653	2.3087	0.498496	-1.52533	1.25567	-2.781
221578_at	RASSF4	0.571	-0.131	-4.5395	-2.6118	-1.772	-1.0619	-1.8059	-2.98573	-0.2073	-2.77843
206975_at	LTA	3.9246	2.5568	2.0906	-2.195	2.9794	1.9688	0.22638	0.04066	2.81673	-2.77607
1557905_s_at	CD44	1.9977	1.8528	1.6797	-3.6082	1.9753	-0.9647	-3.51171	-1.8134	0.961933	-2.77534
222571_at	ST6GALNAC6	-0.1861	-1.9771	-4.7799	-5.8448	-3.6693	-2.1818	-2.04537	-4.22336	-1.44833	-2.77502
204823_at	NAV3	-6.5328	0.3208	-5.6878	-5.5195	-2.6331	-0.4872	-3.81684	-5.00805	-2.23307	-2.77498
1556650_at	---	-3.4112	-3.4612	-8.1178	-6.7959	-2.4081	-2.8283	-3.11187	-6.00852	-3.23357	-2.77496
1561418_at	---	-2.0601	-2.0505	-3.5162	-6.7331	-1.1831	-2.2311	-4.41267	-4.88732	-2.1139	-2.77342
229649_at	NRXN3	-2.0233	-7.5873	-6.0023	-5.6584	-2.3718	1.2501	-5.01538	-5.55869	-2.78683	-2.77186
1561106_at	---	-5.1482	-2.2488	-7.1178	-6.5873	-4.227	-3.4328	-5.43835	-6.38115	-3.60993	-2.77122
232704_s_at	LRRFIP2	-2.4804	-1.343	-6.6153	-5.1792	-1.1228	-2.77	-3.11187	-4.96879	-2.1978	-2.77099
1564776_at	LENG10	3.3138	-1.5437	-3.4328	2.0736	0.0488	1.9508	-3.22788	-1.52903	1.2403	-2.76933
244077_at	NEBL	-2.0093	-2.7408	-6.9302	-5.5873	-1.1405	-2.2695	-2.80874	-5.10875	-2.33987	-2.76888
228298_at	MGC16044	0.3534	-0.8757	-5.6153	-5.8283	-2.1456	-6.3335	-3.71032	-5.05131	-2.28527	-2.76604
237215_s_at	TFRC	4.8436	3.9092	2.2313	2.7107	1.0328	1.8774	-2.60975	0.777418	3.5434	-2.76598
221796_at	NTRK2	-5.8614	0.6535	-5.1688	-1.9613	-1.3681	1.1729	-5.2013	-4.11047	-1.345	-2.76547
1568805_at	NCOA7	-1.8029	-1.9324	-7.2433	-2.5581	-3.4112	-2.7622	-4.98901	-4.93014	-2.16583	-2.7643
201562_s_at	SORD	1.6093	0.115	0.0201	-0.8247	-0.3051	2.5671	-3.18827	-1.33096	1.43047	-2.76142
204803_s_at	RRAD	3.1146	0.123	3.0884	-5.2877	-2.3585	1.0242	-1.8212	-1.34017	1.4206	-2.76077
223541_at	HAS3	-3.8201	-1.6484	-6.8614	-6.0589	-4.2653	-2.2821	-3.11187	-5.34406	-2.58353	-2.76052
208510_s_at	PPARG	2.5669	-3.7027	-3.1482	-0.5951	-4.772	1.8558	-3.81684	-2.52005	0.24	-2.76005
222920_s_at	KIAA0748	-0.4131	-0.5517	-2.8386	-6.2216	-4.2163	-3.4051	-3.58264	-4.21428	-1.45663	-2.75765
210115_at	RPL39L	3.0758	2.0869	1.8742	1.0658	-0.0532	1.9461	-4.10318	-0.387726	2.3696	-2.75733
1556736_at	---	-1.7919	3.8226	-2.6657	-6.9658	-2.61	-6.2653	-2.87097	-4.16749	-1.41153	-2.75596
210831_s_at	PTGER3	-0.4982	-2.4707	-5.1688	-4.4297	-2.2905	-2.7799	-4.41267	-4.67039	-1.91627	-2.75412
237462_at	ZSWIM6	-2.0012	-3.1533	-7.5328	-3.5228	-3.1688	-2.57	-4.92572	-5.32711	-2.57483	-2.75227
217546_at	MT1K	-3.9703	-4.1844	-7.4804	-7.1178	-2.2529	-3.1128	-4.92572	-6.50797	-3.75583	-2.75214
202765_s_at	FBN1	1.161	2.1701	-2.6385	0.8475	0.5909	1.7133	-1.42087	-1.07062	1.68147	-2.75209
1562281_at	TM4SF9	-2.5212	-2.4112	-7.6439	-2.6385	-2.4375	-2.6475	-5.55139	-5.27793	-2.52663	-2.7513
236598_at	---	-0.7642	-1.5726	-7.2002	-0.4139	-0.0948	-1.5064	-4.4764	-4.03017	-1.28107	-2.7491
1562761_at	C9orf95	-0.5051	-1.7217	-6.357	-1.8069	-2.119	-2.2948	-4.60478	-4.25623	-1.5072	-2.74903
219603_s_at	ZNF226	0.2174	0.6972	-3.2626	-3.7681	0.0269	-0.0764	-0.373904	-2.4682	0.2794	-2.7476
206557_at	FLJ12985	-3.4675	-3.1178	-6.4804	-6.6153	-1.9942	-3.2598	-4.98901	-6.02824	-3.2817	-2.74654
219795_at	SLC6A14	-3.2962	-3.5064	-6.6439	-5.8448	-3.4204	-3.3629	-5.91584	-6.13485	-3.3885	-2.74635
1561112_at	---	-3.0685	-3.357	-7.0023	-5.9479	-2.2905	-4.1078	-5.8167	-6.25563	-3.5111	-2.74453
207201_s_at	SLC22A1	-2.5496	2.6163	-2.1431	-3.2653	-3.6224	-1.2277	-3.98539	-3.13126	-0.387	-2.74426
1556951_at	---	-1.8406	-3.1844	-5.8783	-5.9479	-2.8911	-2.2835	-3.71032	-5.17884	-2.43617	-2.74267
232507_at	HH114	-2.354	-2.9794	-6.1178	-5.8448	-4.6878	-3.2029	-4.79792	-5.58684	-2.84543	-2.74141
216109_at	THRAP2	-0.5357	1.11	-7.4804	-0.8799	-2.5666	-2.5804	-1.86809	-3.40946	-0.6687	-2.74076
1568732_at	COL18A1	-3.7486	-3.8489	-7.9658	-7.0398	-5.9302	-3.7919	-4.60478	-6.53679	-3.79647	-2.74033
231653_at	LOC223075	-3.8868	-2.9635	-7.2877	-6.0783	-2.0637	-2.968	-4.6692	-6.01173	-3.27277	-2.73897
216288_at	CYSLTR1	-3.0093	-2.2447	-8.0398	-3.1533	0.5842	-2.9236	-5.2013	-5.4648	-2.72587	-2.73893
203868_s_at	VCAM1	1.9119	1.6578	-1.2399	-2.2351	-0.1818	-3.1818	-4.34942	-2.60814	0.1293	-2.73744
205116_at	LAMA2	-1.454	-2.553	-2.2351	-3.6188	-1.5137	3.0544	-3.31009	-3.05466	-0.317533	-2.73713
209672_s_at	FLJ20323	-2.9885	-3.035	-4.2877	-8.2002	-6.3808	-1.917	-3.65887	-5.38226	-2.64683	-2.73542
216839_at	LAMA2	-6.357	-3.1253	-7.4297	-6.6153	-5.5064	-2.2257	-5.86677	-6.63726	-3.90267	-2.73459
211126_s_at	CSRP2	-0.2443	2.7125	-0.6047	-2.2626	-0.3086	0.0816	-2.77859	-1.88196	0.849933	-2.7319
225401_at	MGC31963	-1.1022	-1.9942	-2.8552	-4.5804	-0.6157	-0.2474	-4.10318	-3.84626	-1.1146	-2.73166
1562925_at	---	-2.264	-1.2263	-6.7642	-2.7544	-0.85	-2.2515	-4.41267	-4.64376	-1.91393	-2.72982
211466_at	NFIB	-2.7879	-2.816	-5.7179	-0.5287	-1.3891	2.3419	-5.2013	-3.81597	-1.08733	-2.72863
226974_at	NEDD4L	-0.7355	-0.5572	-2.3644	-2.2515	0.5755	-0.067	-4.92572	-3.18054	-0.453233	-2.72731
213800_at	CFH	-1.7293	-3.2849	-6.5064	-4.8365	-2.227	-2.7524	-4.60478	-5.31589	-2.58887	-2.72703
203997_at	PTPN3	2.8545	3.3675	-3.7408	-2.2284	-2.0012	-0.9501	3.06145	-0.969249	1.7573	-2.72655
241473_at	SULF1	-3.035	-0.7534	-6.7959	-3.6841	0.6323	-4.0637	-5.55139	-5.3438	-2.61737	-2.72643
234602_x_at	---	-3.2297	-3.5769	-6.7959	-5.7027	-2.6971	-3.3306	-5.8167	-6.1051	-3.37907	-2.72603
221233_s_at	KIAA1411	-3.2681	-2.5752	-6.2653	-4.7879	-3.9434	-2.6385	-5.60645	-5.55322	-2.82727	-2.72595
1553468_at	HYDIN	-4.4112	-3.8039	-7.6439	-7.2877	-4.4804	-2.7065	-4.16353	-6.36504	-3.64053	-2.72451
216471_x_at	SSX2	-5.8283	5.0533	-5.2653	-4.7486	0.239	-5.673	-4.60478	-4.87289	-2.14933	-2.72356
215017_s_at	FNBP1L	1.1349	0.0802	1.1047	-7.3808	0.8646	1.327	0.647629	-1.87616	0.847367	-2.72352
227599_at	---	3.9212	1.8206	-4.4173	3.1526	-1.2577	2.1029	0.945292	-0.106469	2.6149	-2.72137
1563595_at	SRGAP3	-2.9908	-3.3481	-3.2433	-8.9658	-2.1456	-2.6953	-4.98901	-5.7327	-3.0114	-2.7213
242808_at	KIAA1991	-1.6841	-2.7939	-5.5328	-4.7486	-2.4868	-0.9965	-3.35275	-4.54472	-1.82483	-2.71988
1555756_a_at	CLEC7A	-5.2877	-4.8039	-8.2002	-8.4804	-5.7799	-4.3452	-5.91584	-7.53215	-4.81227	-2.71988
1570273_at	---	-4.1897	-2.3364	-6.4548	-7.0023	-5.6439	-4.1533	-5.38041	-6.27917	-3.5598	-2.71937
234330_at	---	-1.7408	-2.3263	-7.5873	-2.2379	-1.7651	-2.7408	-5.14	-4.9884	-2.2693	-2.7191
206395_at	DGKG	-1.1668	-0.2119	-0.872	-5.5195	-3.2821	-1.0807	-4.22474	-3.53875	-0.8198	-2.71895
209164_s_at	CYB561	0.4209	0.7119	-4.2379	-1.3155	-0.3144	-0.0306	-1.49254	-2.34865	0.3674	-2.71605
204557_s_at	DZIP1	-1.5047	-3.6915	-7.5873	-7.9658	-7.7642	-7.0398	-4.8246	-6.79257	-4.07867	-2.7139
1562546_at	---	-2.0058	-2.5838	-4.673	-6.138	-0.3677	-2.4949	-4.41267	-5.07456	-2.3615	-2.71306
219338_s_at	FLJ20156	-3.0422	1.4791	-6.0209	-2.7661	-0.6349	-1.0783	-1.99245	-3.59315	-0.880467	-2.71268
202371_at	TCEAL4	-4.6367	-4.5262	-7.9658	-3.1354	-4.2765	0.8189	-5.38041	-5.49387	-2.78133	-2.71254
238469_at	OGFRL1	-0.2149	0.2476	-1.0398	-3.0613	-1.5303	-0.1001	-4.10318	-2.73476	-0.0224667	-2.71229
1553474_at	ANKRD21	-5.6012	-0.0616	-4.3929	-6.5598	-4.812	-2.9703	-5.8167	-5.5898	-2.8777	-2.7121
223620_at	GPR34	-2.5735	-3.3133	-3.2461	-7.1584	-2.57	-1.1798	-4.79792	-5.06747	-2.35553	-2.71194
228463_at	FOXA3	0.2059	-0.8024	-1.6629	-3.553	-0.9501	-0.0511	-3.55957	-2.92516	-0.215867	-2.70929
211425_x_at	SSX4	-2.152	3.15	-2.8847	-3.9839	-1.7399	-2.8552	-3.11187	-3.32682	-0.619067	-2.70776
1555454_at	LITAF	-3.1688	-1.9313	-7.3335	-4.0685	-5.7799	-3.257	-5.078	-5.49333	-2.7857	-2.70763
223949_at	TMPRSS3	0.7941	-0.0553	-3.5564	-3.6841	3.268	-5.1792	-5.32156	-4.18735	-1.48013	-2.70722
237171_at	---	-3.0398	-2.3292	-6.8283	-5.6153	-0.8324	-2.716	-3.76298	-5.40219	-2.695	-2.70719
228920_at	LOC339324	0.6276	0.4936	0.8203	-6.4548	0.6639	1.0665	-0.294361	-1.97629	0.729233	-2.70552
221618_s_at	TAF9L	1.6442	1.2811	1.5385	-1.0619	0.1251	1.6235	-4.04378	-1.18906	1.51627	-2.70533
203131_at	PDGFRA	-0.2912	3.1927	-1.5454	-2.2891	-6.6439	4.5613	3.18336	-0.217047	2.4876	-2.70465
201849_at	BNIP3	4.5812	4.5388	5.1799	-4.0637	4.2486	3.2351	3.12669	1.4143	4.11837	-2.70407
1566324_a_at	MAF	-1.8932	-2.3321	-4.3748	-5.812	-2.1128	-3.5632	-5.71358	-5.30013	-2.59617	-2.70396
207666_x_at	SSX3	-5.4422	4.3719	-6.4804	-2.174	-3.8283	-4.0162	-4.54047	-4.39829	-1.6955	-2.70279
221661_at	SLC22A7	-2.6529	-2.3974	-6.4804	-5.8283	-2.4173	-3.195	-4.04378	-5.45083	-2.74843	-2.70239
1563827_at	LOC158434	-4.4051	-4.4235	-6.4804	-8.3808	-1.7389	-3.1897	-5.26184	-6.70768	-4.0061	-2.70158
214846_s_at	ALPK3	0.4514	-3.6118	-5.7799	-5.0398	-4.1482	-2.2765	-2.7201	-4.51327	-1.8123	-2.70097
215175_at	PCNX	0.4287	0.3143	-0.441	0.3215	-0.7745	2.4148	-4.8246	-1.64803	1.0526	-2.70063
227361_at	HS3ST3B1	-1.2793	0.3823	-4.3219	0.1054	-2.3408	-0.8804	-5.66052	-3.29234	-0.592467	-2.69987
234038_at	---	-3.0493	-3.0256	-8.8283	-2.7217	-4.3808	-2.699	-5.32156	-5.62385	-2.92463	-2.69922
1556499_s_at	COL1A1	-0.7549	2.7433	-0.9335	-1.5589	-0.6744	-0.6702	-4.28674	-2.25971	0.4394	-2.69911
1560779_a_at	LOC126167	-4.035	-3.1897	-5.8283	-7.5873	-5.299	-3.8079	-5.71358	-6.37639	-3.67753	-2.69886
222562_s_at	TNKS2	0.4988	1.031	-0.0067	-0.0265	-0.0442	1.6064	-4.92572	-1.65297	1.0454	-2.69837
234447_at	---	-2.6859	-1.0128	-5.8614	-5.4675	-1.7602	-3.0469	-3.51171	-4.94687	-2.24853	-2.69834
206232_s_at	B4GALT6	0.3669	0.1118	-0.3662	-3.4548	0.2213	1.1472	-2.63656	-2.15252	0.541967	-2.69449
242667_at	---	-2.8699	-3.9794	-4.9568	-7.9658	-5.8954	-3.1923	-5.2013	-6.0413	-3.3472	-2.6941
1557915_s_at	GSTO1	4.1723	3.588	3.8418	4.1053	-2.4035	4.0298	-4.22474	1.24079	3.93003	-2.68925
1558107_at	---	-2.5598	-3.8656	-7.9658	-4.6878	-6.4804	-3.7141	-5.55139	-6.06833	-3.37983	-2.6885
205928_at	ZNF443	-3.8699	-2.2203	-6.2877	-2.9127	-4.436	-0.1861	-5.14	-4.78013	-2.0921	-2.68803
218966_at	MYO5C	0.1084	0.0471	-2.0209	-3.093	0.0432	0.5154	-2.27886	-2.46425	0.223633	-2.68789
226992_at	NOSTRIN	-2.2149	-3.7799	-7.1178	-2.6878	-1.3793	0.5915	-3.65887	-4.48816	-1.8011	-2.68706
207299_s_at	GRM1	-6.4548	-3.4328	-8.1178	-7.9658	-5.088	-3.3393	-5.2013	-7.09497	-4.40897	-2.686
209542_x_at	IGF1	2.0802	-3.6188	-4.6511	0.3754	-2.8741	3.0628	-2.25789	-2.17786	0.508067	-2.68593
232798_at	DNAJC5B	2.9721	-0.0221	3.6146	-2.1253	-0.2426	2.5523	-4.04378	-0.851493	1.8341	-2.68559
240922_at	MGC33887	-3.399	-3.3248	-8.3808	-6.5328	-5.2543	-5.7959	-5.66052	-6.85804	-4.17323	-2.68481
219087_at	ASPN	-2.7583	-2.3467	-6.0023	-5.0023	-2.436	-2.7779	-4.92572	-5.31011	-2.62763	-2.68247
230578_at	ZNF471	-2.9954	-3.3838	-6.6153	-6.5328	-2.4266	-4.1028	-5.38041	-6.17617	-3.494	-2.68217
239618_at	---	-3.5735	-3.458	-7.5328	-4.9931	-7.1584	-2.6511	-5.2013	-5.90907	-3.22753	-2.68153
1564360_a_at	---	-3.2002	1.0303	-5.5873	-7.0398	-2.3496	-6.0023	-3.58264	-5.40325	-2.72407	-2.67918
1564932_at	CHS1	-2.2069	-5.2543	-6.2216	-7.4297	-2.6897	-3.354	-5.2013	-6.2842	-3.60507	-2.67913
220875_at	---	-2.3133	-3.0979	-6.9658	-5.0116	-1.9862	-2.0905	-3.55957	-5.17899	-2.50057	-2.67842
215150_at	DKFZp451J1719	-3.0661	-1.4691	-1.109	-6.2877	-0.8135	-0.2179	-5.38041	-4.25904	-1.58437	-2.67467
202052_s_at	RAI14	-5.0023	-6.9658	-5.812	-5.9658	-4.2543	2.9518	-5.26184	-5.67988	-3.00543	-2.67445
1560683_at	---	-7.8283	1.5072	-4.5873	-7.2877	-4.9479	-2.7939	-5.26184	-5.71228	-3.03833	-2.67395
212135_s_at	ATP2B4	3.0875	2.7685	-0.7042	3.6224	2.9085	4.8454	-0.236814	0.893795	3.56713	-2.67334
234165_at	PTGDR	-3.0046	-2.257	-6.5064	-4.7331	-1.8211	-2.8847	-4.92572	-5.38841	-2.71543	-2.67297
1557557_at	---	-1.0985	-2.1405	-2.939	-6.4051	-1.6144	-2.5666	-4.4764	-4.60683	-1.9352	-2.67163
215552_s_at	ESR1	-2.9127	-2.3004	-4.6012	-6.2216	-5.088	-1.5838	-3.98539	-4.93606	-2.26563	-2.67043
1564851_at	---	-1.3891	-2.9324	-4.1584	-6.9658	-1.486	-2.5632	-3.76298	-4.96239	-2.2949	-2.66749
233666_at	---	-2.0046	-2.5462	-5.0398	-4.553	-6.2653	-2.2433	-5.2013	-4.93137	-2.2647	-2.66667
225668_at	LOC134145	-1.0631	-1.0198	-0.7632	-6.8954	-0.4913	-0.7642	-3.18827	-3.61562	-0.949033	-2.66659
1561854_at	---	-7.8954	-1.1103	-7.8954	-7.8954	-2.482	-4.3929	-5.60645	-7.13242	-4.4662	-2.66622
1556602_at	SLC19A2	-2.4127	-0.4986	-7.2433	-2.4723	-6.0209	-1.5303	-2.7201	-4.14523	-1.48053	-2.6647
200878_at	EPAS1	-0.0643	-3.1923	-6.4297	-4.4422	3.376	-0.638	-1.00818	-3.96003	-1.2982	-2.66183
201470_at	GSTO1	4.5793	3.814	4.2246	4.4176	-1.0297	3.947	-4.28674	1.45182	4.11343	-2.66161
1562511_at	LYST	-0.8826	-2.8365	-7.5873	-2.9748	-4.8531	-1.8997	-3.03904	-4.53371	-1.87293	-2.66078
224996_at	MGC34646	-0.255	-0.7627	-2.4548	-1.3299	0.751	0.4747	-4.73362	-2.83944	-0.181	-2.65844
220168_at	CASC1	-5.2543	-3.3335	-2.5031	-7.2877	-1.8751	1.7811	-4.98901	-4.9266	-2.2689	-2.6577
225499_at	KIAA1272	2.6537	1.477	1.3461	-1.0764	1.4593	3.2726	-0.839043	-0.189781	2.46777	-2.65755
215086_at	IBTK	-4.2216	-2.851	-8.2877	-4.7331	-4.1128	-3.5838	-5.60645	-6.20908	-3.55213	-2.65695
1559429_a_at	LOC255798	-3.7524	-2.9954	-5.8614	-7.6439	-1.6657	-3.2765	-4.4764	-5.9939	-3.34143	-2.65247
1563572_at	LOC152274	-3.3393	-5.8783	-8.4804	-7.1178	-2.1482	-4.0303	-5.60645	-7.06822	-4.41597	-2.65225
230560_at	STXBP6	0.2958	-1.0122	0.1059	-2.7899	-0.5404	0.7244	-5.26184	-2.64861	0.00266667	-2.65128
1566501_at	TBXAS1	-2.6349	-2.2948	-5.8283	-6.3335	-1.1053	-3.2082	-3.92808	-5.36329	-2.71263	-2.65066
212590_at	RRAS2	3.3755	2.8544	2.3986	-2.3944	1.1367	0.5819	-1.14105	-0.37895	2.2706	-2.64955
230958_s_at	---	1.2358	-1.2049	0.7314	-4.1028	-0.8267	1.0345	-3.51171	-2.29437	0.355133	-2.6495
1556599_s_at	---	-4.3277	-2.2653	-8.3808	-6.5598	-5.2765	-6.2216	-5.8167	-6.9191	-4.27153	-2.64757
243198_at	TEX9	-2.3408	-4.5262	-5.5064	-7.8954	-3.0139	-1.9073	-3.31009	-5.57063	-2.92477	-2.64586
1554708_s_at	C9orf68	0.2726	-4.4422	-5.4933	-5.9302	-1.3974	-3.0807	-3.76298	-5.06216	-2.41677	-2.64539
237671_at	RAD51L1	-1.7979	-0.4158	-5.1482	-2.3659	-2.8019	-2.1897	-4.8246	-4.1129	-1.4678	-2.6451
1557775_a_at	RANBP17	-4.0445	-0.9635	-3.7879	-7.0398	-2.0268	-3.2109	-5.32156	-5.38309	-2.73963	-2.64345
1556207_a_at	---	-2.6859	-0.7379	-8.2877	-2.3659	-4.6295	-4.9127	-5.60645	-5.42002	-2.77883	-2.64118
244119_at	LOC283483	-3.6657	-3.7959	-4.7959	-8.5873	-2.4901	-3.662	-5.66052	-6.34791	-3.70787	-2.64004
1554707_at	C9orf68	-4.3511	-3.8954	-5.6295	-8.3808	-1.9335	-2.9236	-5.078	-6.36277	-3.72337	-2.6394
204719_at	ABCA8	-3.3929	-0.3415	-5.1482	-6.8954	-1.9546	-2.1675	-1.77578	-4.60646	-1.9673	-2.63916
207843_x_at	CYB5	3.947	3.3112	-0.7336	1.8111	2.5568	3.2155	1.48019	0.852565	3.49123	-2.63867
201887_at	IL13RA1	3.8732	0.7485	2.3588	-3.553	2.5572	3.0684	0.968831	-0.075123	2.56337	-2.63849
1569674_at	BHLHB9	-3.8283	-3.6367	-6.2877	-6.5598	-4.6153	-3.028	-5.55139	-6.13296	-3.49767	-2.6353
1560347_at	---	-3.0637	-2.5564	-5.7642	-6.0209	-1.7622	-2.6135	-4.34942	-5.37817	-2.74453	-2.63364
216923_at	CDKL5	-3.1153	-2.9346	-6.5328	-5.1584	-1.1772	-1.904	-4.16353	-5.28491	-2.6513	-2.63361
242088_at	DRE1	-2.2016	-2.0162	-8.2877	-2.9148	-2.5014	-2.6712	-3.58264	-4.92838	-2.29633	-2.63205
219506_at	FLJ23221	-2.1078	2.5483	-2.1753	-2.8783	-1.3119	2.1323	-0.267918	-1.77384	0.8576	-2.63144
64900_at	CHST5 /// MGC15429	-3.2056	-0.4876	-4.1078	-5.9658	-0.5986	-1.1222	-2.63592	-4.23651	-1.60513	-2.63137
226625_at	TGFBR3	3.5739	2.0671	-1.0868	-0.8191	1.2636	-0.5986	-0.943979	-0.94996	1.6808	-2.63076
227674_at	ZNF585A	1.1053	-1.138	-6.9658	-4.7959	-1.7331	-4.5873	-0.748518	-4.17007	-1.54	-2.63007
212572_at	STK38L	4.3002	2.2094	1.4562	2.1695	1.0618	4.1735	-0.831278	0.931474	3.56103	-2.62956
1569454_a_at	LOC283352	-6.3335	5.0161	-2.6475	-6.6439	-3.3306	-6.0023	-5.91584	-5.06908	-2.4399	-2.62918
1560075_at	ZNF622	-4.0116	-2.5412	-8.5873	-3.7293	-2.5632	-3.4836	-5.60645	-5.97435	-3.34547	-2.62888
208228_s_at	FGFR2	-4.8365	1.8161	-6.9302	-3.0613	-2.0162	-2.2751	-3.18827	-4.39326	-1.76517	-2.62809
240687_at	PASD1	-3.2406	0.6743	-6.0979	-2.0868	-1.9302	-2.2765	-4.54047	-4.24172	-1.61427	-2.62746
1552482_at	RAPH1	-2.8181	-2.1714	-3.4771	-5.0398	-0.917	-0.6475	-4.98901	-4.50197	-1.879	-2.62297
1555516_at	FOXP2	-2.9456	-1.8242	-7.0398	-3.6915	-2.2584	-3.357	-5.26184	-5.33105	-2.70893	-2.62211
1558963_at	LOC196337	-2.7389	-3.1871	-6.0398	-5.4173	-2.5295	-2.5995	-4.92572	-5.46094	-2.84183	-2.61911
209366_x_at	CYB5	4.1366	3.4519	-0.8453	2.1717	2.8253	3.2452	1.65067	0.992358	3.61123	-2.61888
1569054_at	SLC1A3	-2.7141	-1.2758	-6.4051	-3.299	-5.6878	-3.1203	-5.26184	-4.98865	-2.37007	-2.61858
235925_at	TCF12	-0.6331	-0.6113	-2.5096	-6.8614	-0.8211	-0.4604	-0.188897	-3.18663	-0.568267	-2.61837
210629_x_at	LST1	1.1508	-3.0807	-6.2877	-3.0831	-3.0139	-2.9412	-3.35275	-4.24118	-1.6237	-2.61748
238577_s_at	---	-1.2392	-2.8826	-6.7027	-1.774	-3.7408	-1.1084	-4.60478	-4.36049	-1.7434	-2.61709
1559975_at	BTG1	-2.9236	-2.851	-4.0023	-7.5328	-1.4715	-1.904	-3.98539	-5.1735	-2.55953	-2.61396
203823_at	RGS3	4.1763	-1.3771	-2.1203	-1.1103	-0.8778	2.4828	0.671052	-0.853183	1.76067	-2.61385
233879_at	TPTE	-2.195	-1.1507	-7.0783	-2.4982	-1.7112	-2.9302	-4.54047	-4.70566	-2.09197	-2.61369
220376_at	LRRC19	-4.3629	-2.8635	-7.2433	-5.3452	-4.8783	-3.2877	-5.76564	-6.11805	-3.5047	-2.61335
223737_x_at	CHST9	-2.6295	-6.2433	-7.1178	-7.5328	-4.812	-2.7681	-4.8246	-6.49173	-3.8803	-2.61143
223103_at	STARD10	1.1015	0.0555	-1.357	-3.3718	-0.0128	-0.9896	-2.93595	-2.55492	0.0558	-2.61072
227192_at	LOC112476	-0.9121	0.4941	-3.1456	-3.7681	-3.6331	-1.603	-2.93595	-3.28322	-0.673667	-2.60955
212453_at	KIAA1279	1.8278	1.6771	0.9849	1.0425	0.1129	2.2476	-4.10318	-0.691926	1.9175	-2.60943
1556095_at	UNC13C	-7.6439	1.165	-5.5735	-5.4675	-2.8303	-2.1727	-5.43835	-5.49312	-2.88387	-2.60925
223592_s_at	RNF135	1.4785	2.0591	1.5569	2.4433	2.603	2.7278	-5.55139	-0.517064	2.08847	-2.60553
1558489_at	RCL1	-2.9658	-1.5345	-5.1178	-3.7217	-5.3452	-2.2905	-5.76564	-4.86838	-2.2636	-2.60478
228063_s_at	NAP1L5	-0.7859	0.992	-0.9709	0.7726	-1.0309	2.9332	-4.4764	-1.55823	1.04643	-2.60467
228498_at	---	5.5398	4.9142	2.9311	3.5621	3.3269	4.3774	0.524447	2.33922	4.9438	-2.60458
212565_at	---	2.3811	0.5788	-1.0728	-0.2765	-1.2863	1.7817	-1.71737	-1.02222	1.58053	-2.60276
210711_at	MGC5457	-1.4974	-0.9562	-5.6295	-2.028	-4.3219	-0.3022	-2.9031	-3.5202	-0.9186	-2.6016
203811_s_at	DNAJB4	1.0242	-0.1818	-0.7829	-1.5096	0.6449	1.4418	-3.22788	-1.84013	0.7614	-2.60153
1552716_at	FLJ23577	1.6976	-2.5838	-8.2877	0.8296	-5.6584	-4.2109	-5.43835	-4.29882	-1.69903	-2.59978
210497_x_at	SSX2	-5.0979	5.174	-5.2324	-6.3104	-3.9748	-7.4804	-3.65887	-5.06722	-2.4681	-2.59912
1563568_at	---	-3.6439	-3.0303	-7.3335	-6.5873	-4.8531	-4.1844	-4.73362	-6.21814	-3.61953	-2.59861
1570038_at	---	-2.1066	-3.0209	-6.4297	-4.4173	-1.3205	-3.0023	-5.078	-5.30833	-2.70993	-2.5984
231972_at	---	1.2785	0.6752	-2.4917	-0.8247	-1.3234	1.5361	-0.982158	-1.43285	1.16327	-2.59612
214295_at	KIAA0485	1.6246	-0.9357	0.4844	-3.7179	-2.0649	0.0471	-3.81684	-2.35011	0.245333	-2.59545
232388_at	CNTNAP4	-2.6012	-1.0386	-5.1482	-5.9127	-3.7642	-2.3277	-2.69171	-4.5842	-1.98917	-2.59504
203863_at	ACTN2	-2.8059	-4.8201	-6.7027	-7.4804	-2.1779	-3.1304	-4.34942	-6.17751	-3.58547	-2.59204
1563787_a_at	CAGE1	-3.7999	-3.1507	-7.1584	-6.7027	-4.0783	-4.8531	-5.71358	-6.52489	-3.93457	-2.59033
221291_at	ULBP2	-0.3026	-0.4532	-1.415	-5.0493	-1.3299	-0.6021	-2.66387	-3.04272	-0.452633	-2.59009
231941_s_at	MUC20	-3.5977	-5.7486	-6.8954	-7.6439	-2.6511	-2.8656	-5.43835	-6.65922	-4.07063	-2.58858
1553193_at	ZNF441	-4.2163	-4.2934	-6.9302	-6.6439	-5.9127	-2.851	-5.55139	-6.37516	-3.7869	-2.58826
214920_at	LOC221981	-6.0979	-1.4612	-4.2379	-5.9302	-2.3974	-0.1097	-5.26184	-5.14331	-2.55627	-2.58705
234605_at	CDC14B	-5.3335	-2.6421	-6.7959	-6.5328	-6.2653	-2.7331	-5.14	-6.15623	-3.56957	-2.58667
201720_s_at	LAPTM5	2.1253	3.2346	1.6465	-4.035	-1.2941	-2.8283	-2.83952	-1.74267	0.843867	-2.58654
221095_s_at	KCNE2	-1.8242	-0.6744	-4.7408	-5.4173	-3.0445	-2.4868	-2.58343	-4.24718	-1.6618	-2.58538
1562480_at	---	-4.3047	-3.4836	-4.4548	-8.9658	-7.2877	-3.9794	-6.10253	-6.50771	-3.92257	-2.58514
235051_at	C3orf6	0.4726	1.5743	-3.5328	1.0509	-0.3061	1.5081	-1.71737	-1.39976	1.185	-2.58476
222296_at	---	-3.5064	-1.0698	-4.7799	-6.5873	-4.8614	-3.3868	-4.34942	-5.23887	-2.65433	-2.58454
207103_at	KCND2	-4.1897	-2.7505	-4.673	-8.2877	-6.3335	-3.8201	-5.55139	-6.1707	-3.58677	-2.58393
209198_s_at	SYT11	1.2392	0.0215	1.1408	-3.0807	0.4668	3.0566	-1.49254	-1.14415	1.4391	-2.58325
207075_at	CIAS1	-1.0698	-1.8741	-6.9658	-6.3104	-3.5598	-7.3808	-4.79792	-6.02471	-3.44157	-2.58314
206785_s_at	KLRC1 /// KLRC2	-7.7027	-3.9931	-7.2433	-5.0398	-7.3335	1.7802	-5.38041	-5.88784	-3.3052	-2.58264
231124_x_at	LY9	-3.0116	-3.0589	-5.299	-4.772	-2.0457	0.9063	-2.83952	-4.30351	-1.7214	-2.58211
207901_at	IL12B	-4.4675	0.7721	-4.3808	-4.8614	-4.2379	-3.2962	-5.49535	-4.91252	-2.33053	-2.58198
226834_at	ASAM	-1.4604	-6.8283	-6.4548	-7.7027	-2.7879	-3.7839	-5.66052	-6.60601	-4.0242	-2.58181
231558_at	---	-5.4804	-3.1662	-7.0023	-5.9302	-2.6529	-1.6206	-5.078	-6.0035	-3.4224	-2.5811
215168_at	---	-3.5735	-2.1884	-7.0783	-8.3808	-2.7544	-7.9658	-6.01108	-7.15673	-4.5759	-2.58083
213841_at	---	-5.299	-2.1923	-5.0116	-4.8868	-4.1533	2.3241	-3.00389	-4.30076	-1.7224	-2.57836
227140_at	INHBA	-0.2413	-7.4804	-4.7255	-6.9302	-3.5838	-1.968	-5.76564	-5.80711	-3.2299	-2.57721
1562169_at	---	-3.028	-0.4469	-6.6439	-3.9127	-1.2955	-4.4297	-5.078	-5.21153	-2.63487	-2.57667
204783_at	MLF1	-2.662	-0.4743	-3.402	-3.772	-5.2324	-0.3537	-4.04378	-3.73926	-1.16333	-2.57593
1563721_at	---	-7.0398	1.5135	-7.1584	-4.2109	-6.0589	-3.4965	-5.38041	-5.58324	-3.0076	-2.57564
235414_at	ZNF383	-1.0174	-0.9357	-2.4787	-6.8614	-1.6421	-2.1688	-2.50722	-3.94911	-1.37397	-2.57514
222176_at	---	-5.0209	-2.6529	-6.2433	-7.2433	-1.9105	-2.699	-4.60478	-6.03046	-3.4576	-2.57286
203240_at	FCGBP	-3.9885	1.355	-6.2433	-5.1792	-3.6295	-4.3393	-3.26848	-4.89699	-2.32427	-2.57273
243550_at	ZDHHC21	-0.7849	-1.5345	-3.2765	-1.6439	-0.6148	1.5573	-3.55957	-2.82666	-0.254033	-2.57262
222409_at	CORO1C	2.3373	2.2126	-0.5496	-2.8181	1.7671	2.7246	2.92686	-0.146948	2.42483	-2.57178
1559264_at	LOC286190	-4.0116	-2.9346	-4.6012	-7.0023	-5.8448	-2.5496	-5.60645	-5.73665	-3.16527	-2.57138
1562529_s_at	RORA	-1.4651	-0.1986	-4.035	-3.4707	-2.1405	-1.6421	-3.51171	-3.67247	-1.10193	-2.57054
228740_at	---	-3.3335	-6.4051	-6.6153	-2.8039	-3.5395	2.4786	-5.55139	-4.9902	-2.42	-2.5702
226545_at	CD109	0.7397	0.7455	-0.1707	-2.6047	0.4676	1.1431	-2.30014	-1.69185	0.8761	-2.56795
204347_at	AK3 /// AK3L2	1.3692	1.6365	1.4532	-4.8614	1.0538	1.3031	0.0165236	-1.13056	1.43627	-2.56683
220900_at	FLJ12078	-3.662	-4.7408	-6.8614	-7.8283	-4.0979	-3.8489	-5.26184	-6.65051	-4.0839	-2.56661
226210_s_at	MEG3	-2.553	-3.2056	-6.2002	-6.3335	-3.3277	-3.2461	-4.16353	-5.56574	-3.00157	-2.56418
242587_at	SLC9A9	-0.8804	-0.4344	-1.6376	-6.0979	-0.7814	-1.6981	-2.96953	-3.56834	-1.0043	-2.56404
1563087_at	---	-4.6953	-3.1153	-7.5873	-6.2877	-2.3868	-3.299	-4.92572	-6.26691	-3.7032	-2.56371
238354_x_at	KIAA0934	-3.2626	-2.9954	-6.9302	-7.7642	-1.4949	-5.4173	-4.6692	-6.45453	-3.89177	-2.56277
233029_at	KIAA1639	-0.9148	-0.7046	-7.1584	-3.2598	-5.3335	-5.0398	-3.92808	-4.78209	-2.21973	-2.56236
211675_s_at	HIC	3.0464	4.387	2.7134	-7.6439	1.8157	-4.9214	-0.244527	-1.72501	0.837333	-2.56234
1560099_at	---	-5.0303	-1.4005	-6.7331	-6.2877	-2.9148	-4.1078	-5.2013	-6.07403	-3.51287	-2.56117
1563461_at	---	-3.6153	-2.9062	-6.5328	-7.1178	-3.6403	-4.5873	-5.14	-6.26353	-3.70293	-2.5606
207720_at	LOR	1.1435	-1.9401	-2.8678	-2.7524	0.5178	-0.4572	-3.31009	-2.97676	-0.417933	-2.55883
236067_at	MBNL2	-0.0487	-2.4407	-5.673	-3.6953	-0.9624	-1.1636	-1.95823	-3.77551	-1.21767	-2.55784
218534_s_at	AGGF1	1.903	2.1363	1.2166	-3.2324	0.4846	1.7843	0.175263	-0.613512	1.9412	-2.55471
232760_at	TEX15	1.9144	-0.2461	0.5951	-8.0398	-3.0979	-3.1818	-1.73175	-3.05882	-0.5045	-2.55432
233216_at	ZDHHC21	-1.5488	-2.357	-4.6511	-4.7027	-2.088	-1.8922	-4.10318	-4.48566	-1.93267	-2.55299
1556216_s_at	---	-1.6286	-1.9008	-2.6439	-6.2653	-1.3423	-2.0104	-4.28674	-4.39865	-1.8466	-2.55205
215379_x_at	IGL@ /// IGLC2	-1.5829	1.6807	-5.6012	-5.673	-4.035	-5.4933	-1.77578	-4.34999	-1.7985	-2.55149
204951_at	RHOH	-3.1405	1.4432	0.9578	-6.2653	-4.0637	1.4867	-2.55758	-2.62169	-0.0702	-2.55149
234138_at	---	-3.5195	-4.553	-8.2002	-5.7486	-2.4548	-3.662	-5.43835	-6.46238	-3.9115	-2.55088
205671_s_at	HLA-DOB	0.4005	1.0528	-6.0209	-1.0673	-0.2126	-3.3277	-2.43484	-3.17435	-0.6248	-2.54955
1562054_at	FLJ32867	-3.7642	-4.4112	-4.1482	-8.3808	-5.7027	-2.5718	-5.86677	-6.13192	-3.5824	-2.54952
1569955_at	---	-4.6224	-5.7179	-8.5873	-7.1178	-3.3076	-3.4328	-5.71358	-7.13956	-4.59103	-2.54853
211340_s_at	MCAM	0.8031	-0.2761	-2.6897	-1.3445	-2.6712	0.8039	-2.27886	-2.10435	0.443633	-2.54799
216235_s_at	EDNRA	-2.436	-3.5096	-5.2109	-5.2109	0.9369	-0.7622	-3.92808	-4.78329	-2.23593	-2.54736
216598_s_at	CCL2	-6.0589	-4.7103	-5.5195	-5.9479	4.2439	2.4653	-4.4764	-5.3146	-2.76797	-2.54663
203736_s_at	PPFIBP1	0.3512	-1.6144	-2.8406	-1.8448	-3.2056	-1.2236	-5.43835	-3.37458	-0.828933	-2.54565
1564510_at	---	-3.4739	-2.77	-6.7027	-5.8954	-3.5429	-2.2324	-3.51171	-5.36994	-2.82543	-2.5445
237229_at	FLJ13798	-2.1041	-2.9456	-4.2002	-7.0783	-1.6925	-1.8303	-3.22788	-4.83546	-2.29333	-2.54213
1563591_at	---	-3.2082	-2.7879	-7.7027	-6.2433	-6.9302	-5.7642	-5.43835	-6.46145	-3.9201	-2.54135
210032_s_at	SPAG6	-1.699	-3.6047	-6.673	-4.8365	-3.6439	-3.7255	-5.14	-5.54983	-3.00973	-2.5401
238978_at	---	-2.9479	-3.0116	-4.138	-7.2433	-1.7622	-3.0637	-5.26184	-5.54771	-3.00773	-2.53998
205943_at	TDO2	2.5253	-3.7681	-4.2002	-2.8594	-2.6118	-3.5228	-5.32156	-4.12705	-1.58853	-2.53852
1564392_at	---	-3.5769	-3.2543	-7.4804	-5.1178	-2.4251	-3.812	-5.66052	-6.08624	-3.54773	-2.53851
237134_at	---	-3.1028	-1.1494	-5.4422	-7.4804	-4.4235	-2.9977	-1.94141	-4.95467	-2.41663	-2.53804
211923_s_at	ZNF471	-3.4143	-3.2002	-7.2002	-7.5328	-5.138	-5.8283	-5.32156	-6.68485	-4.1476	-2.53725
209859_at	TRIM9	3.9087	-0.064	-5.0783	1.7073	0.4297	-2.4836	-2.87097	-2.08066	0.4537	-2.53436
227808_at	DNAJD1	1.4016	0.1322	-3.5228	-2.4982	-2.402	1.3651	1.31772	-1.56776	0.9663	-2.53406
208062_s_at	NRG2	-1.3838	-0.2136	-1.6109	-7.3808	-3.0954	-5.5064	-5.71358	-4.90176	-2.36793	-2.53383
232750_at	---	-1.4635	-1.3861	-2.9148	-5.0209	-1.4266	-2.5014	-5.01538	-4.31703	-1.78367	-2.53336
238017_at	RDHE2	-4.3748	-3.6693	-7.2002	-5.7331	-3.458	-1.8965	-4.60478	-5.84603	-3.31353	-2.53249
210174_at	NR5A2	-0.8852	-2.7622	-3.7642	-2.1818	-5.357	0.6285	-4.6692	-3.5384	-1.0063	-2.5321
202546_at	---	3.6509	2.0326	3.2597	-2.9703	-0.6448	2.6304	0.430693	0.240031	2.7713	-2.53127
214046_at	---	-4.5195	0.022	-5.9127	-7.3335	-3.6475	-6.7642	-5.60645	-6.28422	-3.7539	-2.53032
220719_at	FLJ13769	-2.6082	-2.6712	-3.3076	-7.5873	-2.195	-2.3778	-4.34942	-5.08144	-2.5524	-2.52904
224595_at	CDW92	2.7207	0.4709	-4.3511	-0.4715	-0.0838	1.0358	1.46372	-1.11963	1.40913	-2.52876
238958_at	UBE2E1	-2.9018	-2.7819	-6.1792	-5.1792	-4.299	-2.917	-4.8246	-5.39433	-2.8669	-2.52743
1561581_at	---	-4.2934	-4.357	-7.1178	-6.8614	-2.5031	-3.357	-5.60645	-6.52855	-4.00247	-2.52608
244832_at	EDNRA	-3.3629	-2.9018	-6.9302	-5.5598	-0.8767	-3.6367	-4.98901	-5.82634	-3.30047	-2.52587
1552563_a_at	C8orf6	-5.0685	-3.2136	-5.7642	-6.2877	-6.0209	-1.1184	-4.92572	-5.65921	-3.1335	-2.52571
230071_at	38606	-0.6421	-1.4643	-2.6657	-6.4804	-0.8079	-2.774	-3.31009	-4.15206	-1.6268	-2.52526
215767_at	C2orf10	-6.5873	1.1371	-5.6295	-6.3808	-1.2962	-3.5907	-4.60478	-5.53836	-3.01363	-2.52473
232188_at	AKAP13	-2.5212	-3.5632	-6.3808	-5.4173	-1.7264	-2.071	-3.92808	-5.24206	-2.71847	-2.52359
1555153_s_at	FCHO2	-2.8242	-2.6638	-5.6584	-4.5064	-1.1501	-2.3688	-5.26184	-5.14221	-2.61893	-2.52328
232568_at	MGC24103	-3.9748	-0.1913	-1.9302	-8.2002	-1.5873	-3.776	-5.38041	-5.17027	-2.64737	-2.5229
228693_at	C3orf6	0.5315	1.3742	-2.6511	0.8934	-0.4325	1.2135	-2.69171	-1.48314	1.03973	-2.52287
1559309_at	MCFD2	-3.7563	-2.5838	-6.4804	-5.9479	-5.4933	-3.0613	-4.54047	-5.65626	-3.1338	-2.52246
243346_at	LMOD3	-4.0493	-3.2243	-7.3808	-5.812	-2.7389	-3.9083	-5.55139	-6.24806	-3.7273	-2.52076
1555725_a_at	RGS5	-1.6878	1.297	-3.6511	-2.9794	-1.9805	-2.904	-4.22474	-3.61841	-1.09827	-2.52015
224367_at	BEX2	-4.0116	-3.0374	-8.8283	-5.2216	-2.3481	-3.917	-4.4764	-6.17543	-3.65533	-2.5201
1557025_a_at	---	-3.1584	-4.0209	-5.8448	-6.2216	-1.6394	-2.4051	-5.078	-5.7148	-3.1948	-2.52
1568616_a_at	LOC399884	-2.904	-1.976	-7.0023	-5.5064	-1.8355	-2.9105	-2.83952	-5.11607	-2.59683	-2.51924
209576_at	GNAI1	-3.7642	-2.5278	-7.7642	-5.812	-2.8741	-4.8699	-5.14	-6.23873	-3.72063	-2.5181
207256_at	MBL2	-7.5328	-3.5129	-8.3808	-7.5328	-5.0685	-2.5769	-5.26184	-7.05848	-4.54087	-2.51761
235538_at	PBX1	-4.0303	-0.5088	-4.6082	-3.2905	-2.5462	-0.4763	-4.6692	-4.1893	-1.6718	-2.5175
213110_s_at	COL4A5	0.3798	-4.7563	-5.1688	-0.6188	0.3577	0.699	-5.43835	-3.74198	-1.22583	-2.51615
1555349_a_at	ITGB2	-4.6953	0.9719	-6.4804	-6.8614	-3.4328	-5.299	-3.22788	-5.52323	-3.00747	-2.51576
1570177_at	---	-1.8815	-1.872	-5.1078	-5.6012	-4.5735	-3.1714	-3.76298	-4.82399	-2.3083	-2.51569
1552427_at	ZNF485	-2.2406	-0.4675	-4.0256	-6.3335	-1.5995	-1.6259	-1.51724	-3.95878	-1.44467	-2.51411
241356_at	---	-2.6638	-2.3496	-6.9302	-4.0209	-2.1897	-3.5395	-5.14	-5.3637	-2.85097	-2.51273
244680_at	GLRB	-3.4235	-3.2297	-7.8954	-8.1178	-1.775	-7.4297	-5.60645	-7.20655	-4.6943	-2.51225
206548_at	FLJ23556	-2.9862	-1.6832	-4.1329	-5.7179	-3.57	-2.2515	-4.60478	-4.81853	-2.30697	-2.51156
1560788_at	MYO3B	-1.9579	-1.1675	-2.3364	-5.6153	-2.5735	-2.2807	-4.98901	-4.31357	-1.80203	-2.51154
237269_at	EVI1	-2.6367	0.2186	-4.4548	-3.6367	-5.138	-3.7999	-5.66052	-4.58401	-2.07267	-2.51134
236822_at	---	-3.5666	-4.7486	-6.9302	-7.5328	-1.6906	-3.6047	-4.98901	-6.484	-3.9733	-2.5107
232874_at	DOCK9	-0.1936	-1.3019	-3.5804	-2.6638	-1.3321	-1.3205	-4.10318	-3.44913	-0.938667	-2.51046
204464_s_at	EDNRA	-5.8448	-5.8448	-5.0209	-7.6439	2.3614	1.4152	-5.14	-5.93493	-3.4248	-2.51013
243533_x_at	EB-1	-4.4297	-5.9658	-6.7331	-5.7959	-4.7879	0.5709	-4.8246	-5.78453	-3.27487	-2.50967
237193_s_at	---	-4.2653	-3.1354	-3.2406	-5.3219	-1.7929	1.1652	-5.2013	-4.58793	-2.0785	-2.50943
1565525_a_at	MGC40368	-3.7563	-1.7919	-6.6153	-5.7642	-4.4998	-3.7799	-4.4764	-5.61863	-3.10937	-2.50927
1562628_at	KA36	-3.7563	-4.5262	-6.9302	-7.9658	-7.2877	-4.8039	-5.71358	-6.86986	-4.36213	-2.50773
238796_at	YT521	-1.2557	-2.2891	-7.0398	-1.7879	-2.7217	-3.2002	-5.43835	-4.75535	-2.24833	-2.50702
209491_s_at	AMPD3	-1.5262	-0.4544	-5.2877	-3.3047	-1.3982	-2.0613	-2.96953	-3.85398	-1.3473	-2.50668
219661_at	RANBP17	-3.088	1.5218	-3.9302	-4.8365	-1.3801	-2.8741	-3.18827	-3.98499	-1.4801	-2.50489
229596_at	MGC35366	-4.6224	-0.9002	-5.6439	-6.0023	-2.2243	-2.0746	-3.46503	-5.03708	-2.5324	-2.50468
1559792_at	---	-3.0046	-4.0116	-6.4051	-6.6439	-2.5907	-3.5129	-4.98901	-6.01267	-3.5097	-2.50297
1553214_a_at	CCDC7	-3	-6.0979	-7.5328	-6.9658	-2.422	-3.5564	-5.66052	-6.71971	-4.2181	-2.50161
1560838_at	---	-4.1636	-3.0116	-6.5064	-7.0398	-0.8736	-4.0685	-5.2013	-6.24917	-3.7479	-2.50127
215478_at	RIMS2	-3.5977	-2.2612	-5.5462	-6.4804	-1.9602	-3.2109	-4.54047	-5.52236	-3.02327	-2.49909
217522_at	KCNV2	-3.7524	-2.2793	-3.772	-7.9658	-2.8079	-3.2243	-5.01538	-5.58439	-3.08533	-2.49906
242531_at	RRAGC	-1.3364	-2.1456	-5.8614	-2.2447	-0.9942	-1.4166	-4.28674	-4.13095	-1.63287	-2.49808
1561482_at	---	-5.6153	-2.2779	-6.2877	-7.7642	-7.2877	-3.7447	-5.078	-6.37663	-3.8793	-2.49733
237833_s_at	SNCAIP	-2.4344	1.534	-1.8458	-6.4804	-1.0661	-3.2877	-3.35275	-3.89298	-1.39603	-2.49695
207761_s_at	DKFZP586A0522	1.1953	0.9074	-5.6584	-4.5262	-5.5462	-3.6082	1.18906	-2.99851	-0.501833	-2.49668
1554094_at	ENTPD5	-2.0012	-2.5278	-6.7027	-4.8283	-3.7141	-2.1546	-2.63656	-4.72252	-2.22787	-2.49465
1555485_s_at	---	-2.8932	-1.5564	-4.5328	-7.6439	-1.6475	-5.2324	-4.98901	-5.7219	-3.22733	-2.49457
243864_at	URB	-1.9192	-6.5598	-5.673	-7.0023	-5.3219	-1.255	-4.54047	-5.73859	-3.24467	-2.49392
242666_at	---	-2.9954	-3.3133	-4.812	-7.1178	-2.0493	-2.6804	-4.54047	-5.49009	-2.99637	-2.49372
241909_at	TNKS2	-7.5328	-3.7217	-8.5873	-6.9658	-6.4297	-2.6367	-5.8167	-7.12327	-4.6304	-2.49287
228837_at	TCF4	0.1761	-1.9368	-1.6547	-4.3808	-0.4066	0.4535	-2.74905	-2.92818	-0.435733	-2.49245
218700_s_at	RAB7L1	2.3278	2.8697	1.5791	1.8324	0.3805	4.4303	-1.25588	0.71854	3.20927	-2.49073
1566737_at	---	-4.5598	-1.8448	-6.7331	-6.8954	-3.6047	-2.7919	-3.03904	-5.55585	-3.0655	-2.49035
236967_at	---	-2.4081	-0.5307	-1.3614	-7.5328	-3.5262	-2.0673	-3.58264	-4.15895	-1.6687	-2.49025
1568606_at	FLJ46266	-2.5769	-2.508	-6.9302	-5.2109	-1.5129	-2.458	-2.87097	-5.00402	-2.5143	-2.48972
224650_at	MAL2	-3.4643	-2.3599	-4.4675	-6.6153	-2.4982	-3.2849	-5.49535	-5.52605	-3.03637	-2.48968
203637_s_at	MID1	-1.4173	1.6998	-1.1348	-6.7331	1.7014	-2.5907	-1.90836	-3.25875	-0.7694	-2.48935
1560078_at	LAMA3	-3.3929	-2.0613	-7.0023	-4.9479	-1.8448	-3.1923	-4.16353	-5.37124	-2.88217	-2.48908
232935_at	LHFP	-0.2671	0.4175	-1.9192	-4.939	-3.9214	-2.8573	-3.31009	-3.38943	-0.9023	-2.48713
234094_x_at	LOC134218	-1.8458	-2.0589	-4.9302	-5.6439	-1.8997	-4.227	-5.01538	-5.19649	-2.71057	-2.48593
224774_s_at	NAV1	-2.5278	1.2638	-4.4998	-3.6841	-3.3748	-3.5666	-4.10318	-4.09569	-1.6102	-2.48549
205783_at	KLK13	-3.0517	-1.7217	-4.8448	-5.5462	-1.1976	-1.6785	-3.51171	-4.63424	-2.15063	-2.4836
215121_x_at	IGL@ /// IGLC2	-1.3364	3.8697	-5.0685	-2.4005	-1.7612	-5.1897	-2.63656	-3.36852	-0.885467	-2.48305
206699_x_at	NPAS1	-3.3599	-1.4982	-5.0783	-6.6153	-4.1128	-1.873	-2.48269	-4.72543	-2.2437	-2.48173
218858_at	DEPDC6	-0.3715	-0.4901	-4.4235	-5.6878	-0.4204	-1.8417	-0.0360543	-3.38245	-0.9011	-2.48135
242134_at	---	-3.1078	-2.9794	-4.8614	-4.093	-1.9379	-0.2498	-4.8246	-4.593	-2.11233	-2.48067
230839_at	HRMT1L4	-1.2941	-2.2216	-5.0023	-5.9839	-2.2849	-2.6934	-2.66387	-4.55002	-2.0697	-2.48032
209822_s_at	VLDLR	2.5009	-2.7544	-4.7879	-2.6385	-1.9512	-1.5538	-1.8212	-3.08253	-0.602433	-2.4801
1569661_at	NPAS3	-5.2543	-2.4344	-6.4051	-8.4804	-2.6657	-5.3688	-5.60645	-6.83065	-4.3525	-2.47815
1569430_at	C9orf115	-2.7505	-2.5113	-3.257	-7.2877	-3.8741	-1.9523	-4.10318	-4.88263	-2.4047	-2.47793
232080_at	HECW2	4.2873	-0.0649	-0.0743	1.625	-2.0012	0.4125	-4.34942	-0.932905	1.54497	-2.47787
244638_at	---	-2.2709	-1.3083	-5.3219	-3.6657	-2.7839	-2.7103	-4.73362	-4.57374	-2.0965	-2.47724
225241_at	URB	-1.1066	-5.2324	-5.7642	-5.6878	-2.7084	-0.1989	-2.50722	-4.65307	-2.1793	-2.47377
230316_at	---	-3.6511	-1.6118	-4.2877	-7.0023	-2.0151	-3.0186	-4.41267	-5.23422	-2.7605	-2.47372
1554996_at	ZNF479	-2.5718	-4.0685	-7.5873	-8.0398	-6.0209	-6.6439	-5.078	-6.9017	-4.42807	-2.47363
1567628_at	CD74	4.3716	1.8651	2.5094	1.5846	-0.1001	2.2735	-3.00389	0.363372	2.83673	-2.47336
205112_at	PLCE1	-0.8557	-4.1844	-7.7642	-3.035	-2.2042	-3.357	-5.01538	-5.27153	-2.79903	-2.47249
232306_at	CDH26	-3.4391	-5.6439	-7.5328	-3.7486	-4.8699	0.0756	-5.14	-5.4738	-3.00247	-2.47133
1552309_a_at	NEXN	-3.2029	-0.9692	-6.4051	-3.4868	-0.5199	-3.0398	-4.73362	-4.87517	-2.40397	-2.47121
241092_at	BBX	-1.454	-2.402	-4.9931	-3.9977	-1.6082	-2.0116	-4.28674	-4.42585	-1.95587	-2.46998
233505_at	---	-3.161	-3.6118	-4.2543	-7.7027	-2.8448	-3.3808	-5.60645	-5.85448	-3.38453	-2.46995
207572_at	---	-2.138	-2.4112	-7.0023	-2.9635	-1.223	-2.7427	-4.73362	-4.89981	-2.43063	-2.46917
220316_at	NPAS3	-5.3452	1.244	-6.0023	-2.2189	-3.2821	0.0976	-3.18827	-3.80316	-1.33453	-2.46862
208169_s_at	PTGER3	-1.3763	-3.8614	-5.9479	-6.3808	-2.3748	-4.035	-4.34942	-5.55937	-3.0909	-2.46847
227561_at	DDR2	1.6768	2.2915	0.519	-0.454	1.8172	3.1036	-0.396641	-0.110547	2.3573	-2.46785
214336_s_at	COPA	2.2038	2.8252	2.099	1.8286	4.7081	3.1125	-3.18827	0.246445	2.71383	-2.46739
234974_at	GALM	1.1304	2.0845	-2.3944	-1.8427	2.9041	-1.8417	-1.79076	-2.00929	0.457733	-2.46702
211434_s_at	CCRL2	-0.7089	-2.9568	-1.6962	-6.3808	-1.5907	-0.725	-3.71032	-3.92911	-1.46357	-2.46554
1557961_s_at	---	-3.5977	0.2196	-7.0783	-2.508	-0.7914	-2	-3.18827	-4.25819	-1.7927	-2.46549
233914_s_at	SBF2	0.0192	0.8337	-4.2877	-0.7573	-0.9462	-1.5804	-3.07502	-2.70667	-0.2425	-2.46417
1557382_x_at	KIAA1975	-3.6403	-1.8836	-5.3808	-6.673	-4.6953	-2.3733	-3.22788	-5.09389	-2.6324	-2.46149
232691_at	SFXN5	-3.6511	-3.0398	-6.5064	-7.5873	-1.9965	-5.5735	-5.55139	-6.54836	-4.08813	-2.46023
223427_s_at	EPB41L4B	-0.9562	1.4553	-2.2835	-2.5735	-0.4239	-1.0145	-3.03904	-2.63201	-0.1718	-2.46021
1552939_at	ANGPT1	-4.6878	-3.3076	-6.2877	-7.4804	-2.3763	-4.3104	-5.91584	-6.56131	-4.10193	-2.45938
226043_at	GPSM1	1.2329	-1.242	-3.7217	-4.2488	0.3534	-0.1084	0.476769	-2.49791	-0.0391667	-2.45874
218223_s_at	CKIP-1	1.1599	-0.2331	-6.6153	1.4428	-1.1507	0.9249	-0.351519	-1.84134	0.617233	-2.45857
236443_at	PAX5	-2.6385	-3.2379	-6.8954	-3.6878	-1.011	-2.0661	-4.73362	-5.10561	-2.6475	-2.45811
220771_at	LOC51152	-3.7486	0.1443	-6.8283	-2.9346	-2.2612	-2.77	-3.98539	-4.58276	-2.12477	-2.458
240226_at	USP8	-3.1278	-2.0807	-6.2216	-4.2934	-3.9127	-3.3748	-5.43835	-5.31778	-2.8611	-2.45668
219961_s_at	C20orf19	0.2876	-1.4643	-0.2481	-7.1178	-0.5696	0.8179	-0.362668	-2.57619	-0.1196	-2.45659
224165_s_at	FLJ12476	-3.357	-2.5228	-8.2877	-3.6547	-4.5462	-3.772	-5.078	-5.67347	-3.21727	-2.4562
1564276_at	---	-3.257	-2.6547	-3.3778	-7.7027	-2.737	-3.071	-5.26184	-5.44745	-2.99423	-2.45321
230369_at	GPR161	-1.4485	-0.0069	-2.7919	0.3003	0.7689	2.7551	-3.55957	-2.01706	0.433233	-2.45029
236833_at	TTC16	-5.0209	-1.9324	-7.2877	-6.9302	-3.6153	-3.6259	-3.71032	-5.97607	-3.5264	-2.44967
232125_at	---	-3.6224	-2.2948	-4.0831	-7.0398	-3.7959	-2.1469	-4.28674	-5.13655	-2.68803	-2.44851
216190_x_at	---	-3.3778	-5.7799	-8.2002	-5.5064	-2.0422	-2.6421	-5.43835	-6.38165	-3.93327	-2.44838
1566786_at	---	-3.0637	-2.264	-6.673	-4.9931	-2.7839	-3.4081	-4.41267	-5.35959	-2.91193	-2.44766
1556211_a_at	AIG1	0.1222	-1.9568	-2.8201	-3.8448	-5.4422	-3.1482	-5.66052	-4.10847	-1.66093	-2.44754
229327_s_at	---	-0.1125	0.9556	-4.035	-3.9658	-1.735	-6.6439	-5.14	-4.38027	-1.9336	-2.44667
205410_s_at	ATP2B4	0.4596	0.6141	-1.6376	1.4786	1.0325	2.3925	-3.71032	-1.28977	1.1554	-2.44517
238408_at	---	-1.4548	-2.7505	-6.4297	-3.2543	-2.5064	-2.1871	-4.04378	-4.57593	-2.1308	-2.44513
236334_at	---	-1.9919	-1.6925	-4.9479	-6.4297	-4.0303	-4.4612	-4.10318	-5.16026	-2.7152	-2.44506
239025_at	---	-2.0734	-3.5769	-4.2821	-6.8614	-4.6657	-1.6259	-3.46503	-4.86951	-2.4254	-2.44411
241154_x_at	MTSS1	-2.8847	-2.5113	-6.2877	-5.357	-3.4422	-3.0807	-4.16353	-5.26941	-2.82557	-2.44384
219989_s_at	EB-1	-4.9127	-4.7642	-7.9658	-5.6153	-0.9954	-1.0499	-4.4764	-6.01917	-3.5756	-2.44357
232011_s_at	MAP1LC3A	-1.7236	-3.1818	-7.4804	-3.6047	-2.3974	-2.5096	-3.65887	-4.91466	-2.47167	-2.44299
226190_at	RPL4	5.0841	-1.6878	1.5199	3.6287	1.9581	3.7534	-5.32156	-0.0576519	2.38323	-2.44089
215415_s_at	LYST	1.0647	-1.4173	-2.7642	-0.2699	0.4293	0.8239	-3.81684	-2.28365	0.1571	-2.44075
226169_at	SBF2	0.0541	1.2692	-3.2406	-1.0801	-1.3982	-0.5662	-2.23722	-2.18597	0.252367	-2.43834
237261_at	---	-4.088	-2.6047	-6.9658	-6.4804	-1.9335	-4.7642	-5.32156	-6.25592	-3.81897	-2.43695
238792_at	PCNX	0.6284	-1.2183	-2.8427	-2.0209	-1.0445	0.4529	-2.58343	-2.48234	-0.0456667	-2.43668
1552327_at	ARMCX4	-4.5262	-7.2002	-8.7027	-8.8283	-3.8783	-2.8448	-4.34942	-7.29347	-4.85707	-2.43641
241864_x_at	---	-4.4804	0.0854	-2.9062	-7.7027	-2.9236	-1.4884	-2.58343	-4.39744	-1.96113	-2.43631
1556200_a_at	C10orf90	-5.8448	-2.0856	-7.2002	-6.357	-3.0303	-3.3076	-4.98901	-6.18207	-3.746	-2.43607
211753_s_at	RLN1	-0.2079	-2.0893	-3.0233	-2.6065	-1.3408	-0.1884	-4.16353	-3.26444	-0.828533	-2.43591
219973_at	ARSJ	-3.8954	-3.6475	-6.0209	-7.6439	-2.7408	-3.7408	-4.92572	-6.19684	-3.76123	-2.43561
1556062_at	LOC283012	-3.8573	-0.963	-1.9258	-6.673	-7.0783	-0.8227	-4.34942	-4.31607	-1.881	-2.43507
241011_at	---	-3.4739	-2.0954	-7.7642	-3.7681	-4.6953	-3.2626	-4.60478	-5.37903	-2.94397	-2.43506
238780_s_at	KCNJ5	-3.3047	-2.3659	-5.7179	-6.7959	-2.9479	-3.3599	-3.81684	-5.44355	-3.01017	-2.43338
232217_at	C6orf188	-5.7179	-1.7018	-5.2653	-6.2002	-4.2765	0.2502	-3.00389	-4.82313	-2.38983	-2.4333
206101_at	ECM2	0.2961	-0.0643	-3.4297	-2.5195	-4.7103	-2.814	-3.92808	-3.29243	-0.860733	-2.43169
230788_at	GCNT2	1.4899	0.35	0.1341	-6.7959	0.1349	0.6999	1.90715	-1.58488	0.8466	-2.43148
208239_at	FOXE1	-3.3718	-3.5496	-5.2109	-6.8954	-4.812	-2.1779	-4.28674	-5.46435	-3.0331	-2.43125
204086_at	PRAME	2.4969	3.5808	2.5957	-2.3437	2.9305	3.8237	2.35622	0.869406	3.30047	-2.43106
223550_s_at	CA10	-4.2056	-7.3335	-5.2543	-7.0783	-2.5195	2.0209	-4.4764	-5.603	-3.17273	-2.43027
1559500_at	KIAA0804	0.5008	-0.5437	-2.4852	-0.9585	-1.959	-1.314	-5.2013	-2.88167	-0.4523	-2.42937
1557740_a_at	---	-2.0374	-3.1792	-7.0398	-5.299	-1.9635	-3.6511	-3.81684	-5.38521	-2.9559	-2.42931
226713_at	C3orf6	0.8024	2.0843	-3.2029	1.2226	0.5625	1.6932	-0.726747	-0.902349	1.52663	-2.42898
211502_s_at	PFTK1	-3.138	-2.2962	-2.2351	-7.1584	-2.0505	-0.4917	-3.81684	-4.40345	-1.9753	-2.42815
1558101_at	---	-1.8762	-3.2598	-4.8531	-6.2216	-2.4723	-3.2598	-4.60478	-5.22649	-2.7986	-2.42789
240861_at	---	-0.4009	-2.959	-4.3929	-5.4548	-1.227	-3.7447	-4.54047	-4.79606	-2.3682	-2.42786
242532_at	---	-5.1897	-1.093	-5.8614	-4.1844	-3.6403	-0.4767	-3.98539	-4.67706	-2.25313	-2.42393
1569025_s_at	---	-2.2016	0.9877	1.2701	-3.7217	-3.3452	1.0419	-4.98901	-2.4802	-0.0573333	-2.42287
209369_at	ANXA3	-3.6367	-3.1456	-7.8954	-3.939	-5.0783	-3.2793	-5.49535	-5.77658	-3.35387	-2.42272
205337_at	DCT	-3.2765	-1.2744	-7.0783	-4.9568	-2.8573	-5.8783	-5.66052	-5.89854	-3.4764	-2.42214
239210_at	PBX1	-2.9062	-0.9291	-2.904	-3.3899	-3.1128	-0.8004	-5.60645	-3.96678	-1.54523	-2.42155
234994_at	KIAA1913	0.3957	-3.2515	-0.7666	-2.3004	-6.0979	1.5	-5.55139	-2.8728	-0.451933	-2.42086
241765_at	CPM	-3.2029	-3.1028	-7.8954	-7.7027	-4.2379	-6.8614	-4.8246	-6.80757	-4.38903	-2.41853
243555_at	EDNRA	-4.0734	-2.8699	-6.7027	-6.7642	-3.7642	-4.8201	-5.55139	-6.33943	-3.92113	-2.4183
1557149_at	---	-2.7217	-2.9479	-6.5328	-5.6012	-0.8448	-3.6915	-4.4764	-5.5368	-3.12037	-2.41643
210102_at	LOH11CR2A	1.4252	2.0781	-0.8044	-0.3328	0.8223	0.6627	-1.94141	-1.0262	1.38867	-2.41487
206831_s_at	ARSD	-3.9931	-2.4438	-6.6153	-6.673	-2.264	-2.917	-3.31009	-5.5328	-3.11797	-2.41483
231940_at	ZNF529	1.4875	-0.2786	0.4774	-6.2216	-0.3703	0.9101	0.620993	-1.70774	0.706333	-2.41407
1557126_a_at	PLD1	-2.9324	-2.9236	-5.4675	-5.7959	-2.9546	-2.9908	-4.8246	-5.36267	-2.94893	-2.41373
235683_at	SESN3	-0.0982	1.1393	-0.1297	-5.9839	-4.1128	2.1776	2.09358	-1.34001	1.0729	-2.41291
206577_at	VIP	-2.9931	-3.5129	-7.7027	-7.0783	-4.6657	-6.7027	-5.66052	-6.81384	-4.4029	-2.41094
242605_at	DCN	-3.4051	-3.7919	-6.5873	-7.7642	-1.3277	-5.2433	-5.32156	-6.55769	-4.14677	-2.41092
215305_at	PDGFRA	0.1699	-0.4824	-1.4197	-5.1792	-3.0783	0.3904	-0.55387	-2.38426	0.0259667	-2.41022
220059_at	BRDG1	-3.257	-1.4235	-5.299	-7.4297	-5.8614	-6.0209	-5.2013	-5.97667	-3.56713	-2.40953
222364_at	---	-3.4998	-1.1584	-4.8531	-4.9127	-4.299	-2.0457	-4.16353	-4.64311	-2.23463	-2.40848
228561_at	---	2.0508	0.5817	0.2674	-0.8375	-0.2126	1.9013	-2.11908	-0.896392	1.51127	-2.40766
243975_at	---	-2.7583	-1.0475	-5.0303	-5.6012	-0.9551	-2.1354	-2.53218	-4.38789	-1.9804	-2.40749
210360_s_at	MTSS1	-1.8604	-0.7999	-3.6082	-2.8741	-2.0209	-1.2688	-4.6692	-3.71717	-1.3097	-2.40747
201037_at	PFKP	3.6837	4.2573	4.2543	-2.2667	3.5364	3.3619	2.09358	1.36039	3.76763	-2.40724
230830_at	---	-5.6153	-2.8804	-7.4297	-6.673	-1.1642	-2.9258	-4.54047	-6.21439	-3.80717	-2.40722
239611_at	NPAS3	-3.1976	-0.1946	-2.3119	-5.2433	-1.2814	-1.2934	-4.34942	-3.96821	-1.56187	-2.40634
221696_s_at	STYK1	-0.484	-2.8427	-3.319	-2.8594	-3.0565	-0.8386	-5.2013	-3.79323	-1.38843	-2.4048
205017_s_at	MBNL2	1.6132	-1.8858	-1.5598	-1.0856	-0.5735	0.8549	-3.98539	-2.21026	0.1941	-2.40436
243139_at	---	-3.4707	-2.8954	-2.7959	-6.6153	-4.2709	-0.2533	-4.41267	-4.60796	-2.20647	-2.40149
207874_s_at	CFHL4	-2.4005	-3.458	-5.9127	-5.3688	-1.7602	-2.8242	-4.60478	-5.29543	-2.89423	-2.40119
237751_x_at	RARS	-2.7544	-3.5429	-3.3335	-7.7027	-5.673	-3.1431	-5.60645	-5.54755	-3.1468	-2.40075
216375_s_at	ETV5	-2.2216	-0.9529	-5.1897	-4.3393	-1.1097	-1.5006	-2.34366	-3.95755	-1.55837	-2.39919
226218_at	IL7R	-1.0151	-2.57	-6.4297	-0.9914	-5.299	-0.8672	-4.22474	-3.88195	-1.4841	-2.39785
208410_x_at	AMELX	-2.5113	-3.402	-4.1844	-6.2002	-1.0831	-2.7179	-5.43835	-5.27432	-2.87707	-2.39725
205807_s_at	TUFT1	1.8792	-1.3198	-5.4675	-1.4197	0.619	-2.0186	-1.76095	-2.88272	-0.4864	-2.39632
208719_s_at	DDX17	2.5271	-0.3328	-0.7515	-1.1016	-2.4532	-0.2553	-3.39649	-1.74986	0.646333	-2.3962
227627_at	SGKL	1.4021	0.944	-0.0813	-0.9462	-1.1475	0.7378	-3.07502	-1.36751	1.02797	-2.39547
226829_at	KIAA1914	-2.0673	-2.1354	-5.2002	-6.5328	-3.2962	-3.699	-3.35275	-5.02858	-2.6339	-2.39468
206513_at	AIM2	3.4537	-0.7108	1.2223	1.9792	-0.5632	3.879	-3.76298	-0.187161	2.2073	-2.39446
243033_at	PTK9	-2.3076	-3.2681	-3.7331	-6.357	-1.3357	-2.3234	-4.98901	-5.02637	-2.63303	-2.39334
210689_at	CLDN14	5.0633	-2.5129	-2.2029	-1.6448	-0.2546	-1.8283	-2.60975	-2.15248	0.2407	-2.39318
1570023_at	---	-4.3868	-3.5096	-6.9302	-8.1178	-6.7331	-5.357	-5.38041	-6.80947	-4.4178	-2.39167
238964_at	---	-3.9083	-2.257	-6.3104	-5.6295	-3.7642	-3.5907	-4.98901	-5.64297	-3.252	-2.39097
217706_at	LOC220074	-2.2324	-3.7999	-6.0783	-5.7959	-0.5568	-2.1342	-3.46503	-5.11308	-2.72217	-2.39091
242468_at	---	-3.8079	-5.0023	-3.812	-5.6295	-1.8448	1.7433	-4.79792	-4.74647	-2.35563	-2.39084
213082_s_at	SLC35D2	-0.6957	-2.2257	-5.4051	-4.1329	-4.2056	-3.9214	-4.4764	-4.67147	-2.28093	-2.39053
36711_at	MAFF	1.3423	-0.0652	-2.0942	-0.9896	-0.4663	-1.5378	-4.34833	-2.47738	-0.0869	-2.39048
1552511_a_at	CPA6	-4.2598	-4.8954	-8.0398	-7.0398	-1.5055	-4.5195	-5.76564	-6.94841	-4.55823	-2.39018
212298_at	NRP1	-5.7331	0.1733	-8.7027	-7.1584	-2.889	-7.1178	-3.98539	-6.6155	-4.22587	-2.38963
212701_at	TLN2	-1.8283	-0.2948	-7.0783	-2.2257	-2.6277	-3.1636	-3.14961	-4.1512	-1.76223	-2.38897
205675_at	MTP	-0.545	-0.5951	-0.928	-2	-2.5395	0.4514	-4.92572	-2.61791	-0.229567	-2.38834
1552548_at	BSND	-1.9105	-2.3974	-5.4675	-5.6012	-0.9765	-3.8826	-4.28674	-5.11848	-2.73017	-2.38831
215928_at	ABLIM2	-3.9658	-2.5977	-5.1792	-7.0023	-2.6065	-3.1253	-4.6692	-5.6169	-3.2296	-2.3873
239995_at	LOC284409	-3.0186	-2.4407	-5.9839	-5.6439	-1.9138	-3.357	-4.34942	-5.32574	-2.93877	-2.38697
231822_at	DKFZp547A023	-0.6864	-0.2328	-1.319	-1.1707	-1.2176	0.7613	-4.8246	-2.4381	-0.0526333	-2.38547
226869_at	---	-5.9127	1.0366	-7.2002	-6.7331	-4.5666	-6.8954	-4.98901	-6.30744	-3.92383	-2.3836
240955_at	PANX3	-2.8826	-4.8201	-7.2433	-8.5873	-2.6897	-6.0589	-5.078	-6.96953	-4.5872	-2.38233
209167_at	GPM6B	-2.8762	-2.596	-2.7681	-7.3335	-1.8794	-2.4982	-5.01538	-5.03899	-2.6568	-2.38219
243654_at	---	-4.904	-3.6153	-6.6439	-6.9302	-2.9236	-3.4612	-5.55139	-6.37516	-3.9935	-2.38166
230061_at	LOC116441	-3.8489	-7.1178	-8.3808	-7.7642	-4.3929	-3.6953	-5.66052	-7.26851	-4.88733	-2.38117
220161_s_at	EPB41L4B	0.7008	3.1717	-0.9574	-2.1004	0.7711	0.539	0.326955	-0.910282	1.4705	-2.38078
1562998_at	---	-8.5873	-3.4998	-8.2877	-8.2877	-4.6012	-2.9546	-5.60645	-7.39395	-5.0139	-2.38005
229947_at	PI15	-3.5666	-3.4391	-6.6439	-7.0783	-1.3219	-4.3104	-4.73362	-6.15194	-3.77203	-2.37991
205378_s_at	ACHE	-1.8794	-1.2821	-2.8975	-5.5598	-6.0589	-2.6349	-4.4764	-4.31123	-1.93213	-2.3791
212169_at	FKBP9	-2.6439	-2.9412	-7.1584	-4.6657	-2.4189	-2.3321	-3.22788	-5.01733	-2.63907	-2.37826
221754_s_at	CORO1B	-0.6892	-5.9658	-5.9302	-5.673	-4.4051	0.048	-2.13811	-4.58044	-2.20233	-2.3781
206897_at	PAGE1	-2.5995	-2.242	-6.0589	-5.3688	-1.2891	-4.4675	-5.01538	-5.48103	-3.103	-2.37803
243694_at	---	-5.5064	-3.6403	-7.9658	-6.7959	-1.6953	-3.4965	-5.01538	-6.59236	-4.2144	-2.37796
218854_at	SART2	3.0162	2.9185	-2.6118	2.2935	1.0033	2.2262	1.34624	0.342648	2.7203	-2.37765
211776_s_at	EPB41L3	-3.2216	0.9425	-4.8531	-2.5479	-1.5479	-3.1923	-5.2013	-4.20077	-1.8238	-2.37697
1555605_x_at	BAGE	-3.3599	-5.299	-8.0398	-5.0589	-1.9094	-2.3263	-5.01538	-6.03803	-3.66173	-2.37629
229704_at	---	3.6722	2.3285	-0.7326	0.5087	2.8374	1.4858	0.582274	0.119458	2.4955	-2.37604
209474_s_at	ENTPD1	1.3113	1.2177	-0.7809	-5.1688	-4.1584	-5.8283	-4.4764	-3.47537	-1.09977	-2.3756
219630_at	MAP17	1.4155	-3.4297	-2.1884	-3.0758	-3.4933	-0.4727	-4.34942	-3.20454	-0.828967	-2.37557
1561166_a_at	FOXP1	-2.553	-1.486	-2.3452	-6.6439	-1.5572	-2.904	-5.078	-4.68903	-2.31433	-2.3747
1555798_at	DKFZp761D1918	-8.1178	-2.3004	-6.7642	-8.2877	-5.5735	-3.0613	-5.55139	-6.86776	-4.49317	-2.3746
206953_s_at	LPHN2	-5.5328	0.9842	-0.7544	-5.6153	-6.5064	-0.1936	-5.49535	-3.95502	-1.58073	-2.37428
1563590_at	PTPRE	-4.1128	-3.3808	-6.8283	-7.5328	-1.6638	-3.9083	-4.16353	-6.17488	-3.80063	-2.37424
201508_at	IGFBP4	-2.4313	0.2263	-4.5395	-3.1228	-1.6841	0.0957	-1.56795	-3.07675	-0.7031	-2.37365
1555897_at	AOF2	-1.9291	-1.4259	-7.8283	-2.0613	-1.81	-3.1253	-3.71032	-4.53331	-2.1601	-2.37321
214762_at	ATP6V1G2	-1.0716	-1.5212	-3.1004	-6.0209	-1.3054	-2.1016	-2.69171	-3.93767	-1.5648	-2.37287
1556887_at	LOC348808	-3.1584	-2.1153	-6.0209	-5.4804	-2.6953	-2.7681	-3.65887	-5.05339	-2.6806	-2.37279
216840_s_at	LAMA2	-1.7046	-4.1078	-2.1153	-2.7046	-5.4933	3.6328	-4.4764	-3.09877	-0.726533	-2.37223
229390_at	LOC441168	2.0502	3.0204	-3.9748	-2.4755	2.9859	-4.5395	-0.132945	-2.19441	0.177033	-2.37145
237576_x_at	LOC440422	-5.0023	0.1211	-5.0783	-6.4297	-2.9546	-2.482	-2.96953	-4.82584	-2.4544	-2.37144
1565783_at	---	-2.4344	-2.589	-5.2002	-5.4548	-2.5429	-1.7065	-3.18827	-4.61442	-2.2433	-2.37112
241501_at	---	-2.077	-3.8656	-7.1178	-5.7027	-0.586	-3.2793	-3.51171	-5.44407	-3.07397	-2.3701
1570447_at	---	-1.5864	-1.6999	-5.5735	-3.6953	-1.3503	-2.1897	-3.31009	-4.19296	-1.82533	-2.36763
1570119_at	APRIN	-3.1354	-3.2653	-6.5328	-4.9127	-2.2948	-3.3838	-5.43835	-5.62795	-3.2615	-2.36645
236517_at	MEGF10	-4.2934	-1.1864	-6.4297	-4.2379	-2.8201	-3.6953	-5.60645	-5.42468	-3.05837	-2.36632
212014_x_at	CD44	1.9383	1.089	1.6028	-2.4628	2.629	-1.3292	-4.54047	-1.80016	0.566033	-2.36619
1566726_at	---	-3.8039	-2.6047	-5.138	-6.2653	-1.1976	-2.7236	-4.8246	-5.4093	-3.04407	-2.36523
227385_at	LOC403313	3.6175	1.3303	0.8914	0.7829	1.723	2.6177	-1.19982	0.15816	2.52183	-2.36367
240246_at	---	-1.4235	-3.5977	-4.2709	-6.3808	-2.7524	-2.3033	-3.76298	-4.80489	-2.4415	-2.36339
1565809_x_at	---	-7.2002	-0.9942	-8.1178	-6.0209	-3.2002	-4.2934	-5.43835	-6.52568	-4.1626	-2.36308
202766_s_at	FBN1	2.6679	3.4614	-1.2365	2.6733	1.1994	3.2244	0.828836	0.755212	3.1179	-2.36269
205673_s_at	ASB9	0.1671	-2.0698	-1.4699	-5.3452	-0.89	0.7163	-1.45626	-2.75712	-0.395467	-2.36165
1564158_a_at	---	-4.2324	-3.7293	-5.2877	-8.1178	-2.3959	-3.5031	-5.14	-6.18183	-3.8216	-2.36023
219247_s_at	ZDHHC14	1.0571	-0.6712	-0.9138	-4.1482	0.5277	0.4611	-1.17013	-2.07738	0.282333	-2.35971
235685_at	---	-0.816	-0.5212	-5.7027	-1.3688	-0.7939	-1.6268	-2.96953	-3.34701	-0.988	-2.35901
241648_at	---	-4.8283	-2.774	-6.8283	-7.4804	-4.553	-4.4548	-4.8246	-6.37777	-4.01903	-2.35873
241853_at	---	-2.1266	-1.9083	-2.8448	-6.5873	-1.335	-2.6082	-4.28674	-4.57295	-2.21437	-2.35858
218748_s_at	SEC10L1	2.2897	2.6053	2.1362	1.2632	2.3291	2.6338	-2.93595	0.154485	2.5096	-2.35512
242840_at	DAB1	-4.6878	-2.673	-6.7027	-5.7027	-5.5873	-3.0613	-5.078	-5.8278	-3.47403	-2.35377
219995_s_at	FLJ13841	-3.8699	-4.9479	-7.1178	-7.2002	-2.3423	-4.1533	-5.71358	-6.67719	-4.3237	-2.35349
244452_at	C2orf30	-2.7236	-2.3674	-7.0783	-6.0589	-2.2905	-3.7959	-2.80874	-5.31531	-2.9623	-2.35301
221765_at	UGCG	-1.2674	-0.2304	-2.7293	-1.7065	-0.8646	-0.1053	-4.22474	-2.88685	-0.534367	-2.35248
206377_at	FOXF2	-2.959	0.555	-6.0589	-2.0807	-1.1943	-3.0303	-4.34942	-4.16301	-1.81143	-2.35157
1562878_at	UBE2D3	-2.872	-2.4485	-5.3688	-4.1482	-0.8242	-2.1329	-4.98901	-4.83534	-2.48447	-2.35087
215164_at	TCF4	1.6773	-1.4517	-0.2311	-2.3838	-0.1122	0.9015	-3.31009	-1.975	0.3757	-2.3507
223864_at	ANKRD30A	-3.7255	1.6935	-2.9412	-7.8283	-2.9977	-6.6153	-4.92572	-5.23174	-2.88243	-2.34931
205952_at	KCNK3	0.148	-3.5907	-3.7065	-5.8448	-4.5195	-3.8868	-4.8246	-4.79197	-2.44317	-2.3488
235864_at	MPP5	-3.0589	-3.1976	-5.6878	-6.4051	-5.2877	-1.3489	-2.55758	-4.88349	-2.53513	-2.34836
220718_at	FLJ13315	-2.2849	-2.5395	-5.4051	-7.0398	-2.0374	-5.3104	-4.73362	-5.72617	-3.37827	-2.34791
224045_x_at	C18orf2	-6.138	-1.6206	-5.9127	-7.4297	-4.8868	-3.6804	-5.14	-6.1608	-3.813	-2.3478
204421_s_at	FGF2	-0.1081	1.0983	-1.4572	-2.3778	-0.9782	-0.2169	-2.43484	-2.08995	0.257767	-2.34771
227966_s_at	LOC90557 /// DKFZp434E2321	-1.7198	-5.1078	-3.4739	-7.0398	-0.9335	1.9683	-1.38633	-3.96668	-1.61977	-2.34691
241911_at	---	-3.6259	-2.8975	-5.7642	-6.5064	-2.7919	-2.81	-4.10318	-5.45793	-3.11113	-2.34679
241822_at	---	-2.1844	-2.4949	-6.1792	-5.6012	-3.161	-2.8427	-2.77859	-4.853	-2.50733	-2.34566
221802_s_at	KIAA1598	-5.5064	-0.1959	-8.0398	-6.8954	-0.2581	-1.2529	0.94303	-4.66406	-2.3184	-2.34566
216062_at	---	-2.8783	-2.2042	-7.4804	-2.816	-1.3846	-2.5295	-4.34942	-4.88194	-2.53733	-2.34461
200696_s_at	GSN	-0.0976	-1.3069	-2.5547	-1.9965	-0.7671	0.7367	-3.14961	-2.56694	-0.2226	-2.34434
1553254_at	MAGEE2	-4.0303	-4.1584	-6.7642	-6.0783	-2.9862	-3.2297	-5.60645	-6.14965	-3.80613	-2.34352
1562384_at	---	-3.9931	-3.3019	-6.8614	-5.9127	-4.1128	-2.4949	-4.04378	-5.60596	-3.2633	-2.34266
1558971_at	C6orf190	1.8554	0.8647	4.1634	-6.9302	-2.7563	2.5358	0.998542	-0.589419	1.75197	-2.34139
1562693_at	---	-2.7179	-5.6439	-7.3335	-6.9302	-4.5064	-3.2934	-4.41267	-6.22546	-3.88507	-2.34039
231786_at	HOXA13	-5.5328	-3.7563	-7.5873	-7.5873	-5.812	-3.9434	-5.078	-6.75087	-4.41083	-2.34003
201110_s_at	THBS1	-0.5606	-2.5598	-3.2351	-8.0398	-7.8954	-6.7959	-5.66052	-5.64514	-3.30543	-2.33971
1562010_x_at	---	-3.2216	-2.3929	-7.1178	-6.5873	-2.3133	-4.5873	-3.51171	-5.73894	-3.4006	-2.33834
219836_at	ZBED2	-3.319	-2.6971	-3.5942	-7.2877	-5.4548	-2.2016	-4.34942	-5.07711	-2.73923	-2.33787
235133_at	ZDHHC14	-0.2006	-1.9703	-2.5262	-3.3838	-0.5555	-0.5425	-3.81684	-3.24228	-0.904467	-2.33781
224043_s_at	UPB1	-4.4548	2.8841	-6.2216	-5.3929	-4.1533	-7.7642	-4.73362	-5.44937	-3.11163	-2.33774
228482_at	FLJ36674	-0.0535	0.5061	-2.3219	-2.939	-0.8089	-0.6953	-1.99245	-2.41778	-0.0809	-2.33688
241483_at	---	-1.1662	-0.058	-2.8283	-6.7959	-0.4185	-6.8283	-5.43835	-5.02085	-2.68417	-2.33668
1565795_at	DUOX1	-3.028	-1.8386	-7.3808	-3.5873	-0.3778	-2.9635	-3.87188	-4.94666	-2.61003	-2.33663
233087_at	FBXL17	-1.5615	-3.357	-2.596	-4.1078	-1.9479	0.4902	-4.73362	-3.81247	-1.4761	-2.33637
225525_at	KIAA1671	-1.9919	-1.9988	-3.2626	-4.1533	1.7551	-0.3448	-3.92808	-3.78133	-1.44517	-2.33616
1569225_a_at	SCML4	1.2186	-2.5146	-5.6439	-4.2543	-3.3838	-6.673	-5.078	-4.99207	-2.65633	-2.33573
234115_s_at	---	-3.7999	-6.5064	-7.1178	-8.3808	-5.6878	-3.6295	-5.43835	-6.97898	-4.64527	-2.33372
205591_at	OLFM1	1.6688	-3.8489	-6.7959	-4.6153	-4.6295	-6.3335	-4.10318	-5.17146	-2.83787	-2.33359
243428_at	KCNQ1OT1	-1.5709	-0.5266	-4.5064	-3.8283	-5.3219	-2.0457	-2.80874	-3.71448	-1.38107	-2.33341
225800_at	JAZF1	-2.6259	-4.8868	-5.0398	-4.5942	-1.5692	2.1849	-2.69171	-4.10857	-1.77593	-2.33264
201131_s_at	CDH1	2.4153	-3.5328	-1.3033	-4.399	-1.6171	-2.9105	-5.32156	-3.67462	-1.34267	-2.33195
213662_at	LOC389275	-3.093	-2.904	-6.7642	-6.8954	-2.4158	-6.3808	-5.71358	-6.45773	-4.12593	-2.33179
235189_at	NARG2	1.7986	1.6444	0.7674	1.0273	0.4573	2.3045	-3.03904	-0.41478	1.91583	-2.33061
200998_s_at	CKAP4	-0.1237	1.8376	-7.0398	-2.1494	-0.4651	-3.7217	0.190599	-2.99953	-0.669267	-2.33027
242814_at	SERPINB9	-1.8334	-4.2488	0.0152	-6.2216	-0.9285	2.5167	-4.34942	-3.51861	-1.1885	-2.33011
243652_at	EYA2	-2.6385	-5.0209	-6.0783	-7.0783	-2.6511	-3.3335	-4.8246	-5.99373	-3.6643	-2.32943
1569609_at	---	-3.1053	-3.7681	-8.1178	-3.6188	-3.5096	-2.9546	-5.078	-5.60487	-3.276	-2.32887
205888_s_at	KIAA0555	0.1694	0.4776	1.202	-6.5873	-0.061	0.6027	-0.351519	-1.91227	0.416567	-2.32884
227564_at	FLJ32731	-2.6367	-1.8783	-6.6439	-5.2433	-4.2002	-2.1469	-1.76095	-4.54938	-2.22063	-2.32875
235391_at	LOC137392	-4.1482	1.4151	-2.7919	-5.4675	1.0202	0.7807	-0.677191	-2.97886	-0.6508	-2.32806
230233_at	RASGEF1B	-6.4297	2.83	-3.6475	-4.4612	-2.1897	-2.9062	-5.38041	-4.49637	-2.16863	-2.32774
1559927_a_at	---	-2.0734	-2.1844	-4.2163	-5.5873	-4.2002	-1.7524	-3.18827	-4.33062	-2.0034	-2.32722
233728_at	FLJ12671	-2.5683	0.103	-6.3808	-2.1923	-2.0734	-0.8874	-1.76095	-3.44468	-1.11757	-2.32712
213832_at	---	-3.3959	-3.1636	-2.436	-7.0783	-1.5709	2.2629	-1.76095	-3.75842	-1.4322	-2.32622
219687_at	HHAT	-1.9908	-1.138	-1.6331	-5.3335	-3.0685	0.9632	-2.17694	-3.04785	-0.721867	-2.32598
213843_x_at	SLC6A8	-3.5769	-0.944	-3.1976	-5.8614	-0.6179	-0.1973	-2.63656	-3.89852	-1.57273	-2.32579
223218_s_at	NFKBIZ	2.3664	2.2209	-0.6878	1.8649	-2.0517	2.0607	-1.50484	-0.109245	2.216	-2.32525
206419_at	RORC	-0.1993	-1.6841	-4.5735	-3.8954	-0.7079	-1.8688	-2.25789	-3.5756	-1.25073	-2.32486
1566842_at	---	-3.1844	-1.8406	-7.3335	-7.4804	-5.673	-6.8614	-4.04378	-6.28589	-3.96213	-2.32376
232305_at	HMGCLL1	-4.2598	-2.2096	-5.5735	-5.3219	-6.4051	-2.8932	-5.43835	-5.44458	-3.12087	-2.32372
204939_s_at	PLN	-2.1662	-4.0979	-6.8954	-6.5873	-2.1714	-3.399	-3.14961	-5.5441	-3.22103	-2.32307
240144_at	DNASE1	-1.9467	-3.2877	-5.0979	-5.4422	-2.7084	-2.8783	-4.54047	-5.02686	-2.70423	-2.32262
226420_at	EVI1	-1.9874	-0.2817	-0.8084	-3.5632	-5.3335	-0.0622	-4.92572	-3.09911	-0.7771	-2.32201
204490_s_at	CD44	2.0971	1.6219	1.5592	-2.596	2.4925	-1.1431	-3.35275	-1.46318	0.858633	-2.32182
232908_at	KIAA1240	-0.5877	-0.6534	-2.9568	-1.5821	-0.2321	-0.2626	-3.92808	-2.82233	-0.501233	-2.32109
241981_at	FAM20A	-2.8489	-7.3808	-8.1178	-7.7027	-2.6065	-4.1792	-5.55139	-7.12396	-4.80297	-2.321
239759_at	---	-3.195	-1.8242	-7.7642	-2.7084	-1.6999	-2.2543	-3.76298	-4.74519	-2.4245	-2.32069
229287_at	---	2.2306	1.4616	-0.5791	0.6054	-0.5158	2.7357	-0.560273	-0.177991	2.14263	-2.32062
205945_at	IL6R	0.7158	-2.5395	-7.0023	0.5611	-0.8609	-2.0081	-4.34942	-3.59687	-1.27727	-2.31961
1561754_at	---	-2.6859	-0.441	-3.4612	-6.0209	-5.4804	-2.8635	-3.46503	-4.31571	-1.9968	-2.31891
219975_x_at	THEDC1	-1.9817	-2.5513	-2.4407	-8.1178	-1.9794	-4.2709	-5.2013	-5.25327	-2.93463	-2.31863
1556021_at	LOC144874	-0.9056	-1.3644	-5.1792	-1.458	-3.5064	-1.699	-4.28674	-3.64131	-1.323	-2.31831
219174_at	CCDC2	0.1485	0.3387	-0.944	-2.5278	1.2804	2.2889	-0.7053	-1.39237	0.925367	-2.31773
1568933_at	---	-2.9062	-3.5907	-5.6878	-5.8954	-5.3452	-3.1228	-4.98901	-5.52407	-3.20657	-2.3175
208235_x_at	GAGE5 /// GAGE7 /// GAGE7B	-3.772	3.5071	-2.8242	-3.737	-2.816	-3.0046	-3.65887	-3.40669	-1.08983	-2.31686
214161_at	---	-2.7389	-3.5195	-6.138	-5.5195	-3.9523	-3.3748	-4.92572	-5.52774	-3.21107	-2.31667
206346_at	PRLR	-4.2433	-2.508	-4.1482	-6.4804	-2.1456	-2.8448	-5.91584	-5.51481	-3.1987	-2.31611
217091_at	---	-4.1078	-4.7879	-6.5328	-7.8954	-2.9771	-4.4548	-5.86677	-6.76499	-4.45017	-2.31482
209538_at	ZNF32	1.4	1.5352	-0.7331	-2.4933	0.7894	1.1617	0.379756	-0.948881	1.36563	-2.31451
223407_at	C16orf48	-1.025	0.7662	-0.8751	-5.8614	0.2238	-0.9214	-1.38633	-2.70761	-0.3934	-2.31421
234587_at	IL1RAPL1	-2.9368	-3.3104	-3.2653	-8.5873	-3.3452	-4.4297	-5.76564	-5.87275	-3.55897	-2.31378
235004_at	RBM24	-3.1662	-2.0722	-2.737	-6.9658	-2.7009	-3.1844	-5.66052	-5.12111	-2.8076	-2.31351
208307_at	RBMY1A1 /// RBMY1F /// RBMY1B /// RBMY1D /// RBMY1E /// RBMY1J	-3.161	-2.4643	-4.8039	-5.7959	-4.2653	-2.4469	-4.41267	-5.00416	-2.69073	-2.31342
224773_at	NAV1	-1.0819	1.5825	-3.2109	-6.0023	-3.0856	-6.3335	-3.55957	-4.25759	-1.9443	-2.31329
1560869_a_at	---	2.6378	-1.3386	-3.6331	1.0879	-3.0398	-2.109	-5.2013	-2.58217	-0.269933	-2.31223
207072_at	IL18RAP	-2.872	1.1245	-5.9127	-5.2002	-2.7999	-5.6584	-3.22788	-4.78026	-2.46863	-2.31163
215220_s_at	TPR	0.9832	0.5464	1.3101	0.2599	0.9902	1.7125	-5.26184	-1.23061	1.0807	-2.31131
1552430_at	WDR17	-4.7255	-1.0954	-7.1178	-3.6693	-2.5462	-3.4707	-5.43835	-5.40848	-3.0972	-2.31128
1568924_a_at	FLJ35834	-2.7103	-3.3248	-7.2002	-6.673	-2.1649	-5.5735	-4.6692	-6.1808	-3.86953	-2.31127
202914_s_at	ARHGEF11	-2.3688	-0.5606	-5.812	-1.625	-1.1028	-1.1565	-3.58264	-3.67321	-1.36197	-2.31125
211789_s_at	MONDOA	-4.088	-2.4066	-7.0783	-5.0023	-6.0589	-3.195	-4.54047	-5.54036	-3.22987	-2.31049
1557437_a_at	---	-3.2515	-4.7799	-8.4804	-6.2433	-4.4297	-5.6295	-5.86677	-6.86349	-4.55363	-2.30986
206584_at	LY96	1.7032	-1.6981	-1.1864	-3.1636	-1.1917	1.5257	-1.04812	-1.79937	0.510267	-2.30964
231421_at	LOC254312	-5.7486	-2.5821	-7.6439	-7.6439	-4.8954	-4.8283	-4.79792	-6.69524	-4.38633	-2.30891
229455_at	---	-2.5564	-1.889	-1.9008	-6.6153	-0.5855	-1.9423	-4.79792	-4.43801	-2.12923	-2.30877
1568891_x_at	FANCD2	-2.77	-3.2934	-4.2877	-6.9302	-4.6878	-3.3688	-5.14	-5.45263	-3.14407	-2.30857
202998_s_at	LOXL2	-2.8573	-0.6615	-3.8954	-5.7027	-1.1134	-2.737	-3.58264	-4.39358	-2.08527	-2.30831
207889_at	SARDH	-5.1897	-4.3162	-8.1178	-5.8448	-5.4173	-2.3585	-4.8246	-6.2624	-3.9548	-2.3076
206830_at	SLC4A10	-3.3748	-3.195	-3.6841	-8.0398	-2.1482	-3.8954	-5.66052	-5.79481	-3.4884	-2.30641
209663_s_at	ITGA7	-3.3364	-2.3019	-6.3104	-4.8868	-2.3423	-1.8283	-3.18827	-4.79516	-2.48887	-2.30629
1554489_a_at	Cep70	0.6921	-0.3748	-0.527	-1.7849	-3.5907	0.8159	-3.46503	-1.92564	0.377733	-2.30338
210809_s_at	POSTN	-2.4005	-2.6277	-3.5769	-6.7331	-2.1507	-2.8489	-4.4764	-4.9288	-2.6257	-2.3031
225342_at	AK3	3.1212	3.141	2.6088	-2.2311	3.0624	2.4679	1.44386	0.607187	2.91003	-2.30285
1552486_s_at	LACTB	2.046	1.5799	1.6316	-3.2324	1.1524	0.5865	-1.09384	-0.898213	1.40413	-2.30235
1556996_at	---	-3.028	-3.4548	-5.5598	-6.4804	-5.3219	-3.1278	-4.4764	-5.50553	-3.20353	-2.302
221305_s_at	UGT1A8 /// UGT1A9	-6.4051	-1.6556	-6.357	-7.3808	-5.5598	-3.9127	-5.14	-6.2926	-3.99113	-2.30147
214094_at	FUBP1	-1.415	-1.1153	-4.0445	-1.5598	-0.1109	-0.2758	-4.10318	-3.23583	-0.935367	-2.30046
237341_at	MSRA	-3.2681	-0.4532	-4.2543	-5.8614	-2.0529	-2.5014	-3.00389	-4.3732	-2.07423	-2.29896
225147_at	PSCD3	-3.3718	-0.0556	-2	-6.7642	0.7507	-0.8059	-2.36592	-3.71004	-1.4111	-2.29894
230451_at	---	-1.77	-2.0069	-5.6295	-5.0979	-3.9977	-3.4112	-3.35275	-4.69338	-2.39603	-2.29735
208155_x_at	GAGE4 /// GAGE5 /// GAGE6 /// GAGE7B	-2.5462	3.5872	-2.5855	-1.9703	-0.5068	-2.7486	-4.04378	-2.86653	-0.5692	-2.29733
207906_at	IL3	-3.6511	-5.5064	-7.3335	-6.6153	-5.3104	-3.2216	-5.32156	-6.42345	-4.12637	-2.29709
242980_at	COMMD10	-3.6403	-3.5735	-5.2543	-6.4051	-5.5195	-3.0517	-5.49535	-5.71825	-3.42183	-2.29642
206664_at	SI	-3.9346	-3.4998	-7.8954	-3.7141	-6.0589	-3.0517	-5.76564	-5.79171	-3.49537	-2.29635
224370_s_at	CAPS2	-1.8741	-0.7824	-7.2002	-3.5096	-3.3219	-4.6295	-3.46503	-4.72494	-2.42867	-2.29628
201621_at	NBL1	0.0052	-0.7789	-5.7331	-5.673	-3.1897	-5.3929	-1.64753	-4.35121	-2.05553	-2.29568
216558_x_at	---	-4.0831	-2.5262	-7.4297	-5.138	-2.4884	-2.9434	-3.87188	-5.47986	-3.18423	-2.29563
213539_at	CD3D	-2.9635	2.3882	-4.0734	-4.1636	-1.7593	-3.2109	-2.43484	-3.55728	-1.26207	-2.29521
211654_x_at	HLA-DQB1	5.4263	2.8231	3.9541	0.7373	1.7868	3.7114	0.386431	1.69261	3.98693	-2.29432
225806_at	JUB	-0.6832	0.1286	-0.9274	-1.6277	-0.6657	0.2755	-4.60478	-2.38663	-0.0930333	-2.29359
220153_at	ENTPD7	-3.3718	-1.4251	-5.9839	-5.4297	-1.6739	-2.851	-3.11187	-4.84182	-2.5493	-2.29252
204453_at	ZNF84	-0.266	0.468	1.0148	-7.5328	0.258	0.844	0.68736	-1.94355	0.348667	-2.29221
206547_s_at	PPEF1	-5.1584	-1.7056	-6.5598	-6.3104	-1.1475	-3.4804	-4.34942	-5.73987	-3.44813	-2.29174
1561306_s_at	STRC	-2.3793	-4.357	-6.8614	-6.8614	-0.6647	-2.776	-2.66387	-5.46222	-3.17077	-2.29146
1556350_a_at	EIF4A2	-3.8201	-4.0734	-7.4297	-5.5064	-7.2433	-2.9931	-4.8246	-5.92023	-3.62887	-2.29137
236422_at	FLJ22662	-3.2433	-1.0356	-3.3104	-5.9658	-1.5162	-2.2297	-4.10318	-4.45979	-2.16953	-2.29026
231731_at	OTX2	-3.553	0.9013	-4.6657	-4.772	-2.7486	-5.1178	-5.2013	-4.87967	-2.58983	-2.28983
236739_at	---	-6.2653	-0.454	-5.1688	-6.3808	-6.2002	-3.458	-5.49535	-5.68165	-3.39243	-2.28922
233884_at	HIVEP3	-0.8344	-2.3033	-6.2002	-1.8458	-5.7799	-1.7563	-3.71032	-3.91877	-1.63133	-2.28744
1552727_s_at	---	-2.482	0.7701	-2.6242	-3.9127	-2.603	-3.1028	-5.14	-3.8923	-1.6049	-2.2874
1560490_at	FAT3	-3.6511	-3.0327	-3.8039	-7.7642	-3.3162	-3.1662	-5.14	-5.56937	-3.28333	-2.28603
219139_s_at	KIAA1922	-2.0151	-1.9116	-6.5064	-2.5047	-1.5864	-2.5769	-4.34942	-4.45351	-2.16787	-2.28564
1569044_at	CDC42BPG	-3.6657	-2.2835	-6.8614	-5.1078	-1.1165	-2.6767	-3.51171	-5.1603	-2.8753	-2.285
236219_at	TMEM20	-0.4876	-0.0017	-1.1469	-2.0174	-1.8762	-0.4921	-4.6692	-2.61117	-0.327133	-2.28403
207090_x_at	KIAA0961	-0.0321	-2.3306	-3.816	-5.5064	-1.1348	-0.6615	-0.55387	-3.29209	-1.00807	-2.28402
240507_at	---	-2.354	-2.8932	-4.8283	-6.7027	-3.0093	-3.3599	-3.92808	-5.15303	-2.86903	-2.28399
212354_at	SULF1	-1.2318	2.9749	-5.299	-3.2681	4.7372	-7.3335	-3.87188	-4.14633	-1.86347	-2.28286
228035_at	STK33	-6.4548	-0.3952	-6.2216	-5.0209	-1.7476	-0.6193	-3.07502	-4.77251	-2.48977	-2.28274
204070_at	RARRES3	2.5042	-0.4104	-1.0244	1.9767	-0.0318	5.0346	-0.670249	0.0940171	2.37613	-2.28212
214111_at	OPCML	-0.7686	-2.917	-3.9434	-3.5632	-2.1818	-1.775	-4.79792	-4.10151	-1.8202	-2.28131
229367_s_at	GIMAP6	-1.7789	-1.2983	-6.4548	-3.0783	-1.7112	-4.6012	-4.98901	-4.8407	-2.55947	-2.28124
241002_at	---	-3.7486	-3.0256	-5.9839	-5.812	-2.2406	-3.4998	-5.32156	-5.70582	-3.42467	-2.28115
206214_at	PLA2G7	-4.3929	-2.2807	-5.8954	-7.7027	-2.6295	-5.7959	-5.71358	-6.43723	-4.1565	-2.28073
203348_s_at	ETV5	-1.9748	-0.0939	-3.3047	-2.0661	-1.5047	-0.8094	-4.34942	-3.24007	-0.959367	-2.28071
203986_at	GENX-3414	0.7419	-3.6547	-6.4804	-4.9302	-4.0734	-5.6439	-3.98539	-5.132	-2.85223	-2.27976
206721_at	LOC57821	-3.5496	-4.0541	-6.7331	-4.553	-1.7476	-1.643	-4.79792	-5.36134	-3.08223	-2.27911
210636_at	PPARD	-3.4173	-1.9192	-7.3808	-7.2002	-5.0303	-5.5195	-3.11187	-5.89762	-3.61867	-2.27896
240830_at	---	-0.6443	-2.1857	-5.4933	-3.1507	-1.5718	-0.4505	-1.46825	-3.37075	-1.0935	-2.27725
201062_at	STOM	-5.9479	-3.0589	-5.7027	-7.8954	-6.1792	-3.4204	-5.66052	-6.41954	-4.1424	-2.27714
210906_x_at	AQP4	-2.436	-3.662	-8.2002	-5.9658	-3.0783	-6.5598	-5.32156	-6.49585	-4.21927	-2.27659
224482_s_at	RAB11FIP4	-0.7447	-3.4235	-6.5328	-3.8741	-5.4548	-2.4485	-3.03904	-4.48198	-2.20557	-2.27641
228873_at	COL22A1	0.0106	1.5507	3.034	-6.0589	0.9467	0.1227	-2.11908	-1.71466	0.561333	-2.27599
221933_at	NLGN4X	-6.7027	0.5675	-3.8365	-6.7959	-6.9658	-3.1078	-5.43835	-5.35692	-3.081	-2.27592
219036_at	Cep70	0.2463	0.2729	-1.5522	-2.7236	-1.1969	0.5501	-1.48034	-1.91871	0.356433	-2.27515
207846_at	POU1F1	-4.4868	-6.0023	-4.7027	-3.4965	-2.9127	3.1988	-5.91584	-4.70501	-2.4301	-2.27491
216533_at	PCCA	-2.7839	-3.4454	-6.0783	-7.7642	-5.1482	-6.5598	-5.76564	-6.53605	-4.26303	-2.27301
1555257_a_at	MYO3B	0.2403	1.2751	1.1899	-2.8079	-0.8298	0.1727	-3.51171	-1.7099	0.5627	-2.2726
223952_x_at	DHRS9	-1.8386	-2.1253	-4.4173	-2.4965	-1.3614	-0.2379	-4.10318	-3.67233	-1.4006	-2.27173
217316_at	OR7A10	-3.7681	-3.1103	-7.7642	-7.5328	-2.2709	-6.4297	-4.8246	-6.7072	-4.43603	-2.27117
235602_at	---	-3.1456	-4.0541	-6.4804	-7.3335	-4.2324	-3.9658	-4.16353	-5.99248	-3.72183	-2.27064
222931_s_at	THNSL1	-0.2761	-0.6675	-0.542	-4.8365	-0.0764	0.4676	-1.90836	-2.42895	-0.158667	-2.27029
1557994_at	TTN	-2.1976	-2.9523	-5.8614	-5.2324	-2.9613	-3.1792	-4.04378	-5.04586	-2.77637	-2.26949
234036_x_at	---	-2.0209	1.0066	-2.735	-2.8762	-2.0893	-1.3718	-3.58264	-3.06461	-0.795367	-2.26925
219702_at	PLAC1	-1.8458	-0.1335	-2.9862	-3.5328	-2.0162	-0.882	-3.14961	-3.22287	-0.953767	-2.2691
226018_at	Ells1	-1.7554	-0.3651	-2.7408	-3.4933	-2.2835	-0.0874	-2.77859	-3.00423	-0.735967	-2.26826
237669_at	PTPDC1	-2.6493	-3.917	-6.4548	-5.7799	-6.0209	-2.9083	-4.04378	-5.42616	-3.1582	-2.26796
240575_at	---	-5.4675	-3.0069	-6.0783	-5.9479	-6.3104	-2.5649	-5.8167	-5.94763	-3.67977	-2.26787
234388_at	TRA@	0.6905	-1.6304	0.653	-4.9127	-0.2119	0.8996	-2.58343	-2.28104	-0.0134333	-2.26761
210652_s_at	C1orf34	2.4902	1.3661	3.8116	-5.5462	1.5181	0.6862	-0.525401	-0.753334	1.51417	-2.2675
237973_at	---	-5.8614	-3.5598	-7.3808	-6.1178	-2.4297	-3.0422	-5.76564	-6.42141	-4.15447	-2.26695
220524_at	EPB41L4B	-1.6906	-0.8927	-5.4548	-4.1431	-5.9839	-3.0541	-2.83952	-4.14581	-1.87913	-2.26667
204430_s_at	SLC2A5	2.698	1.1704	1.61	-2.7408	-1.4675	-0.0052	-1.8059	-0.978899	1.28773	-2.26663
1553192_at	ZNF441	-7.1178	-4.4998	-7.4804	-7.6439	-5.4933	-2.3718	-5.66052	-6.92827	-4.66313	-2.26514
209539_at	ARHGEF6	1.3727	1.3537	-1.3255	-3.3838	-0.3507	-1.6897	-1.04812	-1.91914	0.345567	-2.26471
231856_at	KIAA1244	-6.4297	-3.174	-7.1178	-5.6012	-6.138	-1.3372	-5.01538	-5.91146	-3.64697	-2.26449
207471_at	RARSL	-3.5429	-2.8468	-4.4112	-7.2002	-3.1897	-4.195	-5.76564	-5.79235	-3.52823	-2.26411
222941_at	FLJ11850	-3.0046	-3.9127	-6.3808	-6.9302	-1.6721	-2.6767	-3.07502	-5.46201	-3.198	-2.26401
201340_s_at	ENC1	-2.3974	-4.0116	-4.0256	-5.4051	-4.4051	-1.2189	-4.98901	-4.80657	-2.54263	-2.26394
227703_s_at	SYTL4	-7.9658	-1.522	-6.6439	-7.1178	-3.5362	-2.7447	-5.26184	-6.34118	-4.0775	-2.26368
202718_at	IGFBP2	-5.8614	3.4717	-5.6295	-6.9302	-4.7408	-6.7331	-3.35275	-5.30415	-3.04093	-2.26322
208963_x_at	FADS1	-0.3696	2.8676	-0.0113	-4.9127	-3.9658	-1.889	-1.25588	-2.05996	0.203	-2.26296
1569859_at	---	-2.4235	-1.6295	-5.3808	-4.399	-3.0637	-3.0445	-4.10318	-4.62766	-2.36583	-2.26183
204694_at	AFP	-3.2821	-3.8699	-2.9885	-5.7179	-2.4739	2.4819	-2.74905	-3.81848	-1.5567	-2.26178
211653_x_at	AKR1C2	-1.1297	-0.7051	-4.4739	-5.4548	-0.4399	-3.7681	-2.45857	-4.12909	-1.86763	-2.26146
223721_s_at	DNAJC12	-0.8283	0.3698	-0.2372	-2.6153	-0.5366	1.8321	-2.55758	-1.80336	0.457867	-2.26123
207869_s_at	CACNA1G	-2.7799	-4.2821	-6.8954	-6.1178	-0.2902	-3.904	-4.73362	-5.91561	-3.65533	-2.26027
201841_s_at	HSPB1	4.8184	5.1228	2.6073	-0.2183	4.3498	2.1794	2.95547	1.78149	4.0402	-2.25871
222926_at	DCDC2	-5.7027	-5.673	-7.9658	-7.4804	-3.1178	-2.9635	-5.66052	-7.03557	-4.77973	-2.25584
228538_at	FLJ45880	-3.3423	-2.5345	-5.2765	-5.8614	-3.7959	-2.7198	-4.22474	-5.12088	-2.86553	-2.25535
222134_at	DDO	-0.7079	-1.8922	-3.3748	-5.0023	-1.6056	-3.6804	-4.6692	-4.34877	-2.0935	-2.25527
243517_at	---	-0.229	0.5631	-0.8981	-2.1228	-0.4127	-1.2605	-4.6692	-2.56337	-0.3088	-2.25457
236791_at	AMMECR1	-3.8783	-2.6584	-5.8783	-6.5873	-1.9159	-4.772	-5.60645	-6.02402	-3.76957	-2.25445
213241_at	PLXNC1	1.8588	3.4291	1.9762	-0.9954	0.4947	0.8474	-1.60719	-0.208797	2.0451	-2.2539
237217_at	ADAMTSL1	-3.5735	-2.2474	-7.7027	-7.3808	-4.3335	-7.7642	-5.26184	-6.78178	-4.52837	-2.25341
242102_at	---	-3.3748	-5.9302	-6.9658	-8.1178	-4.6153	-4.399	-5.38041	-6.82134	-4.568	-2.25334
209581_at	HRASLS3	3.2662	0.5591	0.5537	2.7754	0.0952	3.2569	-3.00389	0.108405	2.36073	-2.25233
213277_at	ZFP36L1	-2.9302	-2.0023	-6.0398	-5.812	-4.9839	-4.5129	-4.34942	-5.40041	-3.14847	-2.25194
239745_at	PAN3	-2.2189	-1.7999	-6.2216	-3.5162	-2.9771	-3.2515	-4.28674	-4.67485	-2.42343	-2.25141
221676_s_at	CORO1C	2.7111	2.4537	0.6532	-0.9988	2.5909	3.398	2.15594	0.603447	2.85427	-2.25082
231655_x_at	SERPINB6	-4.3277	-4.3162	-7.8283	-8.0398	-5.7331	-6.0783	-5.60645	-7.15818	-4.9074	-2.25078
1569783_at	CYP51A1	-8.2002	-3.9568	-8.7027	-7.8283	-5.0303	-2.6118	-4.98901	-7.17334	-4.92293	-2.2504
213159_at	PCNX	1.2243	0.3611	-0.707	0.2541	-1.4469	2.7027	-2.00988	-0.820926	1.42937	-2.25029
233608_at	RBMS3	-3.2243	-1.9313	-6.0209	-3.3393	-1.7198	-2.4691	-5.01538	-4.79186	-2.54157	-2.25029
206479_at	TRPM1	-3.1278	-4.8283	-6.8283	-6.0209	-2.6349	-3.8039	-5.66052	-6.16991	-3.92	-2.24991
227519_at	PLAC4	-3.7524	-3.6915	-5.7027	-6.5328	-3.6767	-2.2667	-4.22474	-5.48675	-3.23687	-2.24988
239977_at	FLJ25323	-3.2324	-3.9302	-5.2653	-7.3808	-1.3868	-2.9635	-4.22474	-5.62361	-3.37537	-2.24825
232457_at	KIAA1102	-2.9635	-2.3974	-6.138	-3.7331	-2.4051	-2.8448	-5.078	-4.98303	-2.73523	-2.2478
1565806_at	FLJ37035	-2.9368	-2.0162	-6.5873	-3.4868	-2.77	-4.0398	-5.66052	-5.24487	-2.9976	-2.24727
203036_s_at	MTSS1	-0.9051	-0.596	-3.904	-4.6657	-2.5345	-2.716	-2.38853	-3.65274	-1.4057	-2.24704
1561291_at	---	-3.4675	-5.8614	-7.1178	-6.8283	-2.0601	-2.8656	-4.98901	-6.3117	-4.06483	-2.24687
224515_at	---	-2.8573	-3.6767	-5.8614	-6.2216	-3.3219	-2.737	-3.92808	-5.33703	-3.09033	-2.24669
230968_at	---	-3.2082	-0.2509	-4.0069	-2.9105	-3.3133	-1.5454	-4.8246	-3.914	-1.66817	-2.24583
207272_at	ZNF80	-3.2163	-2.6878	-6.7959	-7.8954	-3.4548	-7.9658	-5.91584	-6.86905	-4.6233	-2.24575
232090_at	DNM3	-4.6878	2.2237	-6.2216	-5.8783	-4.8201	-8.0398	-5.14	-5.74663	-3.5013	-2.24533
239118_at	KCNA2	-2.1779	-2.0139	-4.8283	-3.4675	-2.1546	-2.6915	-5.32156	-4.53912	-2.29443	-2.24469
1553311_at	FLJ33860	-5.6295	-2.1103	-7.9658	-6.0783	-4.2653	-5.1792	-5.60645	-6.55018	-4.30633	-2.24385
220327_at	FLJ38507	-1.9613	-3.1456	-3.7217	-1.3585	-2.9324	0.7934	-5.96394	-3.68138	-1.43783	-2.24355
1552564_at	C10orf98	-2.2779	-1.4739	-3.1203	-5.2877	-3.2626	-1.6376	-3.71032	-4.03944	-1.79647	-2.24297
217671_at	---	2.5099	1.3085	0.6645	-0.4446	0.2866	1.4799	-1.64753	-0.475876	1.7661	-2.24198
203917_at	CXADR	2.0783	3.872	1.4565	2.3072	-1.1323	1.1847	-3.35275	0.136982	2.37833	-2.24135
207117_at	H-plk	-3.1354	-3.3104	-4.1584	-6.9658	-1.077	-2.9434	-4.98901	-5.37107	-3.12973	-2.24134
242721_at	---	-6.673	-6.1792	-8.4804	-8.5873	-3.3899	-2.9302	-5.43835	-7.50202	-5.2608	-2.24122
238117_at	PPOX	-2.0268	-2.3292	-3.088	-6.7027	-1.603	-2.2976	-3.58264	-4.45778	-2.21787	-2.23991
217197_x_at	CG018	0.6617	-0.6588	-4.4998	-0.7013	0.128	-2.0457	-3.55957	-2.92022	-0.680933	-2.23929
242795_at	TTID	-2.7799	-4.4548	-8.1178	-3.9568	-3.2056	-3.5064	-5.38041	-5.81834	-3.58037	-2.23797
1558560_s_at	BLZF1	-2.776	-1.1923	-2.6171	-5.9658	-2.1278	-2.3147	-4.41267	-4.33186	-2.09433	-2.23752
235333_at	B4GALT6	2.4016	2.258	1.3158	-3.4771	2.9022	2.7982	2.90654	0.248413	2.48593	-2.23752
209771_x_at	CD24	-3.662	2.434	1.7997	-6.7959	-2.2096	-1.9817	-4.92572	-3.30731	-1.0699	-2.23741
1553797_a_at	FLJ30594	-4.399	1.4102	-2.7524	-5.9302	-4.5395	-3.8079	-4.8246	-4.5024	-2.26557	-2.23683
242747_at	---	-1.8879	2.6464	-6.673	-2.9456	-1.7418	-6.5064	-2.83952	-4.15271	-1.91597	-2.23674
221526_x_at	PARD3	-2.6295	0.7011	-3.4804	-3.9977	-1.8583	-2.3525	-3.51171	-3.66327	-1.42697	-2.2363
1560010_a_at	FLJ32063	-2.0327	-2.77	-3.9258	-6.5328	-2.928	-2.9954	-4.04378	-4.83413	-2.59937	-2.23476
1557506_a_at	---	-3.5195	-3.3019	-7.8954	-7.8954	-4.4933	-7.5873	-5.32156	-7.03745	-4.8029	-2.23455
233280_at	---	-3.5804	-4.2163	-7.2002	-5.088	-2.57	-3.1714	-5.38041	-5.88954	-3.65603	-2.2335
205018_s_at	MBNL2	2.3012	-2.3019	-0.5551	-0.7023	-0.3408	1.3405	-4.10318	-1.78686	0.4466	-2.23346
214735_at	PIP3-E	-2.2863	-3.5195	-2.3119	-7.4297	-2.3823	-1.3997	-4.16353	-4.63504	-2.40183	-2.23321
204802_at	RRAD	2.3275	-0.5374	2.7308	-4.8614	-6.7331	0.1643	-2.60975	-1.58012	0.651467	-2.23158
203939_at	NT5E	-2.9794	-4.5262	-6.5598	-6.3808	-2.2709	-4.4548	-5.71358	-6.21806	-3.9868	-2.23126
216638_s_at	PRLR	-3.0807	-1.5064	-3.6153	-6.0023	-5.0116	-3.071	-4.73362	-4.78374	-2.5527	-2.23104
224965_at	GNG2	0.4199	0.9605	1.7786	-3.6403	0.5225	1.9812	-1.46825	-1.10998	1.12053	-2.23052
1561021_at	---	-3.8201	-4.6878	-8.4804	-7.0783	-4.939	-5.9658	-5.60645	-7.05505	-4.82457	-2.23048
210971_s_at	ARNTL	1.4889	1.787	-0.1294	-0.3463	-0.2495	0.0676	-2.87097	-1.11556	1.1145	-2.23006
217403_s_at	ZNF227	0.751	-0.5199	-0.3237	-0.8432	-0.8079	0.1493	-5.14	-2.1023	0.1268	-2.2291
212328_at	KIAA1102	-4.9302	-0.8257	-5.9127	-4.939	-5.357	-3.399	-4.98901	-5.28024	-3.05163	-2.2286
219558_at	ATP13A3	2.5488	1.9057	0.2437	1.4351	0.3194	1.7907	-2.11908	-0.146759	2.08173	-2.22849
228450_at	PLEKHA7	-3.402	-0.8029	-6.357	-3.2163	-3.9302	-0.7844	-2.10029	-3.8912	-1.6631	-2.2281
243836_at	KIAA1843	-4.0685	-3.4643	-6.2216	-7.1178	-4.4804	-3.8573	-4.73362	-6.02434	-3.7967	-2.22764
1555307_at	TTF2	-2.5446	-2.6403	-3.161	-8.4804	-1.8009	-2.851	-3.07502	-4.90547	-2.67863	-2.22684
229233_at	NRG3	-4.0116	-2.8489	-5.138	-6.0979	-4.4804	-2.6224	-4.92572	-5.38721	-3.16097	-2.22624
241337_at	LOC283034	-2.1753	1.3586	-3.9083	-6.3808	-1.4274	-6.4548	-3.65887	-4.64932	-2.42383	-2.22549
229700_at	LOC148203	0.9379	1.685	1.9341	-0.1047	0.72	0.7956	-5.078	-1.08287	1.1395	-2.22237
1554878_a_at	ABCD3	1.5637	1.5613	2.2978	0.1679	1.2252	2.6092	-3.39649	-0.310262	1.9114	-2.22166
203349_s_at	ETV5	-2.0979	0.468	-4.3219	-2.0058	-0.5076	0.1145	-1.85229	-2.72666	-0.505133	-2.22153
243967_at	LAF4	-1.9412	-2	-7.3808	-5.7642	-3.4643	-6.7642	-4.22474	-5.78991	-3.56847	-2.22145
220306_at	FAM46C	-0.5191	-0.7051	-3.436	-0.2768	-0.57	0.2461	-3.92808	-2.54696	-0.326033	-2.22093
220944_at	PGLYRP4	-0.9635	-1.3012	-5.7486	-1.9942	-1.004	-1.7515	-2.93595	-3.55958	-1.33873	-2.22085
1561368_at	---	-3.2082	-2.6915	-5.088	-6.8614	-2.4158	-4.8283	-5.43835	-5.79592	-3.576	-2.21992
229994_at	---	-0.6376	-1.8059	-1.5055	-3.8406	-1.7969	-0.8484	-4.60478	-3.31696	-1.0973	-2.21966
243933_at	NFIB	-1.735	-0.7889	-2.7389	0.3638	-0.6335	2.9904	-3.81684	-2.06398	0.1555	-2.21948
210072_at	CCL19	1.8624	-2.2069	-4.5129	-2.1431	-1.0215	-2.9635	-3.31009	-3.32203	-1.10267	-2.21936
217441_at	---	-1.0198	-1.229	-1.8252	-3.4548	-0.3172	-1.1084	-4.73362	-3.33787	-1.11907	-2.21881
224392_s_at	OPN3	1.051	1.232	-1.2969	-0.5735	0.5521	0.4394	-2.06344	-1.31128	0.907467	-2.21875
210444_at	NPY6R	-3.1482	-3.3718	-6.7027	-5.3104	-3.1844	-2.3019	-3.46503	-5.15938	-2.94063	-2.21874
1555123_at	ST6GAL2	-3.1203	-4.2109	-3.0493	-7.7027	-1.5873	-2.028	-5.26184	-5.33795	-3.11973	-2.21821
241018_at	C1orf8	-1.3104	-2.138	-6.5328	-2.2216	-2.2324	-2.8783	-4.22474	-4.32638	-2.1089	-2.21748
240555_at	MITF	-4.9658	-2.0386	-6.4297	-6.7027	-3.9931	-1.8211	-2.34366	-5.15869	-2.94183	-2.21685
1569128_at	---	-3.6047	-2.4035	-6.7959	-3.2163	-4.1584	-2.3437	-4.98901	-5.0004	-2.78397	-2.21644
236366_at	LOC440149	-2.5395	-3.399	-6.3104	-6.0783	-2.7622	-3.7293	-3.92808	-5.43893	-3.2226	-2.21633
1557738_at	RAB6IP2	-0.1478	-0.3368	-3.6439	-1.3952	-2.3481	-0.4632	-2.55758	-2.53223	-0.315933	-2.21629
202022_at	ALDOC	4.7225	4.1956	-2.9214	-1.3026	5.2559	-6.3335	0.159763	-1.35475	0.861533	-2.21628
215686_x_at	---	-2.9214	-1.8283	-6.7331	-5.2433	-1.6869	-5.7799	-5.2013	-5.7259	-3.50987	-2.21603
1559353_at	FLJ25476	-6.2653	-2.2709	-4.3162	-8.4804	-3.0046	-2.7544	-5.14	-5.97887	-3.76353	-2.21533
237422_at	ARL6IP2	-3.093	-3.6153	-7.8954	-4.553	-2.9062	-4.812	-5.71358	-6.05399	-3.8401	-2.21389
225062_at	---	2.6382	1.1194	-0.3786	0.9181	0.5574	2.471	-0.952376	-0.137625	2.0762	-2.21383
230982_at	---	-2.5162	-1.9568	-6.4804	-3.939	-0.8422	-2.0256	-2.7201	-4.37983	-2.1662	-2.21363
205839_s_at	BZRAP1	-1.6367	0.5664	-5.9479	-3.7602	-1.255	-2.5513	-0.55387	-3.42066	-1.2072	-2.21346
206759_at	FCER2	2.6458	-5.4173	-5.3219	-2.8079	2.5794	-2.2297	-3.51171	-3.8805	-1.66707	-2.21344
233508_at	---	-2.4628	-1.9557	-6.0589	-3.5228	-1.7093	-3.5129	-4.98901	-4.8569	-2.6438	-2.2131
227850_x_at	CDC42EP5	-2.9258	0.0014	-6.0209	-3.8079	-5.9839	-5.5873	-5.32156	-5.05012	-2.83723	-2.21289
243018_at	---	-2.2667	-0.7661	-3.4485	-1.6785	-1.872	1.0757	-3.46503	-2.86401	-0.652367	-2.21164
226548_at	LOC112868	-2.2474	-0.8386	-3.3335	-6.2877	-3.6331	-3.4868	-3.58264	-4.40128	-2.19093	-2.21035
206760_s_at	FCER2	2.3502	-6.673	-5.5328	-6.0783	1.4431	-3.3219	-2.66387	-4.75832	-2.54823	-2.21009
221300_at	C15orf2	-2.5378	-2.5479	-4.7642	-6.5064	-0.8206	-3.4836	-3.92808	-5.06623	-2.85643	-2.20979
237584_at	---	-2.4051	-4.138	-6.357	-7.5328	-1.6295	-5.7959	-5.078	-6.3226	-4.113	-2.2096
216286_at	B4GALT6	-1.1153	-2.1675	-2.7466	-7.4804	-1.1197	-0.5572	-0.23938	-3.48879	-1.28	-2.20879
234161_at	---	-3.3076	-3.8406	-7.9658	-5.7959	-3.1329	-3.917	-3.92808	-5.89659	-3.6884	-2.20819
230650_at	---	-0.0171	1.0154	-0.8778	-3.3306	-2.8489	-3.6012	-5.01538	-3.07459	-0.867633	-2.20696
209459_s_at	ABAT	-1.3614	0.7953	-7.7642	-1.4635	-0.911	-4.4998	-2.45857	-3.89542	-1.68863	-2.20679
227473_at	---	2.9479	3.2235	2.5723	0.2819	0.8685	1.9153	-1.38633	0.489291	2.69557	-2.20628
223340_at	SPG3A	0.9577	0.2914	-2.816	3.1383	1.2379	1.5261	-4.16353	-1.28041	0.925067	-2.20548
1552544_at	SERPINA12	-2.3959	-2.81	-7.5873	-3.2109	-4.3748	-2.6349	-3.65887	-4.81902	-2.6136	-2.20542
242786_at	---	1.0075	1.0896	-1.7839	-1.5353	-0.5249	-0.2096	-1.40926	-1.57615	0.629167	-2.20532
217564_s_at	CPS1	-4.0209	-1.5362	-6.8614	-2.9105	-2.0162	-2.9214	-5.32156	-5.03115	-2.82617	-2.20499
213725_x_at	LOC283824	0.5291	-4.093	-5.8783	-0.3808	-1.2022	-1.343	-5.26184	-3.84031	-1.63563	-2.20468
243317_at	---	-3.904	-2.6171	-5.0589	-6.3104	-4.812	-3.5564	-5.32156	-5.56362	-3.35917	-2.20445
209210_s_at	PLEKHC1	-2.4066	-3.6878	0.6603	-7.2002	-2.939	0.7286	-5.43835	-3.99275	-1.7886	-2.20415
1552504_a_at	BRSK1	-1.2454	-1.1072	-4.6153	-1.429	-3.2056	-1.1247	-4.04378	-3.36269	-1.1591	-2.20359
232166_at	---	-3.9127	-2.7408	-5.8283	-7.5873	-2.851	-2.4739	-2.32173	-5.24578	-3.04247	-2.20331
219867_at	CHODL	-0.8365	-2.0362	-3.7642	-5.6012	-1.8039	-3.7563	-3.87188	-4.41243	-2.20967	-2.20276
1553542_at	KENAE	1.6165	-0.8794	-2.6565	0.3222	-0.8115	0.6965	-2.83952	-1.72461	0.477867	-2.20247
205907_s_at	OMD	-2.7681	-3.0807	-3.5942	-6.2653	-2.6206	-2.7839	-5.38041	-5.07997	-2.87757	-2.2024
1554610_at	ANKMY1	-2.968	-1.9051	-4.5873	-4.6878	-1.9073	-1.7819	-3.98539	-4.42016	-2.21833	-2.20183
215060_at	---	-3.1714	-2.1936	-6.7642	-6.0979	-4.088	-5.3688	-4.4764	-5.7795	-3.57793	-2.20157
224582_s_at	NUCKS	2.1883	3.3183	1.7817	1.9198	1.4591	3.1099	-1.68902	0.670825	2.87217	-2.20134
243417_at	---	0.8899	-1.3126	-5.8448	-1.1128	0.2248	-1.6943	-1.76095	-2.90618	-0.705667	-2.20052
213956_at	CAP350	1.2352	1.0533	0.305	0.7681	1.4441	1.8744	-3.51171	-0.812871	1.38763	-2.2005
244852_at	---	-3.7919	-4.553	-3.6547	-8.4804	-1.7408	-2.6859	-5.49535	-5.87682	-3.67693	-2.19988
221563_at	DUSP10	1.4787	1.174	-1.0333	0.096	0.0558	1.9614	-1.04812	-0.661808	1.53803	-2.19984
237428_at	FLJ27505	-2.0386	-3.4391	-5.812	-6.5598	-2.3205	-5.7331	-5.43835	-5.93672	-3.73693	-2.19978
213268_at	CAMTA1	-1.2029	-0.7442	-3.2406	-6.0398	-5.2216	-4.553	-3.81684	-4.36575	-2.1667	-2.19905
227341_at	C10orf30	-2.6135	-3.9302	-8.4804	-4.4235	-5.0589	-4.7799	-5.01538	-5.97309	-3.77453	-2.19856
202973_x_at	FAM13A1	-1.773	2.1239	1.2782	-1.3771	2.1751	1.7304	-4.41267	-1.50386	0.693767	-2.19762
225436_at	LOC58489	2.287	2.2917	-0.5868	0.9381	0.6723	1.9054	-0.45809	-0.0355966	2.16137	-2.19696
1559128_at	HSDL2	-0.0395	-0.8515	-3.2765	-1.5253	-1.773	-0.9794	-3.65887	-2.82022	-0.623467	-2.19676
1556411_s_at	KY	-3.0856	-4.2821	-4.8531	-7.0023	-3.5666	-2.3748	-4.4764	-5.44393	-3.2475	-2.19643
227038_at	MGC26963	-0.078	-3.0469	-5.1584	0.3803	-7.0023	-0.9805	-5.91584	-3.56465	-1.36847	-2.19618
1568696_at	---	-2.161	-2.3076	-3.5804	-6.8954	-5.812	-4.4112	-4.98901	-5.15494	-2.95993	-2.195
205791_x_at	ZNF230	-0.7884	-1.1373	-2.8762	-3.3629	-1.9412	-1.0831	-3.35275	-3.19728	-1.00293	-2.19435
206198_s_at	CEACAM7	-4.9214	-2.2863	-7.2433	-7.1584	-1.9546	-6.2216	-5.60645	-6.66938	-4.47643	-2.19295
209287_s_at	CDC42EP3	0.5172	0.1994	-2.3004	-2.2297	-3.699	-1.6376	-2.96953	-2.49988	-0.307	-2.19288
1565337_at	DNAH6	-3.3511	0.9345	-4.6295	-6.5873	-2.2765	-7.8283	-5.60645	-5.60775	-3.41497	-2.19278
1564004_at	DGKG	-2.4884	-0.6497	-6.1792	-4.6511	-4.1431	-6.0398	-4.92572	-5.25201	-3.0593	-2.19271
225895_at	SYNPO2	0.4743	-0.0407	-1.9051	-2.5479	-2.0979	-0.5881	-2.27886	-2.24395	-0.0515	-2.19245
238376_at	KIAA0350	-2.077	-1.3793	-3.2598	-3.8954	-3.1482	-1.7929	-4.6692	-3.94147	-1.74973	-2.19173
221666_s_at	PYCARD	2.1717	-4.9127	-5.3688	-5.0979	1.2247	0.3127	1.46372	-3.00099	-0.809433	-2.19156
1552440_at	ADMR	-3.0807	0.1493	-3.227	-5.6439	-0.6845	-4.035	-4.6692	-4.51337	-2.32213	-2.19123
201666_at	TIMP1	4.1943	4.4402	1.2034	4.6615	2.7832	4.5566	0.753392	2.2061	4.39703	-2.19094
235684_s_at	SESN3	-1.429	-0.2849	-2.2029	-4.0589	-1.0256	0.416	-1.60719	-2.623	-0.432633	-2.19036
213625_at	ZNF307	-0.6264	-0.2674	-1.1877	-6.0398	0.1406	-0.7534	-0.990781	-2.73943	-0.549067	-2.19036
1570048_at	ZCSL3	-1.889	-2.4596	-5.9479	-4.9302	-1.8583	-3.5228	-3.55957	-4.81256	-2.6238	-2.18876
1553134_s_at	C9orf72	-2.8019	-2.6934	-7.0398	-2.1766	-2.4755	-2.2962	-5.14	-4.78547	-2.59717	-2.1883
240358_at	KIAA0870	-1.9669	0.3219	-5.4297	-1.8594	-0.7735	-2.8427	-3.76298	-3.68403	-1.4959	-2.18813
214767_s_at	HSPB6	-2.6403	-2.8573	-4.939	-6.8283	-1.2564	-3.2653	-3.55957	-5.10896	-2.92097	-2.18799
234501_x_at	---	-2.9258	-2.3133	-2.9236	-6.7959	-2.0783	-3.4707	-5.55139	-5.0903	-2.90327	-2.18703
219256_s_at	SH3TC1	-0.2951	-0.9754	-4.6953	-2.4982	-2.7447	-3.2934	-3.92808	-3.70719	-1.5213	-2.18589
209184_s_at	IRS2	-0.6268	-2.2122	-4.1228	-5.2877	0.9859	0.0652	0.0796609	-3.11028	-0.9246	-2.18568
202742_s_at	PRKACB	0.3913	-0.4584	-1.4747	-0.8227	1.0442	0.7618	-3.55957	-1.95232	0.231567	-2.18389
1555486_a_at	FLJ14213	1.2211	-0.9412	-1.1811	-5.3335	1.516	-2.6804	-2.43484	-2.98315	-0.800167	-2.18298
238033_at	---	-4.3277	-4.4051	-6.0398	-7.9658	-2.1753	-2.77	-4.04378	-6.01646	-3.83427	-2.18219
202669_s_at	EFNB2	-5.3219	-0.6179	-6.4051	-2.3147	0.1019	1.0459	-2.7201	-3.8133	-1.6313	-2.182
226402_at	CYP2U1	-1.7602	-5.2653	-3.6841	-7.2877	-2.917	-1.2176	-3.81684	-4.92955	-2.7477	-2.18185
1566586_at	---	-1.7681	-2.0795	-3.662	-4.4548	-4.1431	-1.7122	-3.98539	-4.03406	-1.85327	-2.1808
217339_x_at	CTAG1B	-5.0493	1.137	-5.8614	-4.6224	-3.7486	-3.035	-3.00389	-4.4959	-2.31577	-2.18013
205306_x_at	KMO	-2.3718	0.4383	-1.9557	-2.4804	-0.7486	0.1092	-3.92808	-2.78806	-0.6081	-2.17996
201109_s_at	THBS1	-0.7909	-1.8573	-3.0493	-7.0783	-3.7681	-5.4804	-4.54047	-4.88936	-2.70953	-2.17982
1560171_at	SHPRH	-0.7874	-3.458	-5.4548	-1.9988	-2.3868	-1.4941	-4.8246	-4.09273	-1.91317	-2.17957
242245_at	FLJ13815	-1.8334	-0.052	-6.5328	-0.9089	-2.1623	-1.576	-2.55758	-3.33309	-1.1538	-2.17929
1560226_at	MYH15	-6.2002	-2.4344	-7.5873	-7.2877	-2.0104	-4.7179	-5.01538	-6.63013	-4.45083	-2.17929
1556695_a_at	---	-3.3452	-3.4868	-1.3959	-8.1178	-1.603	-1.6962	-5.55139	-5.0217	-2.84273	-2.17896
220120_s_at	EPB41L4A	-5.9839	-2.1178	-3.0116	-7.7027	-5.5195	-1.2772	-5.2013	-5.3052	-3.1263	-2.1789
244258_at	---	-2.3838	-2.9018	-7.7642	-5.9658	-0.9384	-6.6439	-4.73362	-6.15454	-3.9765	-2.17804
232376_at	---	-1.771	-3.1714	-6.4297	-2.4485	-1.5088	-2.1354	-4.73362	-4.53727	-2.35927	-2.17801
1556763_at	---	-4.8448	-0.5683	-3.4485	-2.4235	-4.2109	0.5235	-5.55139	-3.8078	-1.62987	-2.17793
230395_at	DREV1	-1.195	0.3309	-4.6804	-2.2042	-0.8911	-2.5995	-3.11187	-3.33216	-1.15453	-2.17762
1570482_at	---	-2.872	-2.8783	-6.7331	-5.0685	-3.0685	-5.1278	-5.60645	-5.80268	-3.62603	-2.17665
220231_at	C7orf16	-4.3335	-2.3176	-5.4173	-5.9839	-0.1701	-2.2056	-3.98539	-5.12886	-2.95223	-2.17663
219032_x_at	OPN3	3.3527	3.0917	0.8652	1.631	2.4572	2.332	-0.249693	0.748836	2.92547	-2.17663
1552405_at	NALP5	-1.6915	1.6282	-3.7255	-2.2667	-4.1844	-3.2709	-3.87188	-3.28803	-1.1114	-2.17663
210847_x_at	TNFRSF25	-0.0856	-1.6822	-5.5873	-6.2653	-6.0398	-5.4804	-1.92479	-4.59246	-2.41607	-2.1764
231183_s_at	---	-5.8783	-3.8283	-7.5328	-7.7027	-2.9817	-1.1004	-2.10029	-5.7786	-3.60233	-2.17626
231985_at	MICAL3	-3.2433	-1.2433	-3.6878	-5.8614	-1.3083	-2.3511	-3.81684	-4.45535	-2.27923	-2.17611
228946_at	PDZK6	-3.6804	-3.5838	-7.9658	-4.2433	-2.6277	-3.6804	-5.26184	-5.82365	-3.6482	-2.17545
1561486_at	---	-3.1636	-3.9703	-3.7999	-7.3335	-2.7799	-2.8552	-5.38041	-5.5046	-3.3297	-2.1749
229163_at	---	-1.8667	-2.2765	-6.7959	-5.299	-0.716	-5.088	-3.65887	-5.25126	-3.07707	-2.17419
234819_at	---	-2.3423	-3.6259	-1.8911	-4.8614	-3.8614	0.5982	-5.14	-3.96417	-1.79	-2.17417
216642_at	---	-4.0162	-4.8868	-6.4804	-6.7959	-4.8954	-2.3914	-4.54047	-5.93892	-3.7648	-2.17412
230688_at	MBNL2	-1.429	-3.9794	-5.3929	-6.2877	-1.9635	-2.3335	-2.58343	-4.75468	-2.58063	-2.17404
1566236_at	DGCR12	-2.0433	-2.2976	-6.2216	-6.0979	-1.3467	-5.0398	-3.58264	-5.30071	-3.1269	-2.17381
1556394_a_at	---	-5.4804	-3.399	-6.9302	-6.357	-6.0979	-2.6206	-4.73362	-6.00694	-3.83333	-2.17361
207647_at	CDY1 /// CDY1B	-4.2765	-4.7799	-8.2002	-5.8448	-2.772	-4.0209	-5.55139	-6.53213	-4.3591	-2.17303
223254_s_at	KIAA1333	1.6481	-3.2515	1.3725	-6.5328	1.1247	1.1367	-1.8212	-2.32717	-0.155567	-2.1716
1570571_at	LOC440092	-2.2216	-1.221	-2.3763	-6.5064	-1.2564	-1.5096	-2.58343	-3.82204	-1.65073	-2.17131
212092_at	PEG10	-1.2898	0.963	1.4876	-4.2543	2.1059	2.58	-1.49254	-1.41975	0.751067	-2.17081
203293_s_at	LMAN1	2.3451	1.7546	2.0734	1.2791	1.2009	2.6508	-3.11187	0.0802102	2.25017	-2.16996
216516_at	---	-3.3511	-3.8954	-8.8283	-3.436	-2.028	-3.1128	-4.60478	-5.62303	-3.4531	-2.16993
234830_at	FRG2	5.6337	-7.1178	1.4482	-5.8614	-1.2626	3.2551	-0.321297	-1.57817	0.590333	-2.1685
244643_at	---	-2.8954	-5.6439	-7.4804	-6.3335	-2.1203	-3.6953	-4.92572	-6.24654	-4.0782	-2.16834
238862_at	DKFZp761N1114	-6.0979	-2.8406	-7.4297	-6.7959	-5.1278	-3.195	-4.41267	-6.21276	-4.0445	-2.16826
234196_at	---	-3.1203	-3.4965	-5.9127	-6.7959	-5.6295	-4.6657	-5.078	-5.92887	-3.76083	-2.16803
234619_at	---	-3.7602	-2.9127	-6.3104	-6.8614	-2.5925	-4.8201	-4.8246	-5.9988	-3.831	-2.1678
233059_at	KCNJ3	-2.851	-2.2737	-5.7642	-3.1431	-1.9828	-2.9931	-5.71358	-4.87363	-2.70593	-2.16769
242768_at	FLJ43663	0.1534	-1.0734	-0.5068	-3.3393	-1.3423	-0.8997	-4.4764	-2.77417	-0.606567	-2.1676
207057_at	---	-2.3335	-1.537	-5.812	-0.3633	-5.2433	2.4946	-1.70313	-2.62614	-0.458633	-2.16751
207070_at	RGR	-2.5429	-1.9965	-4.0541	-5.4548	-4.1278	-1.9324	-3.46503	-4.32464	-2.15727	-2.16738
229228_at	---	-2.8531	1.1215	-5.7799	-4.5462	-2.7255	-7.6439	-5.55139	-5.2925	-3.12517	-2.16733
244169_x_at	---	-3.5295	-1.0868	-4.1792	-8.2002	-3.2056	-6.7027	-5.43835	-5.93925	-3.773	-2.16625
230792_at	FLJ31204	-0.4632	-1.3069	-3.2109	-2.2406	-0.7009	0.0081	-2.80874	-2.75341	-0.587333	-2.16608
225299_at	MYO5B	-2.6047	-2.6511	-5.1584	-5.2765	-1.7779	-3.5064	-4.8246	-5.0865	-2.92073	-2.16577
213938_at	CAST	-0.8635	1.9487	-0.6873	-2.4836	-3.5129	0.8639	-1.37499	-1.5153	0.6497	-2.165
206866_at	CDH4	-3.0186	0.7491	-2.6767	-5.9839	-3.2515	-3.4804	-3.58264	-4.08108	-1.91663	-2.16445
232128_s_at	CLCN5	-3.57	-1.1234	-3.3277	-6.6439	-1.9908	-3.1976	-4.41267	-4.79476	-2.63033	-2.16442
232979_at	---	-3.1228	-2.2257	-3.035	-6.5598	-3.1278	-1.9782	-4.22474	-4.60651	-2.44223	-2.16428
202587_s_at	AK1	0.5404	-2.57	-6.8283	-2.9434	-1.0006	-1.8458	-0.592722	-3.45481	-1.2918	-2.16301
235787_at	CDC37L1	0.9422	-0.556	-0.5973	-1.2863	-1.0698	1.4378	-2.77859	-1.55406	0.608	-2.16206
244438_at	---	-2.589	-2.3437	-5.2324	-5.3104	-2.2002	-1.7075	-2.58343	-4.37541	-2.2134	-2.16201
229968_at	---	-2.2243	-1.6118	-3.161	-4.5666	-2.968	-0.482	-3.07502	-3.60087	-1.43937	-2.16151
233371_at	ABCC13	-2.7179	-1.8943	-4.6082	-5.299	-2.4112	-3.8283	-5.01538	-4.97419	-2.8135	-2.16069
1569620_s_at	---	-3.2002	-2.3748	-5.5195	-5.6153	-3.5162	-2.7899	-3.71032	-4.94837	-2.7883	-2.16007
212614_at	ARID5B	1.9883	0.6847	-0.497	-0.3662	-3.8573	1.3488	-1.59399	-0.819064	1.3406	-2.15966
1569936_a_at	DKFZp761B128	-2.3162	-2.6313	-6.138	-4.8531	-3.7642	-3.553	-3.98539	-4.99216	-2.8335	-2.15866
226653_at	MARK1	-3.7331	0.5666	-3.7563	-3.5977	-2.9479	-0.2951	-2.58343	-3.31248	-1.15387	-2.15861
200841_s_at	EPRS	2.3632	2.5082	2.2404	3.0494	2.6731	4.1155	-2.77859	0.83707	2.99563	-2.15856
205540_s_at	RRAGB	-1.2934	-1.4274	-2.7408	-4.772	-1.4013	-0.7089	-2.38853	-3.30044	-1.14323	-2.15721
240243_at	FGF2	-1.5873	-2.8283	-5.6295	-2.8365	-2.0081	-2.0637	-4.4764	-4.31413	-2.15977	-2.15437
1569300_at	---	-1.5977	-1.4998	-5.1482	-2.8489	-0.7939	-2.9771	-4.54047	-4.17919	-2.02487	-2.15432
244629_s_at	PDPK1	-4.3104	-2.8242	-5.5195	-5.5462	-2.8531	-2.5462	-5.078	-5.38123	-3.22693	-2.1543
240073_at	---	-2.5113	-3.7959	-3.0186	-7.2877	-2.9703	-2.9771	-5.43835	-5.24822	-3.09477	-2.15345
1560978_at	---	-1.7979	-0.949	-4.3929	-4.553	-2.5064	-2.61	-2.87097	-3.93896	-1.78563	-2.15332
223573_s_at	PPP2R2C	-3.8614	-1.335	-5.2877	-5.6153	-3.6657	-3.2905	-4.04378	-4.98226	-2.82897	-2.15329
214146_s_at	PPBP	-3.0856	-7.1584	-7.8954	-8.0398	-3.9885	-4.553	-5.32156	-7.08559	-4.93233	-2.15325
1560413_at	LOC339788	1.6404	-3.0905	-1.9635	-1.0825	-3.3133	-0.4001	-5.26184	-2.76928	-0.616733	-2.15255
241463_at	---	-5.6295	-2.851	-6.138	-6.7642	-3.5328	-3.0422	-5.078	-5.9934	-3.8409	-2.1525
240865_at	---	-3.174	0.7696	-6.7331	-3.1304	-1.9546	-5.1078	-4.10318	-4.65556	-2.50407	-2.15149
203717_at	DPP4	-0.6475	0.0348	-4.399	3.9725	2.0488	3.328	-3.31009	-1.24553	0.9051	-2.15063
230087_at	PRIMA1	-2.4965	0.3669	-2.7331	-4.4933	-1.8211	-2.1584	-3.51171	-3.57937	-1.42933	-2.15004
244740_at	---	-2.4251	-3.8868	-7.2433	-5.4548	-3.0661	-5.138	-5.2013	-5.96647	-3.81663	-2.14983
234980_at	FLJ31842	1.0346	-0.2723	-1.537	-5.7642	-5.0023	-3.939	-2.32173	-3.20764	-1.0589	-2.14874
232522_at	---	-2.0012	-0.7269	-6.1584	-2.1241	-3.939	-2.7681	-3.65887	-3.98046	-1.83207	-2.14839
242805_at	CCNC	-2.603	-3.3929	-5.4297	-6.3808	-1.0087	-4.0398	-4.6692	-5.49323	-3.34523	-2.148
225442_at	DDR2	1.1267	1.3842	-0.192	-1.9862	0.8961	2.3718	0.61816	-0.520013	1.62757	-2.14758
242038_at	TA-LRRP	-2.4933	-4.7563	-6.8283	-5.9127	-1.8879	-3.3364	-4.28674	-5.67591	-3.52867	-2.14725
237082_at	DDEF1	-2.0893	-1.5162	-4.7959	-4.8448	-2.1546	-2.9479	-3.35275	-4.33115	-2.18447	-2.14668
233703_x_at	---	-4.4548	-4.5735	-7.0023	-5.7642	-4.138	-3.402	-6.10253	-6.28968	-4.14343	-2.14624
229391_s_at	LOC441168	1.0842	1.968	-4.7331	-2.9479	1.6532	-4.6953	-0.396641	-2.69255	-0.5477	-2.14485
238778_at	MPP7	-6.1792	-3.2488	-4.3511	-7.2002	-2.2216	0.3247	-3.98539	-5.1789	-3.03443	-2.14446
233273_at	PBX1	-3.0807	-0.9247	-3.0256	-3.3019	-1.8059	-0.8145	-4.92572	-3.75107	-1.60663	-2.14444
237052_x_at	---	-1.2399	0.4823	-6.6153	-0.3368	-0.5951	-1.1028	-1.34152	-2.76454	-0.620133	-2.14441
222071_s_at	SLCO4C1	-3.8448	-3.0905	-3.9258	-6.6153	-2.8614	-2.7819	-5.60645	-5.38252	-3.23907	-2.14345
237995_at	KIAA0318	-5.4675	-1.1989	-5.2765	-5.4051	-5.673	-2.3838	-4.79792	-5.15984	-3.01673	-2.14311
200866_s_at	PSAP	3.1673	2.8781	0.7655	1.4059	1.6885	2.8381	0.28292	0.818107	2.96117	-2.14306
209618_at	CTNND2	-1.4127	-5.6584	-7.8283	-7.0023	-3.4643	-6.5328	-5.2013	-6.6773	-4.53463	-2.14267
221571_at	TRAF3	0.9138	2.416	0.3405	1.2304	0.3645	-0.0646	-4.73362	-1.05424	1.0884	-2.14264
217047_s_at	FAM13A1	-2.2069	1.5021	0.7657	-2.7505	1.3464	0.983	-4.16353	-2.04944	0.0927333	-2.14218
1562280_at	---	-0.4407	0.384	-1.7809	-2.8262	-0.7174	-0.8746	-2.74905	-2.45205	-0.310433	-2.14162
209915_s_at	NRXN1	-3.7255	0.6145	-5.1688	-3.8489	-3.6547	-4.6224	-5.14	-4.71923	-2.5778	-2.14143
213790_at	ADAM12	-3.3306	-1.9748	-3.9977	-5.6878	-4.0831	-2.9456	-4.98901	-4.8915	-2.75033	-2.14117
1561853_a_at	IL23R	-6.1584	-0.4884	-7.5328	-5.9839	-2.5295	-4.7959	-4.34942	-5.95537	-3.81423	-2.14114
205889_s_at	---	-3.0398	-4.138	-6.357	-7.3335	-2.0291	-2.3688	-2.27886	-5.32312	-3.1822	-2.14092
205425_at	HIP1	-1.5072	-0.126	-6.1584	-1.0583	-0.4961	-0.2471	-1.08458	-2.76709	-0.626767	-2.14033
215064_at	SC5DL	-2.4628	-1.3599	-2.1766	-6.4804	-2.7293	-3.4297	-5.01538	-4.55746	-2.41747	-2.13999
1559589_a_at	C9orf102	-3.3335	-2.8039	-4.3868	-7.3335	-2.3004	-3.5129	-4.34942	-5.35657	-3.21677	-2.13981
213855_s_at	LIPE	-2.6313	-2.872	-4.2821	-6.5873	-1.1097	-2.8762	-3.92808	-4.93249	-2.79317	-2.13933
229334_at	---	1.5172	2.1042	0.0482	-0.1993	0.7186	1.6101	-1.03469	-0.395262	1.74383	-2.1391
240081_at	MYO5C	-3.4804	-3.3393	-5.812	-3.4804	-1.6448	-1.5547	-5.49535	-4.92925	-2.79147	-2.13778
210173_at	PTPRJ	-1.7141	-0.837	-4.904	-2.1367	-1.6915	-3.0661	-4.98901	-4.0099	-1.8724	-2.1375
223591_at	RNF135	0.0081	0.8906	0.0591	1.3771	1.3054	1.6878	-5.26184	-1.27521	0.862167	-2.13738
207714_s_at	SERPINH1	-0.1197	0.7807	-0.6082	-5.1178	-1.6233	-1.9008	-1.92479	-2.55026	-0.413267	-2.137
206942_s_at	PMCH	3.3443	-2.589	-2.3408	-1.8583	-2.7681	-1.8541	-3.31009	-2.50306	-0.366267	-2.1368
218678_at	NES	-2.6224	-0.816	-5.2324	-4.6804	-4.0979	-3.1766	-3.11187	-4.34156	-2.205	-2.13656
215733_x_at	CTAG2	-3.8531	2.3312	-4.6953	-5.4548	-3.5129	-4.8283	-2.60975	-4.25328	-2.11673	-2.13655
208245_at	---	-3.3838	-7.2002	-8.7027	-8.2877	-4.6153	-5.138	-5.14	-7.3768	-5.24067	-2.13613
234599_at	---	-4.2765	-0.2112	-7.0783	-6.1792	-4.4933	-6.0209	-3.65887	-5.63879	-3.50287	-2.13592
209857_s_at	SPHK2	-2.776	-3.1818	-5.5328	-5.4548	-4.8614	-0.8594	-2.23722	-4.40827	-2.2724	-2.13587
1552578_a_at	MYO3B	0.8525	2.074	1.6174	-2.939	-1.4525	0.3337	-1.8212	-1.0476	1.08673	-2.13433
1562235_s_at	PBX1	-6.5598	-1.2372	-3.5195	-5.7959	-1.9159	-0.7226	-5.60645	-4.97395	-2.83987	-2.13408
217642_at	RNF40	-2.814	-2.0746	-6.6153	-4.6439	-3.1053	-2.7819	-2.80874	-4.68931	-2.55683	-2.13248
226221_at	KIAA1432	3.2202	1.6032	0.2403	0.6126	1.7081	2.9059	0.479893	0.444264	2.57643	-2.13217
223658_at	KCNK6	-2.9214	-3.8324	-5.0979	-7.0023	-1.0433	-3.7486	-4.79792	-5.63271	-3.5008	-2.13191
224081_at	---	-6.2002	-3.1584	-7.2877	-7.7642	-6.2653	-4.6804	-5.38041	-6.81077	-4.67967	-2.1311
1561908_a_at	HS3ST3B1	-1.0973	-0.137	-5.1584	-0.6264	-0.7326	-1.1617	-3.00389	-2.92956	-0.798667	-2.1309
1561517_at	---	-8.2877	-3.2488	-8.2877	-7.5328	-3.1714	-3.3306	-5.43835	-7.08628	-4.9557	-2.13058
240836_at	ZNF19	-3.0445	-3.1714	-3.9839	-7.6439	-2.2338	-3.1253	-4.10318	-5.24366	-3.11373	-2.12993
226142_at	---	0.7183	-3.1053	-3.4143	-2.3393	-4.1028	-0.2898	-3.31009	-3.02123	-0.892267	-2.12896
242029_at	FAD104	-1.5488	-1.6721	-3.8489	-5.9658	-1.6556	-2.0991	-1.89212	-3.90227	-1.77333	-2.12894
208314_at	RRH	-3.5195	-2.8365	-4.7179	-7.2002	-1.6584	-2.939	-3.76298	-5.22703	-3.09833	-2.12869
203518_at	LYST	3.2355	0.7848	-1.6887	2.0227	1.5003	2.7246	0.0251032	0.119701	2.2483	-2.1286
238769_at	MAP4K4	-1.1304	-1.4892	-5.5873	-0.8515	-1.7651	-1.85	-4.41267	-3.61716	-1.48987	-2.12729
208275_x_at	UTF1	-2.6206	-2.028	-5.2877	-4.299	-1.3868	-2.7819	-4.22474	-4.60381	-2.47683	-2.12698
233870_at	NAV1	-1.7476	0.3022	-3.2877	-4.1792	-1.5812	-2.2016	-2.55758	-3.34149	-1.21567	-2.12583
242031_at	---	-2.2948	-1.7188	-7.1178	-4.9127	-1.9247	-7.0783	-5.43835	-5.82295	-3.6973	-2.12565
215201_at	REPS1	-1.5121	-0.5378	-1.716	-5.9302	-3.9931	-1.7027	-2.48269	-3.3763	-1.25087	-2.12543
211264_at	GAD2	-7.1178	-4.4612	-7.4297	-8.4804	-3.6082	-3.7217	-5.76564	-7.22525	-5.10023	-2.12501
228011_at	LOC137392	-3.7103	0.111	-4.5328	-4.0116	0.3302	0.1921	-1.23524	-3.25988	-1.13573	-2.12415
215561_s_at	IL1R1	-0.4173	-3.9568	-3.3219	-1.7642	0.6581	0.6449	-5.01538	-3.36716	-1.24307	-2.12409
214557_at	PTTG2	-2.3629	-3.8531	-3.7563	-6.7331	-3.2821	-2.5064	-4.60478	-5.03139	-2.90747	-2.12393
214981_at	POSTN	-3.3629	-4.6012	-6.5598	-7.7642	-3.3219	-5.7027	-5.71358	-6.67919	-4.5556	-2.12359
206211_at	SELE	-3.1636	-4.2598	-4.8283	-7.1178	-5.0979	-3.4143	-5.26184	-5.73598	-3.61257	-2.12341
1557690_x_at	NPAS2	-3.2324	-1.4739	-5.4675	-5.2543	-3.2962	-2.2029	-2.55758	-4.42646	-2.30307	-2.12339
236138_at	---	-3.1028	-1.9512	-3.354	-4.4112	-6.5328	-2.257	-5.91584	-4.56035	-2.437	-2.12335
210342_s_at	TPO	-2.5786	-1.3952	-7.2877	-6.138	-5.1278	-6.6439	-3.55957	-5.66176	-3.53923	-2.12252
240115_at	PPM1F	-3.3718	-3.5429	-6.4804	-6.4051	-2.6493	-3.7065	-4.10318	-5.66289	-3.5404	-2.12249
209163_at	CYB561	0.0712	0.5769	-3.1304	-1.1694	-0.4775	-0.4751	-1.89212	-2.06397	0.0576667	-2.12164
211496_s_at	PDC	-4.9748	-2.1779	-6.5873	-5.4422	-3.8954	-3.8954	-5.38041	-5.8033	-3.6827	-2.1206
226462_at	STXBP6	0.3738	-0.443	0.6079	-2.4982	-0.0078	1.0753	-3.46503	-1.78511	0.335367	-2.12048
228128_x_at	PAPPA	-3.6475	-2.6657	-7.7027	-2.9192	-1.851	-3.3277	-5.38041	-5.3341	-3.21363	-2.12047
213273_at	ODZ4	-1.9291	-0.2664	-3.6804	-5.6878	-3.0162	-3.5328	-2.7201	-4.02943	-1.90943	-2.12
227732_at	ATXN7L1	-1.0577	-0.6461	-0.0541	-7.5328	-4.2216	-2.2149	-2.69171	-3.4262	-1.30623	-2.11997
1561652_at	BECN1	-4.3162	-4.5598	-6.4297	-8.0398	-2.6331	-3.399	-4.16353	-6.21101	-4.09167	-2.11934
1554325_at	DOCK2	-2.299	-2.3496	-6.138	-6.6439	-5.4297	-6.7027	-4.92572	-5.90254	-3.78377	-2.11877
238787_at	---	0.3226	0.3302	-1.3853	-0.3846	-0.736	1.5662	-2.36592	-1.37861	0.739667	-2.11827
218086_at	NPDC1	0.1971	-0.0725	-5.0979	0.09	1.3095	0.4364	-0.785549	-1.93115	0.187	-2.11815
230249_at	KHDRBS3	-3.3659	-1.4699	-4.9568	-3.1844	-3.5873	-2.2737	-5.32156	-4.48759	-2.36983	-2.11775
239443_at	PCDHB6	-3.4391	-4.0783	-8.3808	-4.088	-6.5873	-4.4173	-5.8167	-6.09517	-3.97823	-2.11693
210932_s_at	RNF6	1.7589	-0.6739	-0.812	-0.3047	0.1694	-0.5851	-4.73362	-1.95011	0.166633	-2.11674
223624_at	ANUBL1	-0.9018	-6.3104	-5.6153	-6.8283	-2.3944	-1.851	-2.96953	-5.13771	-3.02107	-2.11664
231230_at	---	-2.1571	-1.3205	-4.3277	-6.8283	-2.071	-5.6153	-4.28674	-5.14758	-3.03097	-2.11661
235054_at	NUDT16	-2.0093	-1.9335	-0.8906	-5.9839	-0.7302	-0.9318	-4.34942	-3.74131	-1.62487	-2.11644
217763_s_at	RAB31	0.6008	-6.8954	-7.2433	-6.673	-4.2216	-5.8783	-4.60478	-6.17369	-4.05763	-2.11606
227121_at	---	-1.0075	-3.4297	-6.7027	-2.889	-1.1178	-0.074	-1.26631	-3.61934	-1.50373	-2.1156
1555039_a_at	ABCC4	1.3546	0.4003	0.3364	-0.7578	-1.0493	0.2947	-3.87188	-1.43109	0.6832	-2.11429
214238_at	---	-2.1342	-1.3696	-4.9568	-4.174	-1.1668	-2.4035	-3.11187	-4.08089	-1.9691	-2.11179
241773_at	EDG2	-2.7427	-3.4836	-3.8699	-6.5064	-1.7989	-2.8303	-5.01538	-5.13056	-3.01887	-2.11169
209505_at	NR2F1	-0.1507	-0.7231	0.3929	-2.812	1.6365	1.7806	-3.00389	-1.80766	0.302267	-2.10993
235318_at	---	-0.3026	-0.1053	-3.4204	-1.0991	-0.773	0.08	-2.13811	-2.2192	-0.1093	-2.1099
210524_x_at	---	2.4058	-1.7131	-0.6689	-3.7447	-0.3681	-1.2849	-2.50722	-2.30694	-0.1974	-2.10954
217451_at	COX5A	-3.2905	-5.2433	-6.7642	-5.8283	-6.2877	-3.1128	-5.38041	-5.99097	-3.8822	-2.10877
217670_at	---	-3.1329	-1.5847	-5.5735	-2.5855	-3.816	-1.4667	-4.34942	-4.16947	-2.06143	-2.10804
217371_s_at	IL15	0.9929	1.2595	-0.7814	-1.7989	-0.8089	-1.3183	-2.80874	-1.79635	0.311367	-2.10771
214984_at	IMAA	-2.2488	-3.195	-3.8039	-6.0979	-1.2069	-2.3599	-4.22474	-4.70885	-2.60123	-2.10761
209197_at	SYT11	0.9444	0.8478	0.3957	-1.8009	0.1928	1.7592	-1.36375	-0.922983	1.1838	-2.10678
1555515_a_at	C1orf2	-1.5666	-2.7046	-4.8283	-3.299	-3.354	-1.8879	-4.34942	-4.15891	-2.05303	-2.10587
1556158_at	DKFZp666G057	-4.7331	-6.673	-8.1178	-7.7642	-4.6878	-3.5395	-5.38041	-7.08747	-4.98187	-2.1056
235016_at	C10orf74	-0.4422	-1.4909	-2.8201	-0.9624	-2.7486	-0.5492	-5.01538	-2.93263	-0.827433	-2.10519
221042_s_at	CLMN	-0.3835	-2.0565	-4.9568	-5.3808	-0.3126	-5.3452	-3.76298	-4.70019	-2.59507	-2.10513
218503_at	KIAA1797	2.8111	1.0967	0.8498	-0.2709	1.1684	2.5719	-0.413932	0.0549892	2.1599	-2.10491
1559884_at	---	-3.1507	-4.0398	-7.5328	-6.4804	-4.7879	-6.2216	-5.71358	-6.57559	-4.4707	-2.10489
234170_at	---	-2.6822	-1.9942	-5.6012	-3.8283	-1.4074	-3.6403	-5.2013	-4.87693	-2.77223	-2.1047
215574_at	---	-1.4352	-0.2243	-4.2934	-4.2709	-1.814	-3.7408	-3.14961	-3.90464	-1.8001	-2.10454
244067_x_at	ZADH2	-4.1028	-4.1431	-5.6153	-7.2002	-2.8847	-3.458	-5.2013	-6.0056	-3.9013	-2.1043
206980_s_at	FLT3LG	-1.6971	-1.5096	-4.5598	-4.9214	-2.6934	-2.939	-2.96953	-4.15024	-2.04857	-2.10168
1561617_at	LOC440870	-6.7959	0.294	-6.9658	-6.9302	-5.0023	-6.0783	-4.98901	-6.295	-4.1934	-2.1016
232632_at	TM4SF8	-0.0701	-0.8216	-4.9839	-1.1097	-0.3216	-0.8567	-1.95823	-2.68394	-0.5828	-2.10114
202310_s_at	COL1A1	-3.3364	0.25	-2.2863	-4.9839	-1.5014	-1.9851	-4.10318	-3.79113	-1.6905	-2.10063
1561615_s_at	SLC8A1	-2.4707	-2.5179	-5.2765	-5.3104	-1.6215	-4.3748	-5.078	-5.22163	-3.12113	-2.1005
1554712_a_at	BXMAS2-10	-3.2709	-3.1153	-5.3335	-5.5462	-3.4051	-2.9258	-4.73362	-5.20444	-3.104	-2.10044
226185_at	CDS1	-1.6869	-0.0032	-5.6584	-0.6693	-0.6286	-1.6466	-3.31009	-3.2126	-1.11223	-2.10036
233421_s_at	NUP133	-0.2169	1.4326	0.537	0.2314	0.9234	1.9813	-3.87188	-1.03449	1.06567	-2.10016
231448_at	Tenr	-2.7084	2.3145	-2.5395	-2.8059	0.0218	-2.4158	-3.76298	-3.03613	-0.936567	-2.09956
219313_at	DKFZp434C0328	-0.1763	-3.7179	-7.5328	-0.1507	0.297	-1.7179	-4.22474	-3.96941	-1.8707	-2.09871
1570274_at	UNQ9391	-3.1203	-1.7476	-3.5195	-6.8283	-1.5623	-3.4707	-4.28674	-4.87818	-2.77953	-2.09865
242899_at	SESN3	-1.3778	-0.9467	-1.4282	-6.5873	-5.2877	-0.0544	-0.656463	-2.89065	-0.792967	-2.09769
221220_s_at	SCYL2	1.1987	1.8105	0.9726	0.8493	0.8501	1.1765	-3.92808	-0.70206	1.39523	-2.09729
241871_at	CAMK4	2.5136	0.5468	2.3338	-4.3808	2.1788	2.1144	0.931667	-0.371778	1.72493	-2.09671
242722_at	LMO7	1.3806	-4.2598	-2.5942	-5.0023	-1.7879	0.2628	-1.30881	-2.96844	-0.872133	-2.0963
227498_at	---	-3.5262	-2.4691	-6.4051	-4.6878	-1.3277	-3.8242	-5.01538	-5.36943	-3.27317	-2.09626
213173_at	PCNX	-0.3079	-0.1351	-2.1443	-0.7676	-1.2934	0.6692	-3.14961	-2.0205	0.0754	-2.0959
207149_at	CDH12	-4.0493	-0.0006	-6.8614	-4.0979	-1.7046	-5.9479	-5.32156	-5.42695	-3.3326	-2.09435
236237_at	FLJ10980	-1.3974	-2.4564	-7.6439	-2.5479	-1.5942	-2.3133	-2.25789	-4.1499	-2.0557	-2.0942
207992_s_at	AMPD3	0.9629	1.8768	-1.517	-0.1542	0.3031	-0.5509	-2.32173	-1.33098	0.762933	-2.09391
232720_at	FLJ31810	-3.7293	-2.4917	-4.1128	-1.8448	-1.3408	2.38	-4.16353	-3.37371	-1.28033	-2.09338
210617_at	PHEX	-2.5345	-0.3872	-3.5942	-3.9083	-3.4051	-1.6547	-3.35275	-3.61842	-1.52547	-2.09295
210511_s_at	INHBA	-0.3952	-3.5395	-5.7799	-3.8826	-2.5047	-2.7622	-3.31009	-4.3242	-2.2323	-2.0919
1561277_at	LOC339298	-3.1923	-3.2543	-6.1178	-6.9658	-1.6466	-2.8954	-2.53218	-5.20526	-3.114	-2.09126
1557195_at	---	-3.904	-5.673	-7.6439	-5.9839	-1.917	-2.8573	-5.078	-6.23527	-4.14477	-2.0905
1568751_at	RGS13	-6.5064	-2.6493	-6.3808	-5.7642	-2.673	-2.589	-5.86677	-6.00392	-3.9149	-2.08902
1558212_at	VLDLR	0.0607	-3.6224	-4.0831	-5.1688	-1.5942	-1.9817	-2.55758	-3.93649	-1.8478	-2.08869
223535_at	NUDT12	-4.2543	-3.9977	-6.673	-8.8283	-2.8344	-6.6439	-5.66052	-7.05394	-4.9653	-2.08864
1556416_s_at	SEC31L1	0.8197	1.9324	-0.9663	0.6555	0.3957	0.0892	-3.11187	-1.14089	0.9471	-2.08799
1560263_at	SP192	-1.9635	-2.1228	-7.4297	-4.0783	-1.4941	-2.3004	-1.14105	-4.21635	-2.1289	-2.08745
238698_at	CASK	-2.8201	-2.9479	-5.4548	-7.0783	-1.6574	-4.8531	-4.34942	-5.62751	-3.54037	-2.08714
1552721_a_at	FGF1	-6.0979	-2.7505	-5.8954	-6.7331	-5.7486	-2.7839	-5.26184	-5.96345	-3.87743	-2.08601
1561759_at	---	-2.61	-3.257	-7.2002	-6.7027	-2.1623	-4.7486	-2.96953	-5.62414	-3.53853	-2.08561
208351_s_at	MAPK1	1.9882	2.4413	1.9314	0.4699	1.1363	2.9811	-1.24552	0.385258	2.4702	-2.08494
201060_x_at	STOM	2.7572	3.0402	2.0965	2.5619	-0.6953	2.5463	-2.55758	0.700275	2.78123	-2.08096
1555510_at	ZNF215	-4.0303	-2.3929	-7.2433	-3.3019	-5.3688	-3.3748	-5.49535	-5.34685	-3.266	-2.08085
206984_s_at	RIT2	-3.1253	-4.3808	-6.5598	-5.4297	-5.4548	-3.0661	-4.8246	-5.6047	-3.52407	-2.08063
227226_at	C6orf117	-1.7939	-3.0661	-3.57	-6.3808	-2.035	1.1193	-0.0315989	-3.32747	-1.2469	-2.08057
244291_x_at	---	-2.9771	-2.5345	-3.5129	-7.7642	-1.5649	-2.9908	-3.46503	-4.91404	-2.83413	-2.07991
231334_at	---	-5.4051	-1.6906	-7.1178	-7.1178	-1.8868	-4.8283	-3.92808	-6.05456	-3.97467	-2.07989
240326_at	GNG10	-0.445	-0.3959	-3.4771	-1.2536	-1.9965	-2.257	-4.60478	-3.11183	-1.03263	-2.07919
220092_s_at	ANTXR1	-3.5735	-3.161	-5.5328	-5.8614	-5.4548	-4.0831	-5.66052	-5.68491	-3.60587	-2.07904
219608_s_at	FBXO38	0.7782	0.0494	0.086	-0.2341	-0.5653	1.0971	-4.16353	-1.43721	0.641567	-2.07878
204716_at	CCDC6	1.8859	1.3597	0.579	-0.0979	1.0124	1.6783	-1.79076	-0.436553	1.6413	-2.07785
1569680_at	---	-2.3899	-3.8365	-5.7799	-5.673	-1.7839	-4.195	-5.2013	-5.5514	-3.4738	-2.0776
1554957_at	---	-3.1053	-2.7122	-4.9568	-5.4804	-0.6915	-2.6118	-4.22474	-4.88731	-2.80977	-2.07755
235895_at	TTC10	-3.5031	-3.7602	-7.0023	-6.2216	-2.7141	-4.553	-4.8246	-6.01617	-3.93877	-2.0774
206486_at	LAG3	2.9139	-3.2877	-6.7027	-2.812	-5.088	-5.9479	-3.03904	-4.18458	-2.10723	-2.07735
240563_at	---	-6.5328	-2.7602	-7.1178	-6.2877	-6.4548	-3.5429	-5.66052	-6.35534	-4.27863	-2.07671
242128_at	OTX2	-8.7027	2.181	-6.7331	-6.9658	-3.1304	-6.7642	-5.8167	-6.5052	-4.42863	-2.07657
1569344_a_at	---	-6.4548	-4.299	-3.2189	-6.6439	-3.7524	2.0422	-5.078	-4.98027	-2.90387	-2.0764
207175_at	ADIPOQ	-2.6367	-3.1456	-3.4328	-5.4804	-2.3379	-2.6153	-5.71358	-4.87559	-2.7992	-2.07639
215501_s_at	DUSP10	1.3752	0.7459	-0.8432	0.0707	-0.8567	1.2721	-2.06344	-0.945315	1.13107	-2.07638
1553764_a_at	JUB	-1.1681	-0.4848	-1.5829	-1.949	-0.7084	-0.1278	-4.4764	-2.66943	-0.593567	-2.07587
202382_s_at	GNPDA1	1.4327	1.1681	-0.8468	0.3918	1.6716	3.1542	-0.0161124	-0.157037	1.91833	-2.07537
1562682_at	LOC283666	-4.5873	-3.257	-5.8783	-7.6439	-5.0398	-3.4965	-4.04378	-5.85533	-3.78027	-2.07506
242098_at	LOC202451	-3.1766	-4.0116	-5.6584	-3.7879	-5.5598	-1.5855	-5.55139	-4.99923	-2.92457	-2.07466
240667_at	C13orf21	-2.3929	-2.458	-4.1078	-6.357	-4.5735	-3.6153	-4.22474	-4.89651	-2.82207	-2.07445
207068_at	ZFP37	-1.6971	-0.889	-3.0954	-1.2919	-0.8406	-0.3169	-4.73362	-3.04031	-0.967667	-2.07264
207021_at	ZPBP	-3.7681	-3.3248	-7.1178	-4.8365	-1.6841	-2.9931	-4.34942	-5.43457	-3.362	-2.07257
239105_at	---	-0.5412	-2.2626	-2.1203	-3.8489	-2.9062	-0.137	-3.18827	-3.05249	-0.980267	-2.07222
235150_at	SESN3	-0.7452	0.3136	-1.2633	-2.0116	-1.8009	1.465	-1.90836	-1.72775	0.344467	-2.07222
204881_s_at	UGCG	1.1416	1.9966	0.2878	1.0086	1.3638	2.293	-2.08175	-0.261784	1.8104	-2.07218
211138_s_at	KMO	-2.0469	0.1283	-1.4796	-2.3047	-0.3445	0.5329	-3.81684	-2.53371	-0.4619	-2.07181
217787_s_at	GALNT2	1.9086	1.7806	-0.3108	1.1819	0.4856	2.0822	-1.30881	-0.145903	1.9238	-2.0697
1560743_a_at	ALS2	-3.2163	-3.1688	-5.8283	-4.7027	-2.1392	-3.319	-5.38041	-5.3038	-3.2347	-2.0691
202989_at	RGS1	-4.6439	-2.4691	-3.8079	-7.8954	-7.0023	-3.2082	-4.8246	-5.5093	-3.4404	-2.0689
1561540_at	LOC144920	-3.4901	-3.1053	-5.3929	-5.8283	-2.2069	-3.7408	-5.32156	-5.51425	-3.4454	-2.06885
242540_at	FLJ35709	-6.0398	-1.8171	-6.7027	-7.1584	-1.9703	-3.9613	-4.16353	-6.00821	-3.9394	-2.06881
235256_s_at	GALM	1.1888	2.718	-2.9862	-3.7447	2.1919	-6.7331	-2.30014	-3.01035	-0.9421	-2.06825
240503_at	R3HDM	-3.0139	-1.1047	-6.7959	-2.4051	-2.093	-2.2751	-3.39649	-4.19916	-2.13123	-2.06793
243954_at	LOC285286	-0.2775	-0.5484	-3.1278	-1.5683	-5.9658	-1.1798	-3.51171	-2.73594	-0.668567	-2.06737
222020_s_at	HNT	-4.1584	-0.7681	-4.8283	-6.9658	-4.1688	-4.0637	-3.39649	-5.06353	-2.99673	-2.0668
239351_at	FKBP3	-3.2765	-5.5873	-5.8954	-8.4804	-5.0303	-2.872	-3.55957	-5.97846	-3.91193	-2.06652
1569064_at	FLJ10634	-5.0116	-2.7447	-6.7959	-5.5064	-5.4422	-3.1456	-4.79792	-5.70007	-3.63397	-2.06611
231336_at	---	-4.1128	-1.1514	-3.1405	-5.299	-4.0069	-2.7427	-5.76564	-4.73505	-2.66897	-2.06608
223665_at	ARPM1	-1.0893	-3.7447	-2.904	-4.812	-4.1482	-0.3952	-3.71032	-3.80877	-1.74307	-2.06571
244696_at	LAF4	-0.812	-1.9748	-5.088	-4.0831	-0.4663	-2.1456	-1.95823	-3.70978	-1.64413	-2.06564
239307_at	---	-2.4035	-1.6074	-7.0023	-3.8783	-2.0058	-3.6767	-3.00389	-4.62816	-2.56253	-2.06563
234632_x_at	---	-3.2821	-5.3688	-8.9658	-4.9931	-4.1897	-3.8448	-4.73362	-6.23084	-4.16523	-2.06561
214975_s_at	MTMR1	-0.0186	0.584	0.5291	-0.8965	-0.354	0.5942	-4.6692	-1.67887	0.386533	-2.0654
237592_at	LOC153918	-2.9236	-5.1078	-6.5873	-6.673	-6.0398	-4.174	-5.14	-6.13343	-4.06847	-2.06497
204462_s_at	SLC16A2	1.1809	-4.2653	-5.357	-4.9568	-1.6565	-4.3452	-3.31009	-4.5413	-2.47653	-2.06476
1566301_at	PPP1R11	-3.0831	-3.035	-5.7959	-7.5328	-3.5064	-5.4933	-4.4764	-5.93503	-3.87047	-2.06457
211155_s_at	THPO	-5.6439	-3.0807	-4.9479	-7.0023	-4.2002	-2.3555	-5.32156	-5.75725	-3.69337	-2.06389
211674_x_at	CTAG1B /// CTAG1A	-4.1584	2.4701	-6.4297	-2.3277	-2.81	-4.6439	-3.76298	-4.17346	-2.11073	-2.06273
217995_at	SQRDL	3.801	2.9675	2.9562	4.9058	1.4146	4.3457	-2.93595	1.64202	3.70473	-2.06272
217762_s_at	RAB31	0.0017	-5.2765	-3.2905	-6.4548	-3.4173	-2.3263	-4.04378	-4.59636	-2.5337	-2.06266
220091_at	SLC2A6	1.5362	0.0627	1.196	-5.1278	0.4483	-0.2793	-0.935631	-1.62248	0.439867	-2.06234
228338_at	LOC120376	-2.9192	-4.9931	-4.5262	-3.1482	2.2897	3.1563	-3.26848	-3.64763	-1.58533	-2.06229
1559459_at	---	-5.2002	-5.4804	-5.5328	-6.9658	-2.6421	-0.1727	-4.54047	-5.67969	-3.61777	-2.06192
204782_at	---	-3.8826	-2.8552	-5.7331	-5.0979	-2.093	-3.2324	-5.32156	-5.38419	-3.3234	-2.06079
210709_at	---	-5.2543	-2.6953	-5.0209	-7.7027	-4.8283	-4.0303	-5.43835	-6.05398	-3.9933	-2.06068
1554438_at	KIAA1217	-1.8741	-0.8298	-1.3585	-5.5462	-4.4675	0.0723	-1.90836	-2.93769	-0.8772	-2.06049
208531_at	SERPINA2	-3.7999	-0.91	-5.3808	-6.7642	-4.1533	-5.357	-4.10318	-5.41606	-3.35563	-2.06043
1556323_at	CUGBP2	-2.508	-1.0017	-4.904	-3.4143	-1.9669	-3.299	-4.6692	-4.32917	-2.26957	-2.0596
207169_x_at	DDR1	1.9956	0.6987	-1.2236	-1.443	-0.1675	-0.0448	-0.86259	-1.1764	0.883167	-2.05956
207086_x_at	GAGE2 /// GAGE4 /// GAGE5 /// GAGE6 /// GAGE7 /// GAGE7B /// GAGE8	-2.3733	3.7642	-1.7681	-2.7122	-2.458	-3.737	-4.04378	-2.84136	-0.782033	-2.05933
1568782_at	RP2	-3.553	-1.8699	-4.9127	-5.6439	-2.1963	-3.8826	-4.92572	-5.16077	-3.10183	-2.05894
231795_at	---	-3.257	-2.851	-5.9127	-5.7799	-2.1418	-3.6953	-4.28674	-5.32645	-3.26777	-2.05868
213961_s_at	---	-1.7312	-2.4344	-3.5228	-5.5735	-4.1078	-3.1053	-4.34942	-4.48191	-2.42363	-2.05827
211907_s_at	PARD6B	-2.7544	-2.8997	-4.8448	-5.2324	-2.7065	-3.2379	-4.98901	-5.02207	-2.964	-2.05807
207773_x_at	CYP3A43	-2.6295	-2.9456	-7.3335	-1.9805	-3.1923	-2.5547	-4.98901	-4.76767	-2.70993	-2.05774
219936_s_at	GPR87	-5.8448	-7.7642	-6.138	-5.2543	-2.6206	3.0681	-5.32156	-5.57129	-3.51363	-2.05765
205751_at	SH3GL2	-4.7563	-4.436	-2.9954	-7.1178	-4.5395	0.0502	-5.2013	-5.10483	-3.04737	-2.05747
241692_at	HNRPLL	0.024	1.4761	-1.9467	-1.7037	1.6605	-0.77	-1.79076	-1.81372	0.243367	-2.05709
200871_s_at	PSAP	4.0467	3.6651	1.2945	2.2121	1.74	4.0196	2.05482	1.85381	3.91047	-2.05666
212104_s_at	RBM9	1.1206	-0.2365	-4.0979	0.7376	-1.9127	-0.7666	-2.69171	-2.01734	0.0391667	-2.0565
224461_s_at	AMID	0.945	-0.2845	-4.4173	0.9994	0.2577	0.3586	-1.73175	-1.71655	0.3397	-2.05625
234150_at	---	-3.2849	-2.071	-3.6953	-3.4933	-0.715	-0.8656	-5.2013	-4.12997	-2.07383	-2.05613
1558826_at	C20orf174	-4.1128	-4.6657	-7.9658	-7.6439	-4.772	-5.3335	-4.6692	-6.75963	-4.704	-2.05563
243624_at	PIAS2	-2.1636	-1.6331	-2.9977	-4.2056	-0.8541	-0.7051	-3.46503	-3.55611	-1.5006	-2.05551
220794_at	GREM2	-3.7179	-5.6584	-6.9658	-5.5328	-2.319	-2.1571	-5.2013	-5.89997	-3.84447	-2.0555
205354_at	GAMT	0.4181	-0.4208	0.6919	-6.0023	0.8767	0.578	-0.278437	-1.86295	0.191767	-2.05471
230645_at	FRMD3	-3.6693	-2.9127	-5.3104	-2.8531	-1.0268	-0.023	-4.60478	-4.25609	-2.20167	-2.05443
212136_at	ATP2B4	2.7328	2.5363	-0.6439	3.1557	1.9197	4.0323	0.626641	1.04615	3.10047	-2.05432
214822_at	KIAA1747	0.1809	-5.4548	-6.2653	-5.7179	-2.8997	-4.0116	-3.46503	-5.14941	-3.09517	-2.05424
222947_at	---	-2.7486	-7.7027	-7.2877	-6.0398	-3.5666	-2.2653	-5.55139	-6.29296	-4.23887	-2.0541
232444_at	C6orf204	-3.1456	-2.2598	-2.2515	-7.3335	-1.7809	-2.6224	-4.60478	-4.72993	-2.67593	-2.05399
206215_at	OPCML	-0.1639	-3.3364	-3.7999	-4.3452	-1.4399	-2.1936	-3.71032	-3.95181	-1.89797	-2.05384
1554606_at	FLJ36090	0.9173	-0.8237	-0.8641	-0.193	-0.2002	1.1935	-3.81684	-1.62465	0.429033	-2.05368
241017_at	TBC1D8	-1.6277	-0.441	-1.8262	-3.2821	-1.0233	-0.2758	-3.39649	-2.83493	-0.7815	-2.05343
1557080_s_at	ITGBL1	-2.6822	-0.5023	-3.0831	-3.0637	-2.9658	-2.2976	-5.49535	-3.88072	-1.82737	-2.05335
238567_at	SGPP2	-6.1178	0.7036	-3.9977	-6.0783	-4.8531	-2.9148	-4.41267	-4.82956	-2.77633	-2.05322
237435_at	---	-3.9083	-4.5195	-5.4548	-8.3808	-3.3629	-4.9127	-5.66052	-6.49871	-4.44683	-2.05187
1563460_at	WWOX	-3.1329	-2.109	-2.3778	-7.0783	-1.1963	-3.2002	-5.14	-4.86537	-2.81403	-2.05133
209289_at	NFIB	-0.9618	0.2833	-4.1584	1.5772	1.6748	3.5308	-0.719563	-1.10025	0.950767	-2.05102
201467_s_at	NQO1	-0.3662	-0.105	-5.3104	-1.2702	-0.429	-0.2678	-0.310462	-2.29702	-0.246333	-2.05069
205846_at	PTPRB	-0.9105	-2.6748	-2.0529	-2.9062	-0.9675	-0.4235	-5.2013	-3.3868	-1.33627	-2.05053
233025_at	PDZK3	-7.1178	-2.9954	-8.8283	-5.7179	-7.1178	-3.662	-5.38041	-6.6422	-4.59173	-2.05047
211829_s_at	GPR30	-2.6638	-5.1897	-7.3335	-5.9479	-5.0979	-3.5031	-4.22474	-5.83538	-3.78553	-2.04985
242495_at	SMN2	-2.7524	-5.2877	-5.2002	-7.4297	-4.4998	-3.5804	-5.14	-5.9233	-3.8735	-2.0498
229793_at	---	-0.2754	-2.5925	-1.4628	-5.5735	-1.1539	0.4842	-1.49254	-2.84295	-0.794567	-2.04838
216568_x_at	---	-1.4715	-3.399	-3.1976	-7.1584	-3.8868	-1.6629	-2.32173	-4.22591	-2.1778	-2.04811
209785_s_at	PLA2G4C	-1.3718	-0.4197	-3.4517	-2.5752	-0.0165	-1.6748	-3.58264	-3.20318	-1.15543	-2.04775
206011_at	CASP1	-2.3511	-0.4884	-6.2877	-2.8741	-4.7331	-3.7642	-3.58264	-4.24815	-2.20123	-2.04691
234532_at	---	-1.4414	-1.6953	-4.6804	-3.7642	-1.9029	-3.2709	-4.10318	-4.18259	-2.13587	-2.04673
222292_at	CD40	-1.0838	-0.1655	-0.7009	-4.138	0.1519	0.0178	-2.53218	-2.45703	-0.4105	-2.04653
239525_at	DKFZp547A023	-0.7651	-2.0831	-4.0734	-2.2765	-3.8954	-0.8273	-3.46503	-3.27164	-1.22517	-2.04648
204179_at	MB	0.0824	-1.8232	-3.1897	-2.9613	-0.1681	-1.2069	-2.93595	-3.02898	-0.982567	-2.04642
1568840_at	DKFZP564O0463	-4.4612	-3.2324	-8.4804	-7.5873	-2.2136	-7.8954	-5.66052	-7.24274	-5.19633	-2.04641
239732_x_at	FAM47B /// LOC442444	-3.904	-2.9148	-6.0398	-7.0398	-3.8242	-4.9214	-4.79792	-5.95917	-3.9134	-2.04577
1557520_a_at	C1orf8	-2.7839	-3.2681	-7.8954	-2.1041	-6.8954	-2.6082	-4.79792	-4.93247	-2.88673	-2.04574
229271_x_at	COL11A1	-5.1482	-4.3104	-5.299	-7.4804	-6.1584	-3.1482	-5.96394	-6.24778	-4.20227	-2.04551
222838_at	SLAMF7	-3.2905	-0.1386	-7.2433	-4.227	-4.1584	-6.7027	-4.79792	-5.42274	-3.37727	-2.04547
206667_s_at	SCAMP1	0.0712	0.4765	-0.7164	0.7981	0.4638	0.9997	-4.6692	-1.52917	0.5158	-2.04497
210274_at	MAGEA8	-3.8201	-3.2351	-6.7959	-6.3335	-1.6021	-4.227	-4.28674	-5.80538	-3.76073	-2.04465
1569376_s_at	---	-2.1078	-2.5718	-5.2543	-2.9568	-1.8531	-1.4414	-4.04378	-4.08496	-2.04033	-2.04463
213489_at	MAPRE2	0.4229	-1.4446	-3.9613	-3.1405	0.2245	-1.8396	-1.89212	-2.99797	-0.953767	-2.04421
225046_at	---	3.2078	1.6863	0.2731	1.5987	1.4144	2.725	-0.385228	0.495524	2.5397	-2.04418
205931_s_at	CREB5	-7.0783	-0.7155	-6.6153	-7.2877	-4.9214	-5.1792	-5.2013	-6.3681	-4.32433	-2.04377
243781_at	---	-2.7103	-2.5666	-6.4051	-2.814	-3.5598	-2.889	-5.078	-4.7657	-2.72197	-2.04373
217319_x_at	CYP4A11	-3.2681	-1.6906	-5.0209	-3.3959	-1.9602	-2.5312	-5.2013	-4.53937	-2.49663	-2.04273
201942_s_at	CPD	-0.1197	0.7312	0.8166	-0.4262	0.5907	2.3242	-3.58264	-1.06408	0.978567	-2.04265
205966_at	TAF13	-1.7929	-2.1923	-3.0046	-3.2709	-2.5096	-1.4243	-5.26184	-3.84578	-1.80317	-2.04261
243013_at	C2orf3	-1.6082	-1.3234	-5.0023	-4.0256	-2.7236	-2.7779	-2.80874	-3.94555	-1.90317	-2.04238
210437_at	MAGEA9	-1.7979	3.5246	-3.5462	-2.4204	0.9029	-4.0734	-2.50722	-2.82461	-0.782233	-2.04237
1560995_s_at	---	-2.7642	-3.5129	-4.553	-6.0023	-1.4667	-2.6934	-4.54047	-5.03192	-2.99017	-2.04176
237845_at	---	-2.0362	-2.776	-4.1688	-6.138	-6.0023	-2.482	-3.11187	-4.47289	-2.4314	-2.04149
244880_at	---	-3.4485	-6.5064	-6.2216	-7.1178	-3.9931	-2.699	-5.43835	-6.25925	-4.21797	-2.04128
220527_at	MRPL20	-4.0979	-2.5804	-6.0398	-6.673	-4.2109	-3.1792	-3.26848	-5.32709	-3.28583	-2.04126
233793_at	SIAT7E	-5.1078	-3.3133	-3.7839	-8.2877	-2.1078	-2.7899	-5.26184	-5.77781	-3.737	-2.04081
219496_at	C2orf26	4.5195	-2.7799	-5.6439	2.359	-1.2577	-3.8324	-4.92572	-2.73687	-0.6976	-2.03927
238067_at	FLJ20298	-6.8614	-0.3219	-4.9214	-8.9658	-3.8242	-6.4051	-5.8167	-6.56797	-4.52947	-2.0385
204044_at	QPRT	-2.7331	1.3394	-4.0398	-5.2216	-0.4632	-3.0831	-1.33053	-3.53064	-1.49227	-2.03838
1563477_at	---	-2.851	-2.2543	-5.5064	-3.7602	-2.9862	-2.5873	-4.54047	-4.60236	-2.5642	-2.03816
209182_s_at	C10orf10	3.3648	-0.8541	-2.1041	-0.2831	1.8071	-0.1031	-1.31963	-1.23561	0.802533	-2.03814
215193_x_at	HLA-DRB1	6.9193	6.4687	5.9753	4.5496	1.9992	5.9809	2.72969	4.4182	6.4563	-2.0381
229568_at	MOBKL2B	0.0144	1.0631	-1.4375	-3.035	-0.1546	-0.9285	-1.49254	-1.98835	0.0496667	-2.03801
243177_at	C6orf117	-3.4112	-3.5129	-4.174	-6.7959	-2.119	-3.195	-5.26184	-5.41058	-3.37303	-2.03755
241070_at	---	-3.8783	-2.4143	-7.8954	-6.7959	-4.2056	-6.8954	-4.60478	-6.43203	-4.396	-2.03603
227306_at	---	-2.3525	-1.4572	-5.9479	-2.2096	0.5591	-1.6367	-3.39649	-3.85133	-1.81547	-2.03586
238546_at	SLC8A1	-3.1976	-0.1498	-5.7959	-3.1559	-0.923	-3.7217	-4.22474	-4.39218	-2.35637	-2.03581
229007_at	LOC283788	0.0078	-3.6953	-6.0023	-5.4804	-3.9977	-2.5649	-0.870526	-4.11774	-2.08413	-2.03361
242070_at	LOC400690	-2.1989	-2.3033	-5.1482	-6.0209	-3.9479	-5.1078	-4.54047	-5.23652	-3.20333	-2.03319
236699_at	MBNL2	0.7061	-1.3437	-3.3929	-1.852	-0.9765	0.2664	-1.22503	-2.15664	-0.123733	-2.03291
238521_at	---	-7.3335	-2.1165	-5.7331	-7.5873	-1.9008	-2.5718	-4.79792	-6.03944	-4.00727	-2.03217
1569453_a_at	---	0.224	-1.6758	-7.2877	-3.3364	-2.8954	-5.7959	-2.7201	-4.44807	-2.4159	-2.03217
215356_at	FLJ13072	1.1902	-7.3335	-6.0783	-6.7959	-3.0856	-4.9214	-4.28674	-5.72031	-3.68823	-2.03208
225968_at	PRICKLE2	-0.1097	-0.4509	-3.0856	-4.3452	-0.038	-2.7839	-2.00988	-3.14689	-1.11483	-2.03206
1552394_a_at	FLJ25421	-4.299	0.2741	-7.9658	-3.1636	-4.939	-6.5064	-5.49535	-5.54158	-3.51043	-2.03115
224764_at	ARHGAP21	3.8684	0.3189	1.3763	-3.6804	1.1956	0.4005	0.80038	-0.50124	1.52927	-2.03051
206389_s_at	PDE3A	-4.904	-4.2821	-6.8954	-7.0783	-4.5873	-3.0469	-4.34942	-6.10771	-4.07767	-2.03004
210383_at	---	-7.0783	-2.8656	-7.8954	-8.0398	-2.1241	-5.7179	-5.8167	-7.25063	-5.2206	-2.03003
210703_at	---	-3.9302	-2.9412	-4.673	-6.2216	-1.3967	-2.7583	-4.8246	-5.23973	-3.2099	-2.02983
220487_at	SNTG2	-7.2002	-0.8714	-7.7642	-6.8283	-4.5064	-4.195	-3.76298	-6.11849	-4.08887	-2.02963
240087_at	---	-3.4391	-2.1989	-5.6153	-6.2216	-1.1552	-3.673	-3.55957	-5.13216	-3.10367	-2.02849
214770_at	MSR1	-2.8468	-0.3952	-3.9346	-2.9635	-2.3481	-2.5598	-4.98901	-3.96237	-1.93393	-2.02844
1562879_at	---	-5.7799	-3.2082	-7.0783	-7.3808	-1.6684	-4.3748	-4.98901	-6.4827	-4.4543	-2.0284
241588_at	YTHDC2	-2.227	-1.5899	-5.2002	-3.4328	-0.4596	-3.2082	-4.4764	-4.3698	-2.3417	-2.0281
231031_at	---	-2.4901	-2.7979	-6.5598	-3.402	-1.6224	-3.0023	-4.41267	-4.79149	-2.76343	-2.02806
241778_at	---	-2.5395	-4.8283	-4.138	-6.673	-1.1727	-1.8997	-4.54047	-5.11716	-3.08917	-2.02799
203716_s_at	DPP4	-1.9512	-1.1053	-5.9479	3.9572	1.7003	3.3253	-3.81684	-1.93585	0.0896	-2.02545
221445_at	OR1A2	-4.7331	-2.8468	-5.8448	-6.1584	-2.8826	-3.4266	-5.078	-5.69373	-3.66883	-2.0249
1564130_x_at	---	-3.7839	-3.2189	-8.8283	-3.5031	-5.4051	-3.9885	-4.73362	-5.68834	-3.66377	-2.02457
235520_at	SUHW3	0.731	1.0513	-0.4731	-1.8965	-0.4953	0.353	-1.56795	-1.31252	0.711767	-2.02428
217783_s_at	YPEL5	5.5264	2.8285	0.1974	2.4648	3.9413	1.5769	1.19952	1.28724	3.3106	-2.02336
1568722_at	---	-3.5666	-3.1923	-6.5598	-5.8448	-2.3644	-3.5632	-3.98539	-5.46333	-3.4407	-2.02263
216610_at	SLC6A2	-2.8468	-2.7027	-6.3104	-4.0734	-2.2934	-3.436	-4.6692	-5.01767	-2.99517	-2.0225
1558186_s_at	---	-6.5328	-4.7331	-7.8954	-7.4297	-6.0209	-2.7899	-4.79792	-6.70767	-4.68527	-2.02241
209695_at	PTP4A3	2.422	-0.0899	-1.2891	-2.8954	2.8308	-2.3019	-1.85229	-2.01226	0.0100667	-2.02233
229221_at	CD44	-2.4112	-2.1367	-2.7009	-5.9127	-0.4921	-2.3496	-4.34942	-4.32101	-2.29917	-2.02184
233590_at	---	-2.4438	-3.2962	-4.7255	-4.8531	-3.7563	-2.4469	-4.6692	-4.74927	-2.72897	-2.0203
241659_at	---	-2.3688	-6.3808	-6.8954	-6.0023	-4.7799	-2.5031	-4.41267	-5.77012	-3.7509	-2.01922
236511_at	DUSP16	-2.3306	-0.9754	-5.0783	-4.0023	-1.1469	-1.6767	-1.95823	-3.67961	-1.6609	-2.01871
232464_at	TRIMP1	-3.6188	-2.7103	-5.7799	-5.5462	-1.7226	-2.8699	-3.92808	-5.08473	-3.06633	-2.01839
227439_at	EB-1	-2.7122	-6.5873	-5.6878	-5.7486	-4.9839	1.3348	-2.58343	-4.67328	-2.6549	-2.01838
1562406_at	TRHDE	-3.5804	-3.2653	-6.7027	-4.0445	-2.9726	-3.399	-5.55139	-5.43286	-3.4149	-2.01796
1553465_a_at	FLJ31547	-5.7959	-0.1996	-5.5064	-5.9839	-4.6511	-3.3133	-3.87188	-5.12073	-3.10293	-2.01779
230913_at	---	-0.5374	-2.2849	-2.8614	-5.9127	-4.174	-3.9434	-4.04378	-4.27263	-2.25523	-2.01739
238219_at	FLJ35821	-5.6153	-1.3982	-6.5064	-7.3808	-4.2002	-5.299	-4.4764	-6.1212	-4.10417	-2.01703
204140_at	TPST1	-1.8773	0.1317	-1.0529	-5.2433	-0.4933	-0.6008	-2.10029	-2.79883	-0.782133	-2.0167
228632_at	---	-3.9434	-3.2189	-5.088	-6.6439	-1.5683	-2.6841	-4.16353	-5.29848	-3.28213	-2.01634
1553436_at	MUC19	-4.174	-3.0541	-6.4804	-5.2765	-3.5129	-2.5245	-4.04378	-5.26689	-3.25087	-2.01603
215633_x_at	LST1	1.7479	-2.242	-1.6795	-5.299	-2.088	-2.7583	-2.32173	-3.10008	-1.08413	-2.01594
220753_s_at	CRYL1	0.8075	-0.6873	-5.673	-0.8474	-0.0142	-1.0967	-0.50056	-2.34032	-0.3255	-2.01482
228310_at	ENAH	-4.093	-0.309	-6.138	-3.5064	-1.7505	-3.2461	-4.04378	-4.56273	-2.54937	-2.01336
210749_x_at	DDR1	2.037	1.0734	-0.2793	-1.2129	-0.0136	1.0461	-0.390923	-0.627708	1.3855	-2.01321
1557504_at	SRP54	-2.3868	-2.1766	-2.735	-7.2002	-3.0023	-2.7312	-3.39649	-4.4439	-2.43153	-2.01236
239172_x_at	---	-2.3219	-0.5977	-2.6206	-5.138	-2.4628	-2.8468	-4.04378	-3.93413	-1.92213	-2.01199
231916_at	---	-3.2189	-3.8656	-5.7799	-5.673	-2.4143	-3.1304	-4.79792	-5.41694	-3.40497	-2.01197
1570383_at	BMP1	-3.0783	-4.7563	-6.8283	-6.0979	-5.0979	-3.7919	-4.73362	-5.88661	-3.8755	-2.01111
214515_at	OR1E1 /// OR1E2	-2.6804	-2.508	-2.7839	-6.1178	-2.7799	-2.7583	-5.078	-4.6599	-2.6489	-2.011
222563_s_at	TNKS2	-0.1584	-0.0481	-1.1514	-0.9187	0.2859	0.4584	-3.71032	-1.92681	0.0839667	-2.01077
234075_at	ATP7B	-6.3335	-2.4189	-7.4297	-6.5598	-3.0758	-4.6439	-5.43835	-6.47595	-4.46543	-2.01052
229082_at	KENAE	2.0253	-0.327	-1.9379	0.384	-1.7681	0.7483	-2.02751	-1.1938	0.815533	-2.00934
218806_s_at	VAV3	-5.7179	-2.8468	-5.3452	-4.8039	-4.7879	0.2779	-4.16353	-4.77088	-2.76227	-2.00861
235775_at	DKFZp762A217	0.2666	-0.7131	-1.0776	-0.9868	-0.9624	-0.7346	-5.14	-2.40147	-0.3937	-2.00777
226252_at	---	-0.9971	-2.4501	-4.5129	-2.814	-1.9523	0.0613	-2.08175	-3.13622	-1.12863	-2.00758
242344_at	---	-3.071	-8.7027	-5.7179	-8.9658	-2.7563	-2.6012	-5.71358	-6.79909	-4.79163	-2.00746
241969_at	ARID5B	-2.3585	-3.7799	-3.7524	-5.7331	-2.1923	-2.7065	-5.38041	-4.9553	-2.9483	-2.007
1552796_a_at	SIM1	-1.4422	-2.6118	-2.3585	-2.3644	-3.8406	1.1885	-4.16353	-2.96214	-0.955167	-2.00698
209765_at	ADAM19	1.7987	-0.1555	-1.7447	-2.9771	-0.1874	-3.6153	-3.26848	-2.66343	-0.657367	-2.00606
213933_at	PTGER3	0.8791	-1.6038	-4.299	-4.8448	-1.5505	-7.4804	-5.078	-4.7406	-2.73503	-2.00557
1556801_at	LOC400794	-2.0374	-2.0233	-7.2002	-1.6629	-1.0673	-3.1354	-4.34942	-4.40417	-2.3987	-2.00547
1569375_at	---	-2.9302	-2.2821	-2.6804	-5.7799	-6.0783	-2.6748	-5.43835	-4.63288	-2.62903	-2.00385
241228_at	---	-4.299	-1.2605	-4.0979	-5.4933	-4.2379	-3.1004	-5.078	-4.88973	-2.88663	-2.0031
1564807_at	---	-2.4933	-0.4933	-4.7799	-6.0783	-6.7027	-7.2433	-5.38041	-5.41287	-3.40997	-2.0029
225021_at	ZNF532	-1.6666	-6.673	-7.8954	-4.8365	-0.9154	1.6253	0.0122145	-4.2399	-2.2381	-2.0018
1563346_at	D21S2089E	-3.0233	-2.9258	-2.5278	-6.357	-1.3047	-1.7554	-4.8246	-4.5698	-2.56817	-2.00163
201471_s_at	SQSTM1	3.4216	4.303	1.1496	2.7807	2.4504	2.9222	0.712809	1.5477	3.54893	-2.00123
221887_s_at	DFNB31	-0.3252	0.1027	-1.9062	-5.5195	-0.85	-2.458	-1.25588	-2.89386	-0.8935	-2.00036
243742_at	LOC388481	-4.9658	-1.771	-6.5598	-4.1178	-4.1688	-3.5462	-5.60645	-5.42802	-3.42767	-2.00035
212382_at	TCF4	3.6299	1.1847	2.4315	0.093	2.744	2.6757	-1.03469	0.496604	2.49677	-2.00016
1556238_at	FLJ22313	-3.2379	-4.5064	-4.9214	-7.8954	-7.9658	-4.7331	-5.66052	-6.15911	-4.15913	-1.99997
205123_s_at	TMEFF1	-0.9418	1.4057	-2.5031	-2.0613	-1.7131	-4.1688	-5.14	-3.2348	-1.23497	-1.99983
210833_at	PTGER3	-1.4235	-6.2002	-7.1584	-7.0783	-3.071	-6.3808	-5.76564	-6.66745	-4.66817	-1.99928
220250_at	ZNF286	-1.3004	-1.8283	-1.0168	-6.1178	-0.4763	-1.773	-3.76298	-3.63253	-1.6339	-1.99863
237999_at	ZDHHC13	-0.2529	-0.596	-1.8783	-2.0807	-2.6785	-1.1584	-4.04378	-2.66759	-0.6691	-1.99849
1559640_at	FLJ38335	-4.2709	-1.8283	-5.7331	-3.0209	-2.9862	-2.3733	-5.71358	-4.82253	-2.82417	-1.99836
219875_s_at	PNAS-4	-0.2664	0.8797	-1.3793	-0.812	0.1425	-1.7989	-4.98901	-2.39344	-0.3952	-1.99824
1561962_at	KCNMA1	-1.5088	-1.7651	-1.4612	-4.5735	-3.4998	-1.5641	-4.79792	-3.61087	-1.61267	-1.99821
239021_at	---	-3.8039	-3.2821	-7.2433	-3.3423	-2.3321	-1.2156	-3.71032	-4.76531	-2.7672	-1.99811
210176_at	TLR1	-1.6082	-1.0012	-2.2919	-3.3019	-2.6841	0.1699	-2.83952	-2.81111	-0.813167	-1.99794
214375_at	PPFIBP1 /// LOC440091	0.5963	-1.6943	-3.1766	-1.5072	-4.6367	-1.5786	-3.98539	-2.88973	-0.8922	-1.99753
237658_at	---	-3.3306	-2.1367	-3.8826	-6.3335	-2.3496	-2.7427	-3.98539	-4.73383	-2.73667	-1.99716
213901_x_at	RBM9	0.6804	-0.0807	-3.5064	0.5503	-2.2392	-1.225	-3.65887	-2.20499	-0.208433	-1.99656
234815_at	---	-8.5873	-2.4868	-7.5873	-7.0783	-3.8039	-2.6804	-5.078	-6.5812	-4.58483	-1.99637
222141_at	KELCHL	-3.5942	-2.2934	-7.3335	-3.2379	-1.3234	-2.9817	-4.28674	-4.95271	-2.95643	-1.99628
212957_s_at	LOC92249	-5.4675	-0.7009	-5.1897	-5.9839	-3.1871	-1.5752	-2.55758	-4.57706	-2.5812	-1.99586
240178_at	VMD2L3	-4.3277	-3.1228	-6.9302	-6.0398	-2.161	-2.5362	-3.00389	-5.32463	-3.3289	-1.99573
